# Supplementary material for: Integrated transcriptomic analysis of Trichosporon Asahii uncovers the core genes and pathways of fluconazole resistance
Source: Sci Rep. 2017 Dec 19;7:17847. doi: 10.1038/s41598-017-18072-9 (PMC5736589; doi:10.1038/s41598-017-18072-9)
Supplement: Supplementary file 2 — Supplementary Table S1 [file 41598_2017_18072_MOESM2_ESM.xlsx]

## Sheet: Supplementary Table S1
Supplementary Table S1: A summary of fluconazole induced experiments and RNA-Seq results.
Strain		Days	Dose(μg/ml)	MIC of Repeat1(μg/ml)	MIC of Repeat2(μg/ml)	MIC of Repeat3(μg/ml)	Sequenced Sample	Total Read Pairs	Aligned Read Pairs	Aligned Ratio
CBS 2479 (T2)		0	0	0	0	0	T2W	28004445	27091500	0.9674
		1	0.125	0.1	0.1	0.1
		2	0.125	0.2	0.2	0.2
		3	1.5	0.4	0.4	0.3
		4	1.5	0.6	0.5	0.5
		5	3	0.7	0.7	0.6
		6	3	0.7	0.8	0.9
		7	6	0.8	1	1.3
		8	6	1.1	1.3	1.7
		9	8	1.5	2	3.1
		10	8	1.9	2.1	3.5
		11	12	2.5	3.1	4
		12	12	3.4	3.2	5
		13	18	9	11	12
		14	18	10	12	15	T2Y	26876061	25895085	0.9635
		15	24	20	31	37
		16	24	42	48	56
		17	36	201	215	230
		18	36	272	277	278	T2YF	7990495	7733201	0.9678
		19	0	276	277	278
		20	0	275	277	276
		21	0	272	275	275
		22	0	271	275	274
		23	0	270	274	274
		24	0	270	274	273
		25	0	269	273	272
		26	0	269	273	271
		27	0	267	272	271
		28	0	266	271	271	T2H	22622758	21797027	0.9635
		29	0	268	271	270
		30	0	267	271	270
		31	0	267	271	269
		32	0	266	270	269
		33	0	266	270	268
		34	0	265	270	268
		35	0	265	269	268
		36	0	265	269	267	T2HF	24567386	23783686	0.9681
CBS 8904 (T8)		0	0	0	0	0	T8W	29209088	27970623	0.9576
		1	0.125	0.1	0.2	0.2
		2	0.125	0.4	0.4	0.3
		3	1.5	0.5	0.4	0.3
		4	1.5	0.5	0.5	0.4
		5	3	0.6	0.8	0.7
		6	3	0.9	1	1.5
		7	6	3.5	3.1	2.5
		8	6	4.1	3.3	3
		9	8	6.2	5.2	4.9
		10	8	6.8	6.1	5.8
		11	12	7.4	6.5	6.1
		12	12	11	8.2	7.9
		13	18	24	21	20
		14	18	27	24	22	T8Y	27785036	26565273	0.9561
		15	24	115	105	102
		16	24	138	128	122
		17	36	251	241	230
		18	36	271	266	263	T8YF	25460038	24518017	0.963
		19	0	268	264	261
		20	0	268	263	260
		21	0	263	259	256
		22	0	262	258	255
		23	0	260	257	254
		24	0	258	256	252
		25	0	215	210	209
		26	0	207	192	199
		27	0	205	192	197
		28	0	204	192	194	T8H	27247453	26083987	0.9573
		29	0	169	150	145
		30	0	144	128	130
		31	0	113	101	106
		32	0	105	96	98
		33	0	101	96	95
		34	0	99	96	94
		35	0	85	81	79
		36	0	71	64	62	T8HF	28279704	26959042	0.9533
