# Supplementary material for: Integrated transcriptomic analysis of Trichosporon Asahii uncovers the core genes and pathways of fluconazole resistance
Source: Sci Rep. 2017 Dec 19;7:17847. doi: 10.1038/s41598-017-18072-9 (PMC5736589; doi:10.1038/s41598-017-18072-9)
Supplement: Supplementary file 3 — Supplementary Table S2 [file 41598_2017_18072_MOESM3_ESM.xlsx]

## Sheet: Supplementary Table S2
Supplementary Table S2: Detailed annotations of genes with differential expressions (|log₂FC|>1)at least one conditions.
Gene Name	Strain	FPKM of Wild Type	FPKM of Y	FPKM of YF	FPKM of H	FPKM of HF	log₂FC of Y/W	log₂FC of YF/W	log₂FC of H/W	log₂FC of HF/W	log₂FC of YF/Y	log₂FC of H/Y	log₂FC of HF/Y	log₂FC of H/YF	log₂FC of HF/YF	log₂FC of HF/H	Yeast Homologues	Identity (%)	E-value
A1Q1_00001	T2	0	0.944555	0	0.139491	0.019935	1.53062	0	0.354995	0.056404	-1.53063	-1.17563	-1.47422	0.354995	0.056404	-0.29859
A1Q1_00004	T2	0	0	0.642665	0	0	0	1.1924	0	0	1.1924	0	0	-1.1924	-1.1924	0
A1Q1_00006	T2	1.672	0.275208	0	0	0.03571	-1.48637	-2.11903	-2.11903	-2.0195	-0.63266	-0.63266	-0.53313	0	0.099525	0.099525
A1Q1_00009	T2	0	2.73849	0.84452	0.559003	0.037685	2.69532	1.42709	1.08271	0.104834	-1.26823	-1.61261	-2.59049	-0.34438	-1.32226	-0.97787	Q0045	62.04	4e-106
A1Q1_00010	T2	2.67088	0	0	0	0	-2.66488	-2.66488	-2.66488	-2.66488	0	0	0	0	0	0	Q0065	57.94	2e-44
A1Q1_00018	T2	1.78292	1.60888	6.26685	1.12648	1.94781	-0.1144	1.56761	-0.48913	0.100613	1.68201	-0.37472	0.215016	-2.05673	-1.46699	0.589739
A1Q1_00020	T2	0	0	0.943911	0	0	0	1.52998	0	0	1.52998	0	0	-1.52998	-1.52998	0	YDR536W	43.75	1e-39
A1Q1_00021	T2	0	0	0.986596	0	0	0	1.57201	0	0	1.57201	0	0	-1.57201	-1.57201	0	YDR536W	37.66	2e-60
A1Q1_00025	T2	0.855459	0.377464	0	0.337412	0	-0.62737	-1.43878	-0.69477	-1.43878	-0.81141	-0.0674	-0.81141	0.744009	0	-0.74401
A1Q1_00031	T2	1.48755	1.31324	1.85866	0.039112	1.23238	-0.13242	0.246974	-1.88234	-0.19824	0.379393	-1.74992	-0.06582	-2.12931	-0.44521	1.6841	YPL265W	45.59	3e-147
A1Q1_00032	T2	0	0	0	0.320688	0.584373	0	0	0.714906	1.11686	0	0.714906	1.11686	0.714906	1.11686	0.401955
A1Q1_00034	T2	0.908157	1.36543	4.40295	0.657403	2.80682	0.405701	1.79984	-0.28292	1.23164	1.39414	-0.68862	0.825935	-2.08276	-0.56821	1.51455
A1Q1_00035	T2	0	0	1.02347	0	0	0	1.60736	0	0	1.60736	0	0	-1.60736	-1.60736	0
A1Q1_00038	T2	4.4113	0.974905	4.26675	4.30103	3.71209	-1.73548	-0.0431	-0.03276	-0.22157	1.69239	1.70272	1.51391	0.010336	-0.17847	-0.18881	YDR167W	33.81	4e-26
A1Q1_00039	T2	0	0.059142	0	2.08599	0.886881	0.161286	0	2.37072	1.47184	-0.16129	2.20943	1.31056	2.37072	1.47184	-0.89887	YOR207C	62.66	0
A1Q1_00040	T2	1.48627	1.10858	1.87114	1.27429	0.68141	-0.30428	0.255521	-0.16282	-0.74955	0.5598	0.141462	-0.44527	-0.41834	-1.00507	-0.58674	YHR030C	64.48	3e-176
A1Q1_00042	T2	0.531365	0.760346	1.06686	0	0.648902	0.289264	0.603321	-1.04456	0.1557	0.314057	-1.33382	-0.13356	-1.64788	-0.44762	1.20026	YKL211C	52.4	4e-166
A1Q1_00043	T2	1.65351	1.36756	0.287719	1.60531	2.06757	-0.20554	-1.45094	-0.03265	0.253714	-1.2454	0.172881	0.45925	1.41828	1.70465	0.286368
A1Q1_00054	T2	5.8521	2.50612	6.09535	1.26851	0.354335	-1.07933	0.054216	-1.8447	-2.89436	1.13354	-0.76537	-1.81503	-1.89892	-2.94857	-1.04966	YKR039W	46.36	4e-144
A1Q1_00055	T2	0	0	0.503076	0.280281	0.482903	0	1.00443	0.642066	0.975122	1.00443	0.642066	0.975122	-0.36236	-0.02931	0.333056
A1Q1_00067	T2	2.26298	2.22426	4.13464	0	2.29006	-0.02036	0.746233	-2.46622	0.01407	0.766595	-2.44586	0.034432	-3.21246	-0.73216	2.48029
A1Q1_00068	T2	1.78209	0	0	4.53102	1.2153	-2.19035	-2.19035	1.1405	-0.4119	0	3.33085	1.77846	3.33085	1.77846	-1.55239
A1Q1_00080	T2	1.60666	1.27506	3.45458	0	1.69848	-0.24709	0.90857	-2.07496	0.061549	1.15566	-1.82787	0.30864	-2.98353	-0.84702	2.13651	YOL096C	34.65	4e-39
A1Q1_00097	T2	3.6924	3.03674	2.49348	3.3095	0.835706	-0.24536	-0.48595	-0.13817	-1.65017	-0.2406	0.107181	-1.40482	0.347777	-1.16422	-1.512	YJR078W	24.16	6e-18
A1Q1_00101	T2	4.85874	4.52984	0.563786	4.03792	3.45324	-0.09138	-2.33269	-0.23986	-0.43886	-2.2413	-0.14848	-0.34748	2.09282	1.89383	-0.199
A1Q1_00102	T2	6.22732	5.70641	1.05674	5.1658	4.39961	-0.11627	-2.11151	-0.24775	-0.45737	-1.99523	-0.13148	-0.34109	1.86376	1.65414	-0.20961
A1Q1_00109	T2	5.97826	5.202	2.63294	4.90693	4.88283	-0.18414	-1.04809	-0.2608	-0.26724	-0.86395	-0.07666	-0.0831	0.787292	0.780847	-0.00644	YBR202W	48.85	0
A1Q1_00110	T2	1.07925	1.54675	0	1.02347	0.055856	0.374101	-1.65924	-0.05188	-1.50645	-2.03334	-0.42598	-1.88055	1.60736	0.152784	-1.45458	YNR072W	23.72	6e-29
A1Q1_00121	T2	0	1.48062	0.929906	0	0	1.98595	1.51592	0	0	-0.47003	-1.98595	-1.98595	-1.51592	-1.51592	0
A1Q1_00122	T2	0	0	0	0.599319	0	0	0	1.13661	0	0	1.13661	0	1.13661	0	-1.13661
A1Q1_00124	T2	0.769817	0.545402	0.828426	0.267096	0.085546	-0.28056	0.065098	-0.72714	-1.11677	0.34566	-0.44658	-0.8362	-0.79224	-1.18186	-0.38962
A1Q1_00125	T2	0.772229	0	1.74352	0.677404	1.16593	-1.34736	0.818404	-0.11175	0.38897	2.16576	1.23561	1.73633	-0.93015	-0.42943	0.500719	YDL145C	47.15	0
A1Q1_00128	T2	1.51269	1.02092	2.44099	0.568475	1.28466	-0.40418	0.547174	-0.91357	-0.17347	0.951355	-0.50939	0.230708	-1.46075	-0.72065	0.7401	YMR108W	57.26	0
A1Q1_00140	T2	3.18061	3.40716	1.69044	1.84912	1.44554	0.086174	-0.74873	-0.64783	-0.91977	-0.8349	-0.734	-1.00595	0.100898	-0.17105	-0.27195
A1Q1_00141	T2	3.10228	3.5054	2.09162	1.17888	1.26117	0.153033	-0.47506	-1.10141	-1.03237	-0.62809	-1.25445	-1.18541	-0.62636	-0.55732	0.069039	YOR233W	24.44	9e-12
A1Q1_00148	T2	3.54264	4.4702	2.33333	5.80609	1.34569	0.298005	-0.5128	0.641447	-1.13114	-0.81081	0.343442	-1.42914	1.15425	-0.61833	-1.77258	YLR397C	28	2e-17
A1Q1_00152	T2	0	0.484487	0.644902	0.330532	0.067749	0.977444	1.19522	0.732108	0.183325	0.21778	-0.24534	-0.79412	-0.46312	-1.0119	-0.54878	YJR154W	25.74	6e-22
A1Q1_00154	T2	0.300855	0.178363	0	0.210163	0.503076	-0.23948	-0.67961	-0.17339	0.324818	-0.44013	0.066092	0.564301	0.506222	1.00443	0.498209
A1Q1_00155	T2	2.65952	2.2376	1.21218	3.18332	3.08138	-0.20679	-0.88387	0.2213	0.180808	-0.67708	0.428094	0.387602	1.10518	1.06468	-0.04049
A1Q1_00157	T2	1.91645	1.69342	0.365181	1.28082	0.71492	-0.13971	-1.48181	-0.44034	-0.99203	-1.34211	-0.30064	-0.85232	1.04147	0.489787	-0.55168	YBR222C	28.65	6e-21
A1Q1_00162	T2	0.824605	0.648902	2.80779	0.924379	1.57868	-0.20531	1.32031	0.104771	0.650106	1.52561	0.310078	0.855413	-1.21553	-0.6702	0.545335
A1Q1_00169	T2	1.70436	1.88026	4.29015	1.37285	2.73705	0.110759	1.11971	-0.23512	0.554318	1.00895	-0.34588	0.44356	-1.35483	-0.56539	0.789438	YGR238C	24.18	5e-09
A1Q1_00172	T2	2.64258	3.34735	2.0531	5.66249	1.90505	0.291915	-0.2997	0.971564	-0.38588	-0.59162	0.679649	-0.67779	1.27127	-0.08618	-1.35744	YGR260W	24.31	1e-38
A1Q1_00174	T2	0	0.685899	0	1.43925	0	1.24598	0	1.9555	0	-1.24598	0.709515	-1.24598	1.9555	0	-1.9555
A1Q1_00179	T2	0	0.104836	0.660434	0.048052	0.416316	0.274615	1.21466	0.132384	0.873918	0.940049	-0.14223	0.599303	-1.08228	-0.34075	0.741533
A1Q1_00183	T2	4.82107	5.77125	3.40615	7.57142	3.69455	0.237037	-0.44597	0.601107	-0.3432	-0.683	0.36407	-0.58024	1.04707	0.102768	-0.94431
A1Q1_00186	T2	3.28881	3.51915	4.44627	2.32338	1.65908	0.085146	0.384596	-0.42432	-0.81133	0.299451	-0.50947	-0.89648	-0.80892	-1.19593	-0.38701
A1Q1_00188	T2	4.82732	4.52389	1.34253	4.07636	3.29864	-0.0846	-1.53172	-0.21921	-0.48793	-1.44711	-0.13461	-0.40332	1.31251	1.04379	-0.26872
A1Q1_00189	T2	0	0	5.08306	0.093243	0.015399	0	3.48106	0.246695	0.043763	3.48106	0.246695	0.043763	-3.23436	-3.43729	-0.20293
A1Q1_00194	T2	0	0	0.616658	0.452102	0.028052	0	1.15919	0.929187	0.078752	1.15919	0.929187	0.078752	-0.23	-1.08043	-0.85044
A1Q1_00195	T2	0	0.744983	0.650275	0	0	1.31613	1.20198	0	0	-0.11415	-1.31613	-1.31613	-1.20198	-1.20198	0
A1Q1_00198	T2	0	0.482683	2.50612	0.721631	0.483665	0.974797	2.58791	1.28881	0.976239	1.61311	0.314012	0.001442	-1.2991	-1.61167	-0.31257	YGL215W	27.35	1e-10
A1Q1_00200	T2	0.277352	0.313156	0	1.32154	0.041433	0.064963	-0.63664	1.22852	-0.52179	-0.7016	1.16355	-0.58675	1.86516	0.114855	-1.7503
A1Q1_00214	T2	3.93195	4.11972	0.943911	4.30168	3.32853	0.059862	-1.61796	0.115595	-0.21115	-1.67782	0.055733	-0.27102	1.73356	1.40681	-0.32675
A1Q1_00220	T2	4.07055	4.00867	2.9561	1.42131	2.00002	-0.01967	-0.40322	-1.25028	-0.87043	-0.38355	-1.23061	-0.85076	-0.84706	-0.4672	0.379853
A1Q1_00224	T2	0	0	1.39963	0	0	0	1.92572	0	0	1.92572	0	0	-1.92572	-1.92572	0	YDR013W	32.88	7e-27
A1Q1_00232	T2	1.03721	0.36664	0.190677	0.930959	0.278415	-0.82681	-1.15424	-0.10334	-0.98171	-0.32742	0.723477	-0.15489	1.0509	0.17253	-0.87837
A1Q1_00248	T2	0.970097	0	1.78723	1.54077	0.621961	-1.55591	0.637691	0.4732	-0.38989	2.1936	2.02911	1.16602	-0.16449	-1.02758	-0.86309
A1Q1_00249	T2	0.190677	0	2.26934	1.85866	0.496753	-0.46608	2.00346	1.77188	0.529226	2.46955	2.23797	0.995308	-0.23158	-1.47424	-1.24266
A1Q1_00250	T2	1.53571	3.08138	0.684288	6.38071	0.995193	0.81498	-0.78151	1.75702	-0.4452	-1.59649	0.942044	-1.26018	2.53854	0.336312	-2.20223	YDR497C	27.54	1e-38
A1Q1_00252	T2	4.02504	4.04245	1.10746	4.08973	2.9101	0.00554	-1.49315	0.020477	-0.40812	-1.49869	0.014937	-0.41366	1.51363	1.08503	-0.4286
A1Q1_00253	T2	0	0	0.812289	0	0.721631	0	1.39209	0	1.28881	1.39209	0	1.28881	-1.39209	-0.10328	1.28881
A1Q1_00260	T2	1.68924	2.2134	3.90737	2.42077	2.40039	0.309675	1.00949	0.415922	0.405816	0.699813	0.106247	0.096142	-0.59357	-0.60367	-0.01011	YMR203W	33.25	2e-62
A1Q1_00261	T2	0.685899	0.599319	1.9959	0	2.90279	-0.10937	1.07358	-1.24598	1.52074	1.18295	-1.13661	1.63011	-2.31956	0.447159	2.76672
A1Q1_00263	T2	0	0.62565	0	0	0.277352	1.17076	0	0	0.63664	-1.17076	-1.17076	-0.53412	0	0.63664	0.63664
A1Q1_00264	T2	2.10588	2.04931	0	2.26934	0.911606	-0.03166	-2.38177	0.087775	-0.88443	-2.35011	0.119435	-0.85277	2.46955	1.49734	-0.97221
A1Q1_00268	T2	1.54884	1.66538	4.56418	1.87754	2.26532	0.079817	1.30552	0.214663	0.432637	1.22571	0.134846	0.35282	-1.09086	-0.87289	0.217974	YLR074C	49.11	2e-29
A1Q1_00277	T2	1.48062	0.736913	3.83891	0.84452	0.518597	-0.6792	1.13138	-0.55886	-0.95937	1.81059	0.120347	-0.28016	-1.69024	-2.09075	-0.40051
A1Q1_00282	T2	1.41257	1.59018	4.55022	3.17934	3.84117	0.128113	1.40083	0.943932	1.18257	1.27272	0.815819	1.05446	-0.4569	-0.21826	0.238638
A1Q1_00287	T2	2.99311	2.53974	0.984909	1.74032	2.56586	-0.20056	-1.23414	-0.64081	-0.18822	-1.03357	-0.44024	0.012342	0.593333	1.04592	0.452583
A1Q1_00290	T2	2.54948	1.93706	0.492429	1.94517	2.26777	-0.32342	-1.61953	-0.31863	-0.13983	-1.29611	0.00479	0.183584	1.3009	1.47969	0.178794
A1Q1_00292	T2	0.513957	0.697744	2.09805	0.612495	1.15798	0.240322	1.35743	0.133802	0.709427	1.11711	-0.10652	0.469104	-1.22363	-0.648	0.575624
A1Q1_00297	T2	0.974905	0	0.098915	0.039112	1.13052	-1.56062	-1.3002	-1.45197	0.144712	0.260424	0.108656	1.70533	-0.15177	1.44491	1.59668	YGL153W	25.54	7e-23
A1Q1_00303	T2	0.260036	0	0.388816	0.809954	0.525314	-0.60414	0.225817	0.785376	0.431926	0.829957	1.38952	1.03607	0.55956	0.206109	-0.35345	YIR028W	30.71	6e-79
A1Q1_00306	T2	0.094197	0	3.54735	0	0.432869	-0.24901	2.76796	-0.24901	0.650733	3.01698	0	0.899747	-3.01698	-2.11723	0.899747
A1Q1_00307	T2	1.88334	2.08222	0.292444	0.688525	1.63715	0.115624	-1.5886	-1.00381	-0.1573	-1.70423	-1.11944	-0.27292	0.584791	1.43131	0.846514	YKR009C	44.5	2e-150
A1Q1_00311	T2	0.614025	0.937978	0.435789	2.82642	0	0.36826	-0.25153	1.57819	-1.15578	-0.61979	1.20993	-1.52404	1.82972	-0.90425	-2.73397	YPR141C	44.28	5e-97
A1Q1_00316	T2	1.74938	2.25365	0.289223	1.94427	1.86375	0.291817	-1.51102	0.119877	0.071549	-1.80284	-0.17194	-0.22027	1.6309	1.58257	-0.04833
A1Q1_00324	T2	0	0	0.508162	0	0	0	1.01173	0	0	1.01173	0	0	-1.01173	-1.01173	0
A1Q1_00326	T2	2.30881	1.65609	0.350152	1.80124	1.26692	-0.38154	-1.72417	-0.28755	-0.66872	-1.34262	0.093996	-0.28718	1.43662	1.05544	-0.38118
A1Q1_00334	T2	8.12044	9.38457	7.26067	10.676	4.88448	0.197418	-0.15158	0.374574	-0.67895	-0.349	0.177156	-0.87637	0.526154	-0.52737	-1.05353	YMR250W	48.38	2e-151
A1Q1_00338	T2	4.9673	3.65197	1.86375	3.27673	4.06025	-0.39703	-1.20975	-0.53369	-0.26172	-0.81272	-0.13666	0.135318	0.67606	0.948035	0.271975
A1Q1_00339	T2	0	0.119628	1.01724	0	2.36971	0.309474	1.60145	0	2.52091	1.29197	-0.30947	2.21143	-1.60145	0.91946	2.52091
A1Q1_00342	T2	3.85274	3.79804	0.776967	4.13001	2.86831	-0.01825	-1.7692	0.08909	-0.3699	-1.75096	0.107335	-0.35165	1.85829	1.39931	-0.45899
A1Q1_00344	T2	0.528566	0	0.142291	1.1057	0.36664	-1.04063	-0.67933	0.642573	-0.24713	0.3613	1.68321	0.793505	1.32191	0.432205	-0.8897
A1Q1_00346	T2	0.046516	0.617959	1.11058	0.567316	1.05674	1.03253	1.55924	0.965652	1.51019	0.526709	-0.06688	0.477656	-0.59359	-0.04905	0.544537
A1Q1_00347	T2	0	0	2.56243	0	0	0	2.61467	0	0	2.61467	0	0	-2.61467	-2.61467	0	YJR152W	27.88	5e-53
A1Q1_00350	T2	0.736913	0	0	0.630302	0	-1.30674	-1.30674	-0.13004	-1.30674	0	1.17671	0	1.17671	0	-1.17671	YHR057C	33.54	6e-17
A1Q1_00351	T2	0	0.138444	2.38382	0.279081	1.9312	0.352631	2.52798	0.639845	2.28167	2.17535	0.287213	1.92904	-1.88813	-0.24631	1.64183
A1Q1_00359	T2	0	0	0	0	1.65609	0	0	0	2.10842	0	0	2.10842	0	2.10842	2.10842	YDL128W	44.76	4e-37
A1Q1_00362	T2	3.97409	3.85677	1.17498	3.20379	2.99162	-0.03833	-1.41744	-0.27259	-0.35769	-1.37911	-0.23426	-0.31936	1.14485	1.05975	-0.0851
A1Q1_00373	T2	1.96336	2.01776	0.185565	1.16593	2.15737	0.031512	-1.84526	-0.5643	0.109369	-1.87677	-0.59581	0.077857	1.28096	1.95463	0.673669
A1Q1_00379	T2	0.420037	0.5582	2.22426	1.03839	0.773758	0.201849	1.5661	0.741659	0.469327	1.36425	0.53981	0.267479	-0.82444	-1.09677	-0.27233	YEL065W	31.27	3e-86
A1Q1_00382	T2	0.828426	0.907355	0.933838	0.986596	0.025128	0.083268	0.110164	0.162294	-1.33898	0.026896	0.079026	-1.42224	0.05213	-1.44914	-1.50127
A1Q1_00385	T2	2.36552	3.67247	3.83975	0.787506	2.19696	0.542105	0.598812	-1.15422	-0.08746	0.056707	-1.69632	-0.62957	-1.75303	-0.68627	1.06676
A1Q1_00389	T2	6.03034	5.30689	1.83302	4.84656	3.30138	-0.16939	-1.48496	-0.28855	-0.78063	-1.31557	-0.11915	-0.61124	1.19642	0.704327	-0.49209
A1Q1_00393	T2	0.268716	0.632681	2.42077	0.729847	3.17565	0.559219	1.92583	0.677956	2.25747	1.36661	0.118737	1.69826	-1.24787	0.331646	1.57952	YOL086C	26.81	1e-28
A1Q1_00395	T2	0.163595	0.144609	0.841993	0.483665	0.099404	-0.04188	1.016	0.567864	-0.14677	1.05788	0.609743	-0.1049	-0.44814	-1.16278	-0.71464	YPL265W	38.65	3e-108
A1Q1_00396	T2	0	0.220376	0	0.154549	0.614025	0.526822	0	0.388573	1.15578	-0.52682	-0.13825	0.62896	0.388573	1.15578	0.767208
A1Q1_00399	T2	0.239958	0.219426	0.60145	0.553247	0.014668	-0.0406	0.573888	0.509328	-0.5238	0.614486	0.549925	-0.4832	-0.06456	-1.09769	-1.03313
A1Q1_00419	T2	0.308094	1.31977	1.10858	1.10176	1.20025	1.17116	0.993189	0.987061	1.07315	-0.17797	-0.1841	-0.09801	-0.00613	0.07996	0.086088
A1Q1_00423	T2	0	0	0	0.563786	0.430645	0	0	1.08921	0.896303	0	1.08921	0.896303	1.08921	0.896303	-0.1929	YBR229C	31.17	6e-39
A1Q1_00424	T2	2.09563	2.18852	5.4265	2.12772	0.238409	0.050727	1.1911	0.017724	-1.8136	1.14037	-0.033	-1.86432	-1.17337	-3.00469	-1.83132
A1Q1_00425	T2	1.36312	1.37037	6.17019	0.476699	0.420037	0.005597	1.84	-0.93174	-1.01796	1.83441	-0.93733	-1.02356	-2.77174	-2.85796	-0.08622	YJR152W	30.83	3e-70
A1Q1_00435	T2	0.578768	0.604952	3.87188	0.462117	2.37921	0.0346	2.01887	-0.1651	1.41629	1.98427	-0.1997	1.38169	-2.18397	-0.60258	1.58139
A1Q1_00436	T2	0.202993	0.529848	3.58799	0.549118	2.08373	0.550851	2.53981	0.577596	1.87787	1.98896	0.026745	1.32702	-1.96222	-0.66194	1.30028
A1Q1_00437	T2	0.780265	0	0	0.501964	1.44067	-1.35644	-1.35644	-0.35361	0.60011	0	1.00283	1.95655	1.00283	1.95655	0.953722
A1Q1_00438	T2	0.410913	0	2.60904	0.350152	1.55694	-0.86539	1.77108	-0.09959	1.17512	2.63647	0.765792	2.0405	-1.87068	-0.59597	1.27471
A1Q1_00441	T2	1.60531	1.22334	0	1.13417	1.672	-0.28883	-2.07403	-0.36547	0.04499	-1.78521	-0.07665	0.333817	1.70856	2.11903	0.410465
A1Q1_00443	T2	2.40207	2.84785	5.57598	4.17311	3.96233	0.206152	1.06604	0.687301	0.620717	0.859883	0.481149	0.414565	-0.37873	-0.44532	-0.06658	YHR001W	30.86	4e-19
A1Q1_00447	T2	0	0	0	4.72418	0	0	0	3.38521	0	0	3.38521	0	3.38521	0	-3.3852
A1Q1_00450	T2	1.85457	2.23315	4.3361	2.50316	2.3355	0.215103	1.03838	0.351019	0.268144	0.823282	0.135917	0.053041	-0.68736	-0.77024	-0.08288
A1Q1_00451	T2	2.4592	2.97623	5.53277	3.51309	3.59823	0.232317	1.02761	0.439507	0.469793	0.795295	0.20719	0.237475	-0.5881	-0.55782	0.030285
A1Q1_00454	T2	5.55667	5.58926	3.1658	6.03034	2.38181	0.007742	-0.7244	0.108633	-1.07155	-0.73214	0.100891	-1.07929	0.83303	-0.34715	-1.18018
A1Q1_00456	T2	0	0	8.45185	0	0	0	4.16219	0	0	4.16219	0	0	-4.16219	-4.16219	0
A1Q1_00471	T2	0	0.158253	0.403873	0.188786	0.691878	0.396715	0.854193	0.462128	1.25324	0.457477	0.065413	0.856522	-0.39206	0.399044	0.791109
A1Q1_00472	T2	0.175599	0	0	0.685899	2.10833	-0.43424	-0.43424	0.811742	1.94889	0	1.24598	2.38313	1.24598	2.38313	1.13714	YDL155W	34.8	4e-31
A1Q1_00476	T2	0.491895	0.577466	2.37921	0	0.410913	0.119382	1.53741	-0.98826	-0.12287	1.41803	-1.10764	-0.24226	-2.52567	-1.66029	0.865386
A1Q1_00477	T2	2.80965	2.61696	2.4352	2.67266	5.70758	-0.08654	-0.17322	-0.06098	0.907354	-0.08668	0.02555	0.993889	0.112234	1.08057	0.968339
A1Q1_00479	T2	0	0	0	0	0.638768	0	0	0	1.18747	0	0	1.18747	0	1.18747	1.18747
A1Q1_00480	T2	2.37254	6.24334	3.4656	10.0222	2.16126	1.23114	0.465212	1.87304	-0.11022	-0.76592	0.641904	-1.34136	1.40783	-0.57543	-1.98326
A1Q1_00491	T2	0.056988	1.08997	2.52042	1.69342	1.69342	1.51328	2.43903	1.97746	1.97746	0.925752	0.464184	0.464184	-0.46157	-0.46157	0	YOR310C	52.81	4e-156
A1Q1_00492	T2	3.55517	2.94552	0.79134	2.43836	2.59129	-0.23504	-1.65089	-0.46475	-0.39155	-1.41585	-0.22971	-0.15651	1.18614	1.25934	0.073197	YNL273W	21.81	5e-23
A1Q1_00494	T2	0	0	4.97389	0.833372	0.491895	0	3.45257	1.41508	0.988259	3.45257	1.41508	0.988259	-2.03749	-2.46431	-0.42682	YML035C	57.1	0
A1Q1_00498	T2	5.7115	5.15876	2.2443	4.49299	4.68338	-0.13446	-1.1785	-0.31504	-0.26105	-1.04405	-0.18058	-0.12659	0.863467	0.917455	0.053988
A1Q1_00506	T2	1.09634	1.05363	0	2.19696	0.397228	-0.03912	-1.67477	0.756567	-0.83122	-1.63565	0.795691	-0.7921	2.43134	0.843547	-1.58779
A1Q1_00507	T2	0.621961	0.928991	0.212559	3.49415	0.102825	0.348975	-0.65494	1.83187	-0.89621	-1.00392	1.48289	-1.24519	2.4868	-0.24127	-2.72808
A1Q1_00519	T2	0.201672	0.201672	0	0.691878	0.270612	0	-0.48887	0.764369	0.135208	-0.48887	0.764369	0.135208	1.25324	0.624076	-0.62916
A1Q1_00529	T2	1.36543	0	0.62345	0.52062	0	-1.89951	-0.73157	-0.87006	-1.89951	1.16794	1.02944	0	-0.13849	-1.16794	-1.02945
A1Q1_00533	T2	1.03109	1.88195	4.66848	1.52267	2.04333	0.637586	1.75519	0.401702	0.732162	1.1176	-0.23588	0.094575	-1.35348	-1.02302	0.330459
A1Q1_00534	T2	0	0	0	0.665574	0	0	0	1.22104	0	0	1.22104	0	1.22104	0	-1.22104
A1Q1_00538	T2	0.362072	0.299727	0	0.549983	0.093647	-0.1083	-0.78588	0.284486	-0.5382	-0.67758	0.392787	-0.4299	1.07037	0.247678	-0.82269
A1Q1_00541	T2	3.14793	3.39852	4.73685	6.15712	7.39844	0.095846	0.521618	0.867817	1.11449	0.425772	0.771972	1.01864	0.346199	0.59287	0.246671
A1Q1_00543	T2	3.33573	2.58055	0.891456	2.02072	2.0419	-0.31631	-1.46291	-0.60566	-0.59359	-1.14659	-0.28935	-0.27728	0.857244	0.869315	0.012072	YGL205W	35.91	1e-38
A1Q1_00544	T2	0.585653	0.831706	0.216394	1.84703	0.62565	0.294713	-0.59974	1.11227	0.052196	-0.89445	0.817562	-0.24252	1.71201	0.651933	-1.06008
A1Q1_00550	T2	0	0.562955	0.756637	0	0.490437	1.08808	1.32957	0	0.986138	0.241487	-1.08808	-0.10194	-1.32957	-0.34343	0.986138
A1Q1_00551	T2	1.70633	1.54195	0	1.54884	0.534486	-0.1117	-2.14165	-0.10684	-1.09273	-2.02995	0.004856	-0.98104	2.03481	1.04891	-0.98589
A1Q1_00552	T2	3.378	3.17715	1.73913	3.44231	4.021	-0.07672	-0.79238	0.023725	0.221326	-0.71565	0.10045	0.298051	0.816104	1.01371	0.197601	YNL065W	27.22	3e-59
A1Q1_00554	T2	0.478685	0.809954	0.487684	0.304465	0	0.420599	0.013205	-0.28282	-0.96892	-0.40739	-0.70342	-1.38952	-0.29602	-0.98212	-0.6861
A1Q1_00557	T2	0	0	0.799777	0	0	0	1.37826	0	0	1.37826	0	0	-1.37826	-1.37826	0
A1Q1_00558	T2	0.369672	0	2.29807	2.79883	0.260036	-0.79854	1.68589	1.92341	-0.1944	2.48443	2.72195	0.60414	0.237521	-1.88029	-2.11781
A1Q1_00562	T2	0	1.12648	0	0.10059	0.274134	1.70175	0	0.264453	0.630656	-1.70175	-1.4373	-1.0711	0.264453	0.630656	0.366203
A1Q1_00565	T2	1.37285	0.980286	0	0.481078	0.035746	-0.33936	-1.90524	-0.9328	-1.80562	-1.56588	-0.59344	-1.46625	0.972439	0.099622	-0.87282
A1Q1_00567	T2	0.097729	0	1.01282	0.378362	0.694829	-0.25756	1.33968	0.555323	0.99924	1.59724	0.812887	1.2568	-0.78436	-0.34044	0.443917
A1Q1_00570	T2	1.94881	2.83975	0.553247	1.97785	2.45052	0.447658	-1.21724	0.017009	0.26889	-1.6649	-0.43065	-0.17877	1.23425	1.48613	0.251881
A1Q1_00573	T2	0.160559	1.28739	0.205819	0.773758	1.6028	1.4361	0.095611	0.947332	1.67055	-1.34049	-0.48876	0.234457	0.851721	1.57494	0.723221	YMR088C	31.09	5e-56
A1Q1_00574	T2	0	0	2.60212	0	0	0	2.63326	0	0	2.63326	0	0	-2.63326	-2.63326	0
A1Q1_00575	T2	0.576991	0.364609	0	0.628015	0.79134	-0.31689	-1.10701	0.06678	0.261863	-0.79012	0.383666	0.578749	1.17379	1.36887	0.195083	YPL265W	37.07	2e-113
A1Q1_00576	T2	3.48774	2.80547	0.678758	2.63835	2.63948	-0.27072	-1.75831	-0.34557	-0.34505	-1.48759	-0.07485	-0.07433	1.41274	1.41326	0.000522
A1Q1_00577	T2	2.05011	1.52188	0.623899	2.19149	1.13556	-0.33486	-1.18205	0.077845	-0.64078	-0.84719	0.412708	-0.30591	1.25989	0.541273	-0.71862	YDR536W	23.16	3e-28
A1Q1_00584	T2	0	0.304934	0	0.14109	0.953411	0.686943	0	0.358598	1.53944	-0.68694	-0.32834	0.8525	0.358598	1.53944	1.18084
A1Q1_00587	T2	3.87944	3.79868	0.332207	3.41238	3.37652	-0.02685	-2.39573	-0.1627	-0.17598	-2.36888	-0.13585	-0.14913	2.23303	2.21975	-0.01328
A1Q1_00590	T2	1.95941	1.16113	0.465461	0	1.25528	-0.56615	-1.34902	-2.29831	-0.48661	-0.78288	-1.73217	0.079531	-0.94929	0.862408	1.8117	YJL026W	59.76	9e-173
A1Q1_00603	T2	0.691878	0	1.20549	1.29293	0.385211	-1.25324	0.516953	0.589086	-0.42914	1.77019	1.84232	0.824094	0.072133	-0.9461	-1.01823
A1Q1_00606	T2	1.70263	1.51269	1.02006	1.20415	0.288455	-0.1301	-0.5351	-0.37017	-1.48213	-0.405	-0.24007	-1.35203	0.164925	-0.94703	-1.11196
A1Q1_00607	T2	0	0	1.30901	0	0	0	1.8552	0	0	1.8552	0	0	-1.8552	-1.8552	0
A1Q1_00608	T2	0	0	2.81725	0	0	0	2.72999	0	0	2.72999	0	0	-2.72999	-2.72999	0	YFR027W	26.61	2e-07
A1Q1_00616	T2	0.177154	0.513957	0.276669	0.052455	0	0.582441	0.197816	-0.29363	-0.43756	-0.38463	-0.87607	-1.02	-0.49144	-0.63537	-0.14393
A1Q1_00623	T2	0	0	0	3.52183	0	0	0	3.00785	0	0	3.00785	0	3.00785	0	-3.00785
A1Q1_00624	T2	0	0	1.03499	0	0	0	1.61823	0	0	1.61823	0	0	-1.61823	-1.61823	0
A1Q1_00628	T2	0	0	1.50883	0	0.028352	0	2.00635	0	0.079573	2.00635	0	0.079573	-2.00635	-1.92678	0.079573
A1Q1_00631	T2	0.38225	0.62345	0.24256	1.36756	0.560425	0.348677	-0.24868	1.08189	0.265383	-0.59736	0.733217	-0.08329	1.33058	0.514064	-0.81651
A1Q1_00632	T2	0	0	1.78209	0	0	0	2.19035	0	0	2.19035	0	0	-2.19035	-2.19035	0
A1Q1_00633	T2	0.33862	0	0.827498	0.484337	0.028196	-0.74609	0.66262	0.231134	-0.66695	1.40871	0.977224	0.079145	-0.43149	-1.32957	-0.89808
A1Q1_00636	T2	7.40737	7.35095	2.78769	5.59711	2.54795	-0.01033	-1.26612	-0.37507	-1.37536	-1.25579	-0.36474	-1.36503	0.891049	-0.10924	-1.00028
A1Q1_00638	T2	0	0	0.614025	0	0	0	1.15578	0	0	1.15578	0	0	-1.15578	-1.15578	0
A1Q1_00641	T2	0	0	3.29406	0	0	0	2.92374	0	0	2.92374	0	0	-2.92374	-2.92374	0
A1Q1_00642	T2	0.873513	0.091792	0.829997	0.465461	0.505497	-1.21471	-0.04645	-0.50858	-0.44996	1.16826	0.706129	0.764747	-0.46213	-0.40351	0.058618
A1Q1_00643	T2	0.253204	0.398646	2.01119	0.17883	0.771359	0.254712	1.73726	-0.14999	0.75526	1.48255	-0.4047	0.500548	-1.88725	-0.982	0.905249
A1Q1_00646	T2	2.48276	2.71165	0.928991	3.19267	1.27861	0.106668	-1.06165	0.308015	-0.7459	-1.16832	0.201347	-0.85256	1.36967	0.315756	-1.05391	YNL202W	30.41	1e-13
A1Q1_00647	T2	1.76194	2.89118	1.62727	2.47149	1.03407	0.584226	-0.08856	0.393626	-0.5602	-0.67278	-0.1906	-1.14442	0.482183	-0.47164	-0.95382	YDL174C	23.68	3e-11
A1Q1_00649	T2	0	0	0.526624	0	0	0	1.03791	0	0	1.03791	0	0	-1.03791	-1.03791	0	YOR283W	31.06	5e-09
A1Q1_00653	T2	0.467482	0.404475	2.10513	0	0.321884	-0.09715	1.42905	-0.95231	-0.2353	1.5262	-0.85515	-0.13815	-2.38136	-1.66435	0.717007
A1Q1_00657	T2	4.11444	3.62359	0.741069	2.75034	2.55117	-0.16226	-1.89457	-0.50557	-0.5968	-1.73232	-0.34331	-0.43454	1.38901	1.29778	-0.09123
A1Q1_00659	T2	5.97871	5.66078	2.73416	5.18633	3.98703	-0.07259	-1.00232	-0.18821	-0.52994	-0.92972	-0.11561	-0.45735	0.814109	0.472373	-0.34174
A1Q1_00660	T2	1.32906	0.678758	0	1.71077	0.668099	-0.63383	-1.8711	0.27345	-0.64694	-1.23727	0.907281	-0.01311	2.14455	1.22416	-0.92039
A1Q1_00664	T2	0	0	0.879251	0	0	0	1.46389	0	0	1.46389	0	0	-1.46388	-1.46388	0
A1Q1_00667	T2	0	0	0.583749	0	0	0	1.11603	0	0	1.11603	0	0	-1.11603	-1.11603	0
A1Q1_00668	T2	0	0	0.564708	0	0	0	1.09046	0	0	1.09046	0	0	-1.09046	-1.09046	0
A1Q1_00669	T2	1.6569	2.19938	6.68715	1.11633	1.35928	0.323668	1.73646	-0.41624	-0.21422	1.41279	-0.73991	-0.53789	-2.1527	-1.95068	0.202021
A1Q1_00673	T2	3.08949	3.19	4.07286	1.20197	4.08201	0.039841	0.349316	-1.07657	0.3522	0.309474	-1.11641	0.312359	-1.42589	0.002885	1.42877
A1Q1_00677	T2	0	0	1.12197	0	0.850193	0	1.69775	0	1.43317	1.69775	0	1.43317	-1.69775	-0.26458	1.43317	YOR335C	59.28	0
A1Q1_00680	T2	0	0	0.542272	0	0	0	1.05973	0	0	1.05973	0	0	-1.05973	-1.05973	0
A1Q1_00683	T2	0	0.644902	0.243653	0.243653	0.010219	1.19522	0.572701	0.572701	0.029189	-0.62252	-0.62252	-1.16603	0	-0.54351	-0.54351	YPL154C	27.27	5e-24
A1Q1_00695	T2	0	0.051574	0.885185	0	0	0.141626	1.47008	0	0	1.32845	-0.14163	-0.14163	-1.47008	-1.47008	0	YMR315W	23.56	3e-08
A1Q1_00697	T2	1.30901	1.32154	0	2.37673	0.038557	0.009961	-1.8552	0.669232	-1.74803	-1.86516	0.659271	-1.75799	2.52443	0.10717	-2.41726
A1Q1_00698	T2	2.21813	3.01957	1.90884	2.69233	0.967498	0.372784	-0.17428	0.231999	-0.88925	-0.54706	-0.14079	-1.26204	0.406274	-0.71498	-1.12125
A1Q1_00701	T2	0.617959	0.60145	0	1.89872	1.15235	-0.02146	-1.16087	1.1014	0.563649	-1.1394	1.12286	0.585113	2.26226	1.72452	-0.53775	YGL241W	30.89	2e-17
A1Q1_00706	T2	0	0.270095	0.522538	1.26692	0.349425	0.623108	1.03215	1.82123	0.764559	0.409046	1.19813	0.141451	0.78908	-0.2676	-1.05668
A1Q1_00707	T2	0.260969	0.576991	0.71492	0.039112	0.963742	0.501097	0.674952	-0.49725	0.943752	0.173856	-0.99835	0.442655	-1.17221	0.2688	1.44101	YMR048W	33.72	8e-10
A1Q1_00708	T2	1.65135	1.85457	5.18217	2.72344	2.3786	0.130221	1.4012	0.58336	0.420126	1.27098	0.453139	0.289905	-0.81784	-0.98108	-0.16323
A1Q1_00715	T2	4.06115	4.37366	1.55694	5.59426	2.78051	0.095608	-1.1489	0.418054	-0.47548	-1.2445	0.322446	-0.57109	1.56695	0.673416	-0.89353
A1Q1_00719	T2	0.051208	0	3.28338	0.439718	0.246118	-0.14067	2.77901	0.769631	0.436808	2.91967	0.9103	0.577477	-2.00937	-2.3422	-0.33282
A1Q1_00720	T2	3.15146	2.87024	0.762357	2.641	3.32287	-0.11562	-1.53235	-0.21725	0.066186	-1.41673	-0.10163	0.181806	1.3151	1.59854	0.283436
A1Q1_00722	T2	4.04454	3.26034	1.00741	2.58949	2.53133	-0.27327	-1.59207	-0.55676	-0.58418	-1.3188	-0.28349	-0.31091	1.0353	1.00788	-0.02742	YDR036C	27.17	3e-12
A1Q1_00723	T2	0	0	3.35674	0	0	0	2.94738	0	0	2.94738	0	0	-2.94738	-2.94738	0	YMR091C	29.78	5e-24
A1Q1_00724	T2	1.87877	0	1.47953	0.039112	0	-2.25022	-0.26506	-2.14156	-2.25022	1.98516	0.108656	0	-1.8765	-1.98516	-0.10866
A1Q1_00730	T2	0	0	0.953411	0	0	0	1.53944	0	0	1.53944	0	0	-1.53944	-1.53944	0	YKR105C	27.89	2e-55
A1Q1_00733	T2	4.44526	5.54566	2.73849	7.82702	4.14851	0.289853	-0.61072	0.751754	-0.08928	-0.90058	0.461901	-0.37913	1.36248	0.521446	-0.84103	YNL200C	41.47	5e-56
A1Q1_00749	T2	0.756637	1.60119	3.64275	2.32005	2.08819	0.741635	1.72102	1.16615	1.04237	0.979385	0.424516	0.300739	-0.55487	-0.67865	-0.12378
A1Q1_00750	T2	0.742051	1.23722	3.13231	2.25365	1.03499	0.48406	1.54816	1.14862	0.305503	1.0641	0.664563	-0.17856	-0.39954	-1.24266	-0.84312
A1Q1_00756	T2	2.11811	1.31401	3.00765	1.55028	3.18168	-0.52934	0.421977	-0.3527	0.491837	0.951322	0.17664	1.02118	-0.77468	0.06986	0.844542	YPR194C	35.16	5e-152
A1Q1_00761	T2	2.51461	1.65908	1.26851	0.841993	2.74232	-0.48155	-0.76944	-1.16759	0.105053	-0.28788	-0.68604	0.586608	-0.39816	0.874492	1.27265	YOR374W	37.12	4e-94
A1Q1_00764	T2	0	0	1.45824	0	1.66993	0	1.96955	0	2.11765	1.96955	0	2.11765	-1.96955	0.148095	2.11765
A1Q1_00771	T2	0	0	0.754681	0	0.239304	0	1.32732	0	0.564239	1.32732	0	0.564239	-1.32732	-0.76308	0.564239
A1Q1_00774	T2	0.529729	0.312077	0	0.826535	0.021445	-0.34258	-1.04226	0.365398	-0.98168	-0.69969	0.707975	-0.6391	1.40766	0.060586	-1.34708
A1Q1_00787	T2	2.7968	3.42345	4.07636	3.13527	1.3766	0.251056	0.473133	0.140996	-0.81294	0.222076	-0.11006	-1.064	-0.33214	-1.28608	-0.95394	YOR187W	69.77	0
A1Q1_00789	T2	0	0	0.139491	1.18082	1.03109	0	0.354995	1.74916	1.61455	0.354995	1.74916	1.61455	1.39417	1.25956	-0.13461	YGL125W	48.56	0
A1Q1_00802	T2	0	0.615606	1.22653	0.043762	0.628015	1.15783	1.78788	0.121048	1.17379	0.630049	-1.03678	0.015959	-1.66683	-0.61409	1.05274	YPR016C	74.69	2e-138
A1Q1_00808	T2	0.407901	0.442869	0.15299	0.807568	0.045227	0.054522	-0.47547	0.526279	-0.73568	-0.53	0.471757	-0.7902	1.00175	-0.2602	-1.26196	YER165W	23.01	3e-06
A1Q1_00814	T2	0	0.507521	4.09892	0.039112	2.89e-07	1.01081	3.2013	0.108656	8.33e-07	2.19048	-0.90215	-1.01081	-3.09264	-3.20129	-0.10866	YNR002C	29.65	9e-14
A1Q1_00817	T2	2.35441	3.05797	3.3602	5.73013	3.38782	0.31786	0.435483	1.12607	0.44577	0.117622	0.808208	0.127909	0.690586	0.010287	-0.6803	YKL015W	22.46	1e-09
A1Q1_00819	T2	4.47158	4.25365	1.19397	4.1425	3.51145	-0.06467	-1.55329	-0.0988	-0.30958	-1.48862	-0.03413	-0.24491	1.45449	1.24371	-0.21078	YGR252W	44.29	7e-112
A1Q1_00825	T2	1.43812	1.51675	2.0419	0.755204	0.549118	0.057379	0.391255	-0.62673	-0.88548	0.333876	-0.68411	-0.94286	-1.01799	-1.27673	-0.25874
A1Q1_00826	T2	3.37139	2.81725	0.66231	3.25975	3.02137	-0.22287	-1.73586	-0.04222	-0.13672	-1.51299	0.180649	0.08615	1.69364	1.59914	-0.0945
A1Q1_00827	T2	4.70755	4.79993	1.87566	4.66463	4.43286	0.025369	-1.13227	-0.01194	-0.07818	-1.15764	-0.03731	-0.10355	1.12034	1.05409	-0.06624	YJL029C	26.16	9e-31
A1Q1_00835	T2	4.62626	4.30168	0.824605	4.1966	3.53892	-0.09437	-1.95235	-0.12629	-0.34394	-1.85798	-0.03192	-0.24957	1.82606	1.60841	-0.21765
A1Q1_00847	T2	1.72456	2.40875	4.70649	2.01776	3.20093	0.386881	1.22679	0.178623	0.734368	0.839911	-0.20826	0.347487	-1.04817	-0.49242	0.555745
A1Q1_00848	T2	0.297512	0	1.54195	0	1.08619	-0.67358	1.35637	-0.67358	0.991984	2.02995	0	1.66556	-2.02995	-0.36439	1.66556	YPL248C	44.44	9e-08
A1Q1_00851	T2	2.84469	2.57416	0.719502	2.02643	1.84261	-0.12168	-1.45558	-0.40477	-0.51375	-1.3339	-0.28309	-0.39207	1.05081	0.941827	-0.10898	YNL031C	55.88	3e-44
A1Q1_00854	T2	0	0.904091	0.610234	0.719502	0.583124	1.48964	1.15086	1.28629	1.1152	-0.33877	-0.20334	-0.37444	0.135428	-0.03567	-0.17109
A1Q1_00857	T2	0.514795	0	0	0	0.14799	-1.02119	-1.02119	-1.02119	-0.64714	0	0	0.374043	0	0.374043	0.374043	YOR236W	34.76	6e-29
A1Q1_00859	T2	0.692976	0.826909	2.74456	0.724681	1.01068	0.153505	1.44346	0.037841	0.340632	1.28995	-0.11566	0.187127	-1.40562	-1.10282	0.302791
A1Q1_00860	T2	0	0	0.627397	0	0	0	1.173	0	0	1.173	0	0	-1.173	-1.173	0
A1Q1_00862	T2	0.706762	1.35812	0	0	0	0.622702	-1.27114	-1.27114	-1.27114	-1.89384	-1.89384	-1.89384	0	0	0	YJL194W	26.51	7e-11
A1Q1_00877	T2	8.10797	7.35978	1.9723	6.9915	5.44051	-0.13118	-1.79982	-0.20042	-0.53509	-1.66864	-0.06923	-0.4039	1.5994	1.26473	-0.33467
A1Q1_00879	T2	0.437232	0.679383	5.12805	0.429971	2.92627	0.331555	2.58616	-0.01122	1.87016	2.2546	-0.34278	1.53861	-2.59738	-0.716	1.88138
A1Q1_00881	T2	0	0.629729	0.604009	0.255482	0.790113	1.17598	1.14275	0.59547	1.3675	-0.03322	-0.58051	0.191521	-0.54728	0.224745	0.772028	YPR133C	33.13	2e-41
A1Q1_00882	T2	1.75531	1.46333	0	1.48755	1.27251	-0.20002	-2.17332	-0.18233	-0.34753	-1.9733	0.017691	-0.14751	1.99099	1.8258	-0.1652
A1Q1_00885	T2	0.962136	1.06125	0	0	1.34437	0.094628	-1.54808	-1.54808	0.335047	-1.64271	-1.64271	0.240419	0	1.88312	1.88312	YMR318C	42.25	9e-80
A1Q1_00886	T2	0.540066	0.395386	0	0.042196	0.698722	-0.21609	-1.05668	-0.93979	0.204822	-0.84058	-0.7237	0.420915	0.116886	1.2615	1.14461	YOL005C	45.37	2e-30
A1Q1_00894	T2	0.313569	0.444781	0.239304	0	0.728405	0.215716	-0.1381	-0.70234	0.59445	-0.35381	-0.91805	0.378734	-0.56424	0.732548	1.29679
A1Q1_00895	T2	0	0	0.339433	0.694829	1.72826	0	0.747486	1.2568	2.15592	0.747486	1.2568	2.15592	0.509318	1.40843	0.899113
A1Q1_00902	T2	1.87566	2.11438	4.29057	1.85546	4.98054	0.138138	1.01187	-0.01232	1.20599	0.873728	-0.15046	1.06785	-1.02419	0.194122	1.21831
A1Q1_00905	T2	1.1969	1.77789	3.30016	1.10746	1.99754	0.424797	1.16315	-0.07812	0.557604	0.738358	-0.50292	0.132807	-1.24128	-0.60555	0.635727
A1Q1_00913	T2	0	0	4.68601	0	0	0	3.37462	0	0	3.37462	0	0	-3.37462	-3.37462	0
A1Q1_00914	T2	0	4.2952	4.24693	0	5.39266	3.26159	3.24699	0	3.55892	-0.0146	-3.26159	0.297327	-3.24699	0.311924	3.55892
A1Q1_00922	T2	1.22653	0.33447	0.631906	0	0.439718	-1.04894	-0.60912	-1.78788	-0.87758	0.439823	-0.73893	0.171369	-1.17875	-0.26845	0.9103
A1Q1_00928	T2	1.64106	1.3011	0	1.26513	1.03721	-0.24945	-2.09833	-0.27855	-0.47801	-1.84888	-0.02911	-0.22856	1.81977	1.62032	-0.19946
A1Q1_00929	T2	0	0.356201	1.43812	0.369672	1.75761	0.776022	1.95466	0.798544	2.17479	1.17863	0.022522	1.39877	-1.15611	0.220138	1.37625
A1Q1_00930	T2	0.2273	0.233507	0	0.332207	0.670598	0.012262	-0.54062	0.194393	0.686624	-0.55288	0.182131	0.674362	0.735015	1.22725	0.492231
A1Q1_00931	T2	1.94781	1.81954	1.38638	2.16126	0.615606	-0.07765	-0.37587	0.120616	-1.13366	-0.29822	0.198269	-1.05601	0.496485	-0.75779	-1.25428
A1Q1_00934	T2	0.445599	0.397228	0	0.384663	0.739853	-0.07575	-0.9193	-0.0961	0.390868	-0.84355	-0.02035	0.466623	0.823201	1.31017	0.486969
A1Q1_00936	T2	1.01351	1.71212	2.25572	2.61696	1.85247	0.547529	0.864528	1.04224	0.636275	0.316999	0.494712	0.088747	0.177712	-0.22825	-0.40596
A1Q1_00945	T2	0.078811	1.34738	0	0.466574	0.202242	1.67431	-0.21116	0.739787	0.278876	-1.88548	-0.93453	-1.39544	0.950952	0.490041	-0.46091
A1Q1_00948	T2	2.18968	2.22064	1.16979	4.11396	0.933838	0.01651	-0.68777	0.778569	-0.90755	-0.70428	0.762059	-0.92406	1.46634	-0.21978	-1.68612
A1Q1_00949	T2	3.80678	3.12623	1.53406	2.7036	3.31164	-0.24814	-1.08225	-0.42691	-0.1762	-0.83411	-0.17878	0.071943	0.655331	0.90605	0.250718	YNL202W	49.23	2e-80
A1Q1_00951	T2	0.278415	0.161399	0.893652	0.389457	0.853941	-0.23502	0.840259	0.192385	0.798553	1.07528	0.427404	1.03357	-0.64787	-0.04171	0.606168
A1Q1_00955	T2	4.86699	4.31738	7.01167	3.17851	5.09289	-0.15586	0.485021	-0.54499	0.059483	0.640883	-0.38913	0.215345	-1.03001	-0.42554	0.604471
A1Q1_00956	T2	0.545948	0.082604	3.73682	1.04853	0.888721	-0.84422	2.01817	0.566089	0.408947	2.86239	1.41031	1.25317	-1.45208	-1.60923	-0.15714	YLR002C	32.62	1e-66
A1Q1_00979	T2	2.39896	2.47633	1.28739	3.85274	3.59513	0.037998	-0.69768	0.58639	0.498374	-0.73568	0.548391	0.460375	1.28407	1.19605	-0.08802	YLR167W	52.38	3e-08
A1Q1_00983	T2	7.99431	7.83327	4.95214	6.42589	1.34843	-0.02761	-0.63967	-0.2945	-2.2002	-0.61206	-0.26688	-2.17258	0.345176	-1.56052	-1.9057
A1Q1_00984	T2	0	0	7.71198	0	4.2921	0	4.03773	0	3.26066	4.03773	0	3.26066	-4.03773	-0.77707	3.26066
A1Q1_00985	T2	0	0.544118	0	0	0	1.06228	0	0	0	-1.06229	-1.06229	-1.06229	0	0	0
A1Q1_00990	T2	2.92805	2.63948	0.668099	2.25572	2.44099	-0.12686	-1.55322	-0.31496	-0.22109	-1.42636	-0.1881	-0.09423	1.23827	1.33214	0.093871	YGL093W	21.02	8e-06
A1Q1_00992	T2	8.31686	8.42248	3.63749	8.13305	8.8407	0.01718	-1.09151	-0.03039	0.083266	-1.10869	-0.04757	0.066086	1.06111	1.17477	0.113659
A1Q1_01002	T2	0	0	0.676441	0	0.593031	0	1.23443	0	1.12833	1.23443	0	1.12833	-1.23443	-0.1061	1.12833	YML070W	34.46	2e-77
A1Q1_01006	T2	0	0	0	0.071021	0.697744	0	0	0.191616	1.26032	0	0.191616	1.26032	0.191616	1.26032	1.0687	YKL038W	43.75	8e-07
A1Q1_01007	T2	4.91078	4.20599	1.61034	3.94146	4.61909	-0.20134	-1.35836	-0.2848	-0.07995	-1.15702	-0.08346	0.121388	1.07356	1.27841	0.204851
A1Q1_01008	T2	3.26034	2.47993	3.3407	4.63785	0.831706	-0.33558	0.030505	0.450299	-1.49759	0.366089	0.785883	-1.162	0.419793	-1.52809	-1.94789
A1Q1_01020	T2	4.05938	3.88013	0.822341	3.53536	3.50384	-0.05787	-1.78574	-0.17614	-0.18746	-1.72788	-0.11828	-0.12959	1.6096	1.59829	-0.01131
A1Q1_01021	T2	0.251943	0.065747	0.771359	0.538348	0.700499	-0.41046	0.757677	0.465595	0.674939	1.16814	0.876059	1.0854	-0.29208	-0.08274	0.209344	YGR260W	28.6	7e-51
A1Q1_01025	T2	1.35046	1.34569	4.01917	1.73913	3.0317	-0.00372	1.28817	0.27505	0.932475	1.2919	0.278773	0.936198	-1.01312	-0.3557	0.657425	YDR213W	34.07	2e-07
A1Q1_01028	T2	2.53974	3.12915	6.95714	2.56105	4.99859	0.255682	1.29468	0.010077	0.855113	1.03899	-0.2456	0.599432	-1.2846	-0.43956	0.845036	YIR012W	24.88	1e-23
A1Q1_01031	T2	0	0	0.711334	0.413695	5.77e-07	0	1.2766	0.869784	1.67e-06	1.2766	0.869784	1.67e-06	-0.40681	-1.27659	-0.86978	YMR318C	35.61	3e-59
A1Q1_01032	T2	0	0	0.843126	0	0	0	1.42559	0	0	1.42559	0	0	-1.4256	-1.4256	0
A1Q1_01037	T2	1.45083	1.14404	0	0	0	-0.24684	-1.96409	-1.96409	-1.96409	-1.71725	-1.71725	-1.71725	0	0	0
A1Q1_01038	T2	0	0	0.690058	0	0	0	1.25103	0	0	1.25103	0	0	-1.25103	-1.25103	0
A1Q1_01041	T2	1.88195	3.68412	4.49499	3.76472	1.60119	0.812784	1.06834	0.840309	-0.18094	0.255557	0.027525	-0.99372	-0.22803	-1.24928	-1.02125
A1Q1_01043	T2	1.93706	1.04853	1.71	0	0	-0.65424	-0.14109	-2.28514	-2.28514	0.51315	-1.6309	-1.6309	-2.14405	-2.14405	0
A1Q1_01049	T2	0	0.498515	0	0.78131	0.220376	0.997856	0	1.35762	0.526822	-0.99786	0.359765	-0.47103	1.35762	0.526822	-0.8308	YGR266W	35.6	8e-102
A1Q1_01055	T2	0.853941	0.765504	0.475431	1.41859	0.159418	-0.09745	-0.47305	0.502883	-1.0379	-0.3756	0.600336	-0.94045	0.975936	-0.56485	-1.54078	YGR260W	26.29	1e-38
A1Q1_01056	T2	4.05277	4.45565	1.76525	5.11848	3.07362	0.12233	-1.00708	0.303435	-0.34936	-1.12941	0.181105	-0.47169	1.31051	0.657716	-0.6528	YMR262W	30.04	3e-22
A1Q1_01057	T2	1.30236	0	0	0	0	-1.84989	-1.84989	-1.84989	-1.84989	0	0	0	0	0	0
A1Q1_01059	T2	0.046516	0.699148	2.64929	0.397228	0	1.13367	2.52669	0.715212	-0.12833	1.39302	-0.41846	-1.26201	-1.81148	-2.65503	-0.84355	YGL255W	29.89	2e-34
A1Q1_01062	T2	1.20197	1.62572	4.10607	4.33924	2.39487	0.320746	1.43633	1.50757	0.766289	1.11558	1.18683	0.445543	0.071244	-0.67004	-0.74128	YGL038C	26.11	1e-37
A1Q1_01063	T2	2.27411	1.39275	3.70972	2.40875	1.10746	-0.55154	0.6017	0.068376	-0.78724	1.15324	0.619919	-0.2357	-0.53332	-1.38894	-0.85562
A1Q1_01064	T2	2.49258	2.96228	2.42216	6.07844	1.83495	0.210333	-0.03435	1.13636	-0.358	-0.24469	0.926024	-0.56833	1.17071	-0.32365	-1.49436
A1Q1_01070	T2	0.790113	0.491255	0	0	0	-0.38017	-1.3675	-1.3675	-1.3675	-0.98733	-0.98733	-0.98733	0	0	0	YLL057C	33.55	2e-43
A1Q1_01071	T2	0	0	0.700499	0.713979	0.095446	0	1.26363	1.27974	0.252042	1.26363	1.27974	0.252042	0.01611	-1.01159	-1.0277
A1Q1_01072	T2	0.812289	0.185565	1.26388	0.155941	0.019283	-0.93672	0.426669	-1.00045	-1.33749	1.36339	-0.06373	-0.40077	-1.42712	-1.76416	-0.33704
A1Q1_01074	T2	0.280281	0	6.10037	0.095446	1.4259	-0.64207	3.08048	-0.39002	1.30347	3.72255	0.252042	1.94553	-3.4705	-1.77701	1.69349	YHL008C	24.88	2e-24
A1Q1_01081	T2	2.29122	0	0.438854	0	0.004721	-2.48089	-1.57192	-2.48089	-2.46734	0.908973	0	0.013559	-0.90897	-0.89541	0.013559
A1Q1_01082	T2	0	1.24601	0	0.849083	0	1.80406	0	1.43198	0	-1.80406	-0.37208	-1.80406	1.43198	0	-1.43198
A1Q1_01083	T2	1.34843	1.26513	0.326756	0.869803	1.08759	-0.06652	-1.16076	-0.43233	-0.21946	-1.09424	-0.36581	-0.15294	0.728434	0.941303	0.212869	YIR023W	33.33	1e-07
A1Q1_01088	T2	0.89057	0	1.03981	0	0.492997	-1.47568	0.147074	-1.47568	-0.48581	1.62275	0	0.989862	-1.62275	-0.63289	0.989862	YGL203C	27.05	3e-28
A1Q1_01094	T2	2.15589	2.4071	0.140404	3.75404	1.41404	0.130385	-2.05214	0.679641	-0.47257	-2.18253	0.549255	-0.60296	2.73178	1.57957	-1.15221
A1Q1_01095	T2	4.77614	6.27348	3.34002	8.42248	3.43337	0.360416	-0.45837	0.757962	-0.42372	-0.81878	0.397546	-0.78413	1.21633	0.034651	-1.18168
A1Q1_01105	T2	0.549118	0.226951	0	0.270095	0	-0.52925	-1.06918	-0.44607	-1.06918	-0.53993	0.083179	-0.53993	0.623108	0	-0.62311
A1Q1_01106	T2	1.21649	0.986596	0	0.889174	0.559003	-0.20745	-1.77946	-0.30524	-0.69676	-1.57201	-0.09778	-0.48931	1.47423	1.08271	-0.39152
A1Q1_01107	T2	0.411399	1.61345	2.76505	0.230298	0.988298	1.21345	1.84095	-0.3196	0.707508	0.627504	-1.53304	-0.50594	-2.16055	-1.13344	1.02711	YMR008C	33.33	8e-83
A1Q1_01109	T2	0	0	0.685899	0	0	0	1.24598	0	0	1.24598	0	0	-1.24598	-1.24598	0
A1Q1_01110	T2	2.27664	1.59224	0.179949	1.73455	0.591106	-0.4083	-2.02984	-0.31336	-1.34755	-1.62155	0.094939	-0.93926	1.71649	0.682292	-1.03419
A1Q1_01112	T2	2.92627	3.06998	0.342578	1.67461	0.908729	0.059276	-2.02376	-0.65588	-1.28225	-2.08303	-0.71516	-1.34152	1.36787	0.741512	-0.62636	YGL157W	32.78	6e-36
A1Q1_01113	T2	2.12515	1.94881	0	1.65135	0.191032	-0.10032	-2.3924	-0.28716	-1.92558	-2.29208	-0.18684	-1.82526	2.10524	0.466825	-1.63842	YLR081W	25	2e-12
A1Q1_01114	T2	6.26605	5.69858	1.55028	6.00798	1.30416	-0.12637	-1.72249	-0.0561	-1.90699	-1.59612	0.070271	-1.78061	1.66639	-0.1845	-1.85088
A1Q1_01115	T2	0.046516	0.051574	0	0.487684	0.682548	0.013292	-0.12833	0.853787	1.11356	-0.14163	0.840496	1.10027	0.982122	1.2419	0.259777	YKR030W	35.61	4e-20
A1Q1_01116	T2	3.06465	3.74535	6.40062	6.08026	2.71597	0.252126	0.952966	0.884385	-0.1485	0.700841	0.632259	-0.40063	-0.06858	-1.10147	-1.03289	YLR134W	43.27	5e-154
A1Q1_01118	T2	2.17019	2.9212	5.48412	3.64372	4.07055	0.357559	1.1642	0.633982	0.775423	0.806636	0.276423	0.417864	-0.53021	-0.38877	0.141441
A1Q1_01121	T2	2.31257	2.04486	0	2.41707	0.705786	-0.14431	-2.49189	0.052632	-1.22192	-2.34758	0.196938	-1.07761	2.54452	1.26997	-1.27455	YGR260W	23.89	7e-49
A1Q1_01122	T2	4.63542	3.5997	6.605	1.48978	1.53571	-0.32496	0.468353	-1.36787	-1.33495	0.793317	-1.04291	-1.00998	-1.83623	-1.8033	0.032924	YOR348C	35.83	1e-114
A1Q1_01128	T2	0	0	0.187044	0.902475	0.729847	0	0.458474	1.48798	1.29848	0.458474	1.48798	1.29848	1.0295	0.840005	-0.1895
A1Q1_01131	T2	0.955395	0.44029	0	0.350936	0.021118	-0.63023	-1.54141	-0.77429	-1.48173	-0.91118	-0.14406	-0.85149	0.767122	0.059683	-0.70744
A1Q1_01135	T2	0.627397	0	0	0	0	-1.173	-1.173	-1.173	-1.173	0	0	0	0	0	0
A1Q1_01162	T2	0	0	0.742051	0	0	0	1.31272	0	0	1.31272	0	0	-1.31272	-1.31272	0
A1Q1_01165	T2	0.923717	1.80407	0.217475	0.811319	1.79216	0.694519	-0.98866	-0.11864	0.687043	-1.68318	-0.81316	-0.00748	0.870018	1.67571	0.805687
A1Q1_01176	T2	4.51301	2.73535	0	1.55169	0.140404	-0.63176	-3.32568	-1.28887	-2.96862	-2.69392	-0.65711	-2.33687	2.03681	0.357055	-1.67976
A1Q1_01179	T2	1.15991	0.056221	0	0.301967	0	-1.57738	-1.73111	-1.04949	-1.73111	-0.15373	0.527884	-0.15373	0.681615	0	-0.68161
A1Q1_01181	T2	7.33452	6.93794	1.54077	5.33169	2.36379	-0.07494	-1.94073	-0.42593	-1.45192	-1.86579	-0.35099	-1.37698	1.5148	0.488814	-1.02599
A1Q1_01182	T2	0.505497	0.564708	0	0.990131	0.006239	0.082549	-1.00791	0.567531	-0.99002	-1.09046	0.484981	-1.07257	1.57544	0.01789	-1.55755
A1Q1_01183	T2	5.05152	3.58212	6.54595	5.52413	2.81141	-0.44357	0.34391	0.117868	-0.74544	0.787475	0.561434	-0.30187	-0.22604	-1.08935	-0.86331
A1Q1_01185	T2	0.292929	0.955395	1.29293	1.06911	0.706762	0.876147	1.17706	0.984684	0.605878	0.300912	0.108537	-0.27027	-0.19237	-0.57118	-0.37881	YJR111C	29.03	1e-06
A1Q1_01191	T2	5.3035	4.54769	0.78131	3.58799	4.15739	-0.2013	-2.1793	-0.50553	-0.3174	-1.978	-0.30423	-0.1161	1.67377	1.8619	0.18813
A1Q1_01192	T2	7.99193	8.08788	6.25059	8.68329	3.22621	0.016208	-0.33108	0.112917	-1.18839	-0.34729	0.096709	-1.20459	0.443997	-0.85731	-1.3013
A1Q1_01193	T2	0.84452	0.578768	0	0.493732	0.070042	-0.31771	-1.42709	-0.43616	-1.23795	-1.10938	-0.11846	-0.92024	0.990928	0.189139	-0.80179
A1Q1_01194	T2	5.27349	4.48703	0	3.76954	3.34982	-0.21126	-3.52944	-0.43536	-0.58465	-3.31818	-0.2241	-0.37339	3.09408	2.94479	-0.14929
A1Q1_01197	T2	0	0	0	1.31876	0.093243	0	0	1.86296	0.246695	0	1.86296	0.246695	1.86296	0.246695	-1.61626
A1Q1_01200	T2	0.241335	0.10059	0	1.4096	0	-0.30374	-0.5682	1.36507	-0.5682	-0.26445	1.66882	-0.26445	1.93327	0	-1.93327	YCR011C	26.32	1e-81
A1Q1_01205	T2	0	1.75156	0.692976	1.47541	0	2.17092	1.25456	1.98215	0	-0.91636	-0.18877	-2.17092	0.727584	-1.25456	-1.98215
A1Q1_01210	T2	0.795663	0.814594	3.70928	1.60002	1.89243	0.020927	1.69988	0.696712	0.884783	1.67896	0.675785	0.863856	-1.00317	-0.8151	0.188071
A1Q1_01211	T2	0.365181	1.37934	0.367707	0.109491	1.12957	1.11915	0.004205	-0.5054	0.913421	-1.11495	-1.62455	-0.20573	-0.5096	0.909215	1.41882	YBR222C	30	4e-22
A1Q1_01214	T2	5.63344	4.48005	1.47541	5.13934	4.14675	-0.30054	-1.63455	-0.12117	-0.40047	-1.33401	0.179366	-0.09994	1.51338	1.23407	-0.2793
A1Q1_01216	T2	2.33333	3.50601	0	5.40143	1.51269	0.499668	-2.5025	1.05857	-0.49337	-3.00217	0.5589	-0.99304	3.56107	2.00913	-1.55194	YHR176W	25.93	4e-08
A1Q1_01217	T2	0.567316	0.807059	1.30236	0.841516	0.031862	0.292338	0.755898	0.329877	-1.00486	0.46356	0.037539	-1.2972	-0.42602	-1.76076	-1.33474
A1Q1_01225	T2	1.06911	0.512508	3.65937	0.105878	0.657403	-0.63201	1.40642	-1.37285	-0.43906	2.03843	-0.74083	0.192959	-2.77927	-1.84547	0.933793	YIL134W	35.78	6e-42
A1Q1_01226	T2	4.27988	4.82107	1.3766	5.1557	4.43881	0.154741	-1.34885	0.242731	0.047187	-1.50359	0.08799	-0.10755	1.59158	1.39604	-0.19554
A1Q1_01232	T2	4.90489	4.88283	8.44289	7.47003	3.32516	-0.0059	0.726476	0.56032	-0.49875	0.732376	0.56622	-0.49285	-0.16616	-1.22522	-1.05907	YGR138C	39.93	1e-136
A1Q1_01233	T2	1.01282	1.35431	0	1.74188	0	0.29364	-1.59724	0.567467	-1.59724	-1.89088	0.273828	-1.89088	2.16471	0	-2.16471
A1Q1_01234	T2	0.759083	1.09804	4.8434	0	3.96787	0.343927	2.08539	-1.33237	1.82722	1.74146	-1.6763	1.48329	-3.41776	-0.25817	3.15959
A1Q1_01235	T2	0.642665	0.7328	2.94552	0.883273	2.67445	0.109536	1.59232	0.275684	1.4741	1.48278	0.166148	1.36457	-1.31664	-0.11821	1.19842
A1Q1_01241	T2	0	0.051574	1.06125	0	0.665653	0.141626	1.64271	0	1.22114	1.50108	-0.14163	1.07951	-1.64271	-0.42157	1.22114
A1Q1_01243	T2	0.625097	0	1.04616	0	0.215108	-1.17005	0.458638	-1.17005	-0.65382	1.62869	0	0.516233	-1.62869	-1.11245	0.516233
A1Q1_01246	T2	0	0	0	0.542272	0	0	0	1.05973	0	0	1.05973	0	1.05973	0	-1.05973
A1Q1_01247	T2	0.841993	0.997007	0	1.47674	0.613409	0.157704	-1.42438	0.558749	-0.26939	-1.58208	0.401045	-0.4271	1.98313	1.15498	-0.82814
A1Q1_01257	T2	0	0.09216	2.50925	1.44266	1.26388	0.244058	2.5894	1.95803	1.81875	2.34535	1.71398	1.57469	-0.63137	-0.77065	-0.13928
A1Q1_01261	T2	1.16722	0.659861	0.104427	0.779432	0.287719	-0.52349	-1.4638	-0.38194	-1.08169	-0.94031	0.141552	-0.5582	1.08186	0.382113	-0.69975
A1Q1_01262	T2	3.59513	1.48755	3.19856	2.44099	2.80779	-1.04292	-0.14694	-0.47761	-0.30804	0.895973	0.565308	0.734875	-0.33066	-0.1611	0.169567
A1Q1_01264	T2	3.91517	3.21954	0.467482	3.51477	3.26652	-0.24734	-2.19016	-0.13715	-0.22923	-1.94282	0.110193	0.018108	2.05301	1.96093	-0.09208	YMR077C	37.06	5e-17
A1Q1_01267	T2	4.58781	5.7203	4.4208	8.73944	1.58453	0.289939	-0.04815	0.860762	-1.28732	-0.33809	0.570823	-1.57726	0.908914	-1.23917	-2.14808	YGL038C	22.79	2e-22
A1Q1_01274	T2	0.851971	1.23238	0.672754	2.25834	1.46333	0.357689	-0.20516	1.02874	0.538237	-0.56285	0.671048	0.180548	1.2339	0.743401	-0.4905	YNL121C	47.06	2e-08
A1Q1_01276	T2	2.74575	2.25834	0	1.30617	1.89872	-0.23475	-2.69855	-0.84562	-0.43629	-2.4638	-0.61087	-0.20154	1.85293	2.26226	0.409332	YNL031C	91.91	5e-89
A1Q1_01277	T2	6.06473	5.58445	1.91308	5.25132	5.40597	-0.10961	-1.44386	-0.19084	-0.15256	-1.33425	-0.08124	-0.04295	1.25302	1.2913	0.038282
A1Q1_01278	T2	0	0	3.20215	0	0.026317	0	2.88836	0	0.074003	2.88836	0	0.074003	-2.88837	-2.81436	0.074003	YMR186W	35.27	2e-121
A1Q1_01279	T2	0	0	0	0	1.47541	0	0	0	1.98215	0	0	1.98215	0	1.98215	1.98215	YKL010C	44.82	4e-118
A1Q1_01283	T2	0	0	1.55277	0	0	0	2.03757	0	0	2.03757	0	0	-2.03757	-2.03757	0	YNL287W	37.65	0
A1Q1_01287	T2	2.03324	2.66777	5.18732	2.894	2.95138	0.322483	1.16677	0.422003	0.446191	0.844284	0.09952	0.123708	-0.74476	-0.72058	0.024188
A1Q1_01296	T2	4.51221	4.29599	1.34165	3.30459	3.22526	-0.06362	-1.44445	-0.39771	-0.4281	-1.38083	-0.33409	-0.36449	1.04675	1.01635	-0.0304	YMR155W	23.29	1e-22
A1Q1_01300	T2	4.26154	3.97927	1.83173	3.38363	3.19856	-0.08817	-1.03003	-0.29403	-0.36446	-0.94186	-0.20586	-0.2763	0.736006	0.665567	-0.07044
A1Q1_01301	T2	0.928991	0	0	0	0	-1.515	-1.515	-1.515	-1.515	0	0	0	0	0	0
A1Q1_01302	T2	0	1.92721	4.37221	4.75492	2.22311	2.2793	3.28458	3.39367	2.44525	1.00528	1.11437	0.165953	0.109093	-0.83932	-0.94842
A1Q1_01305	T2	0	0	0	2.27591	0	0	0	2.47296	0	0	2.47296	0	2.47296	0	-2.47296
A1Q1_01306	T2	0	0	2.32005	0	0	0	2.49572	0	0	2.49572	0	0	-2.49572	-2.49572	0
A1Q1_01314	T2	1.09882	1.26388	0.594644	0.967892	0.280281	0.141751	-0.54654	-0.12326	-1.03494	-0.68829	-0.26501	-1.17669	0.423285	-0.4884	-0.91168
A1Q1_01318	T2	0.593031	0	0	0	0.742719	-1.12833	-1.12833	-1.12833	0.185166	0	0	1.3135	0	1.3135	1.3135
A1Q1_01323	T2	0	0.283114	1.80407	0.410913	0	0.647293	2.20418	0.865386	0	1.55689	0.218092	-0.64729	-1.3388	-2.20418	-0.86539	YPR162C	27.55	3e-14
A1Q1_01324	T2	0.584373	0.075573	1.78627	0.373405	1.09476	-0.91379	1.07613	-0.31214	0.556474	1.98992	0.60165	1.47026	-1.38827	-0.51966	0.868614
A1Q1_01326	T2	0	0	0	1.78292	0	0	0	2.19088	0	0	2.19088	0	2.19088	0	-2.19088
A1Q1_01331	T2	0.694829	0.742051	3.00373	0.899121	1.63208	0.05592	1.55209	0.227717	0.835458	1.49617	0.171797	0.779538	-1.32437	-0.71663	0.607741
A1Q1_01336	T2	2.59246	2.2053	0	2.3786	2.23907	-0.19297	-2.62875	-0.10339	-0.17507	-2.43579	0.089579	0.017897	2.52537	2.45368	-0.07168	YML106W	50	6e-67
A1Q1_01338	T2	4.64241	3.88532	1.01187	3.3323	4.00921	-0.22976	-1.76611	-0.42424	-0.18957	-1.53635	-0.19447	0.040191	1.34188	1.57654	0.234664	YNL102W	39.36	0
A1Q1_01347	T2	4.27309	4.6505	2.36552	5.72084	2.79595	0.109788	-0.73613	0.382187	-0.53423	-0.84591	0.272398	-0.64402	1.11831	0.201897	-0.91642	YGR170W	31.05	4e-48
A1Q1_01348	T2	0	0.367453	0	1.08076	0.811319	0.794857	0	1.66062	1.39102	-0.79486	0.865761	0.596161	1.66062	1.39102	-0.2696	YMR301C	27.17	1e-20
A1Q1_01357	T2	1.04853	0	0.565537	1.1119	0.284439	-1.6309	-0.53932	0.05786	-0.98117	1.09158	1.68876	0.649733	0.597179	-0.44185	-1.03903	YAR035W	42.82	9e-179
A1Q1_01358	T2	6.8012	6.45515	0	7.88125	2.54402	-0.07005	-3.86813	0.199033	-1.26215	-3.79808	0.269084	-1.1921	4.06717	2.60598	-1.46119
A1Q1_01364	T2	4.92488	0	0	0	4.87616	-3.43959	-3.43959	-3.43959	-0.01302	0	0	3.42658	0	3.42658	3.42658
A1Q1_01365	T2	1.07045	1.51426	3.69357	0.585653	3.11252	0.359078	1.41701	-0.53261	1.20183	1.05793	-0.89169	0.842753	-1.94962	-0.21517	1.73444
A1Q1_01370	T2	0.915173	0	2.40039	1.31977	0	-1.50098	1.03527	0.362776	-1.50098	2.53625	1.86376	0	-0.67249	-2.53625	-1.86375	YAL010C	27.13	3e-15
A1Q1_01377	T2	5.54307	5.32887	2.13355	4.85874	4.09965	-0.05207	-1.19827	-0.17339	-0.39376	-1.14621	-0.12132	-0.34169	1.02489	0.804516	-0.22037	YLR281C	61.11	3e-15
A1Q1_01383	T2	2.9637	2.88841	1.16113	1.0091	1.01431	-0.03171	-1.06015	-1.19863	-1.19365	-1.02844	-1.16692	-1.16195	-0.13848	-0.13351	0.004971	YER081W	27.86	6e-12
A1Q1_01384	T2	0	0	1.84912	0.982226	0	0	2.23212	1.56777	0	2.23212	1.56777	0	-0.66435	-2.23212	-1.56777
A1Q1_01385	T2	0	0	0	1.43667	0.119628	0	0	1.95358	0.309474	0	1.95358	0.309474	1.95358	0.309474	-1.6441
A1Q1_01386	T2	5.34199	4.78452	1.66077	4.2135	4.89649	-0.14469	-1.43492	-0.30966	-0.11444	-1.29023	-0.16497	0.030248	1.12525	1.32048	0.195222	YNL168C	26.94	3e-16
A1Q1_01389	T2	0.442539	0.539511	0.456592	1.46883	0.497906	0.14128	0.021351	1.06271	0.082352	-0.11993	0.92143	-0.05893	1.04136	0.061001	-0.98036
A1Q1_01391	T2	1.26851	0.600215	0	0.441504	0.148886	-0.68475	-1.82253	-0.90949	-1.4465	-1.13779	-0.22475	-0.76175	0.913039	0.376037	-0.537	YDR536W	26.93	3e-28
A1Q1_01397	T2	0.41707	0	0	1.22765	0.644902	-0.8751	-0.8751	0.913704	0.32012	0	1.78881	1.19522	1.78881	1.19522	-0.59358	YOR084W	25	1e-08
A1Q1_01401	T2	0	0	1.70189	0	0	0	2.13874	0	0	2.13874	0	0	-2.13874	-2.13874	0
A1Q1_01409	T2	6.13959	0	0	5.7136	4.91078	-3.73109	-3.73109	-0.09567	-0.29526	0	3.63543	3.43584	3.63543	3.43584	-0.19959	YKL013C	76.27	3e-25
A1Q1_01412	T2	0	0	0.568475	0	0	0	1.09555	0	0	1.09555	0	0	-1.09555	-1.09555	0
A1Q1_01413	T2	0.534486	0	0	0	0	-1.04891	-1.04891	-1.04891	-1.04891	0	0	0	0	0	0
A1Q1_01414	T2	0.775323	0.929906	0.998292	0.672754	2.50316	0.165057	0.232456	-0.12096	1.23562	0.067399	-0.28602	1.07056	-0.35342	1.00316	1.35658
A1Q1_01418	T2	1.91813	1.83495	0.432477	1.86814	0.641951	-0.0505	-1.37475	-0.03014	-1.08239	-1.32425	0.020364	-1.03189	1.34461	0.292361	-1.05225	YPR006C	48.19	5e-14
A1Q1_01419	T2	0.928195	0.508162	0	0.604009	0	-0.50246	-1.51419	-0.37144	-1.51419	-1.01173	0.131024	-1.01173	1.14275	0	-1.14275
A1Q1_01421	T2	0.831706	0.672754	0	0.643896	0.5582	-0.18338	-1.41328	-0.21932	-0.33166	-1.2299	-0.03594	-0.14829	1.19396	1.08161	-0.11234
A1Q1_01425	T2	0.486053	0	0.974319	0	0	-0.97974	0.580312	-0.97974	-0.97974	1.56005	0	0	-1.56005	-1.56005	0
A1Q1_01432	T2	1.61034	1.58601	4.84467	1.27745	1.97626	-0.01673	1.34063	-0.24767	0.23069	1.35735	-0.23094	0.247416	-1.58829	-1.10994	0.478356
A1Q1_01434	T2	2.37737	2.35925	4.4422	2.70935	1.861	-0.00911	0.780406	0.157532	-0.28535	0.789515	0.166642	-0.27624	-0.62287	-1.06575	-0.44288
A1Q1_01455	T2	0	4.31675	0	4.48366	0	3.26806	0	3.31721	0	-3.26806	0.049146	-3.26806	3.31721	0	-3.31721
A1Q1_01457	T2	3.85677	3.96704	1.49164	4.61785	2.92805	0.036062	-1.1293	0.232281	-0.34587	-1.16536	0.196218	-0.38193	1.36158	0.783431	-0.57815	YNL094W	32.54	1e-22
A1Q1_01459	T2	0	0	2.01776	0.516627	0.155941	0	2.33214	1.02379	0.391637	2.33214	1.02379	0.391637	-1.30835	-1.9405	-0.63215
A1Q1_01460	T2	3.74535	3.53777	0.465962	3.17295	2.96024	-0.07233	-2.13585	-0.20895	-0.29501	-2.06352	-0.13662	-0.22269	1.9269	1.84083	-0.08607
A1Q1_01467	T2	0.911606	0.899121	5.01393	0	0.517697	-0.01282	1.96574	-1.49734	-0.47203	1.97856	-1.48452	-0.45921	-3.46308	-2.43777	1.02531
A1Q1_01470	T2	0	0	0	0	0.958923	0	0	0	1.5449	0	0	1.5449	0	1.5449	1.5449	YOR306C	26.89	1e-36
A1Q1_01471	T2	0	0.519487	2.63835	0.541168	0.031223	1.02784	2.65	1.0582	0.087391	1.62216	0.03036	-0.94045	-1.5918	-2.56261	-0.97081	YIL091C	33.26	8e-80
A1Q1_01476	T2	4.95692	8.68899	6.93794	11.7679	3.83301	0.75182	0.446817	1.16873	-0.33272	-0.305	0.416913	-1.08454	0.721916	-0.77953	-1.50145
A1Q1_01477	T2	0	1.66077	0.979167	1.09979	0.24256	2.11155	1.56479	1.67788	0.570579	-0.54676	-0.43366	-1.54097	0.113098	-0.99421	-1.1073	YMR201C	38.52	2e-52
A1Q1_01479	T2	0	1.3163	0	1.06554	0.376195	1.861	0	1.64666	0.809324	-1.861	-0.21434	-1.05168	1.64666	0.809324	-0.83734	YLR014C	26.19	2e-29
A1Q1_01490	T2	2.94347	2.36552	0	2.44401	0	-0.26507	-2.78386	-0.22608	-2.78386	-2.5188	0.038984	-2.5188	2.55778	0	-2.55778
A1Q1_01491	T2	0	0.515401	0.282184	0	0	1.02205	0.64558	0	0	-0.37647	-1.02205	-1.02205	-0.64558	-0.64558	0
A1Q1_01493	T2	0.254632	0.371723	0.425226	1.03407	4.47778	0.208097	0.294032	1.02352	2.72166	0.085935	0.815424	2.51356	0.729488	2.42762	1.69814
A1Q1_01494	T2	0.213666	0.709476	0.545402	0.039112	3.9586	0.761062	0.550737	-0.40466	2.64327	-0.21032	-1.16573	1.88221	-0.9554	2.09253	3.04794
A1Q1_01495	T2	0	0	0.636766	5.56966	5.44483	0	1.18494	3.60161	3.57164	1.18494	3.60161	3.57164	2.41668	2.3867	-0.02998
A1Q1_01506	T2	1.61556	1.2528	0.200166	0.888089	0.573535	-0.27138	-1.59527	-0.60794	-0.97867	-1.32389	-0.33656	-0.70729	0.987331	0.616601	-0.37073	YCL038C	21.2	9e-19
A1Q1_01510	T2	4.50157	4.01605	0.9009	3.5623	4.05212	-0.14732	-1.83603	-0.30009	-0.13584	-1.68871	-0.15276	0.011478	1.53594	1.70018	0.164242	YIR037W	60.87	3e-42
A1Q1_01515	T2	4.87457	0	0	5.14877	4.9321	-3.42615	-3.42615	0.071786	0.015359	0	3.49794	3.44151	3.49794	3.44151	-0.05643	YDR104C	23.26	9e-11
A1Q1_01516	T2	4.99126	4.52025	2.16946	3.94577	3.86209	-0.12938	-1.04059	-0.3047	-0.33212	-0.91121	-0.17532	-0.20274	0.735885	0.708471	-0.02741
A1Q1_01517	T2	0.289779	0.616658	1.2528	0.746388	1.3937	0.499666	1.15014	0.658233	1.26169	0.650476	0.158567	0.762024	-0.49191	0.111548	0.603457
A1Q1_01524	T2	0.23408	0.621253	0.356201	0.346139	0	0.611101	0.222012	0.204957	-0.55401	-0.38909	-0.40614	-1.16511	-0.01705	-0.77602	-0.75897
A1Q1_01531	T2	6.96572	6.54595	3.15568	6.37972	5.46015	-0.08349	-1.03014	-0.11793	-0.32493	-0.94665	-0.03444	-0.24145	0.91221	0.705207	-0.207	YBR114W	25.32	1e-28
A1Q1_01536	T2	1.27166	1.13556	4.17424	2.05721	2.12515	-0.11532	1.39963	0.529468	0.567296	1.51495	0.644788	0.682616	-0.87016	-0.83233	0.037828	YJR109C	63.04	0
A1Q1_01539	T2	0	2.32985	0	0	0	2.50073	0	0	0	-2.50073	-2.50073	-2.50073	0	0	0	YBR271W	25.62	1e-07
A1Q1_01543	T2	0.168819	0.267096	0	0.511708	0.752204	0.197791	-0.41969	0.597105	0.904781	-0.61748	0.399314	0.70699	1.01679	1.32447	0.307676
A1Q1_01544	T2	0.448026	0.443603	0	0.710324	1.24062	-0.00675	-0.923	0.352394	0.876602	-0.91625	0.359141	0.88335	1.27539	1.7996	0.524208
A1Q1_01545	T2	1.19634	2.59412	3.71047	1.85457	2.91227	0.867109	1.31156	0.473039	1.00831	0.444451	-0.39407	0.141199	-0.83852	-0.30325	0.535269
A1Q1_01552	T2	0.405077	0.846947	1.92023	1.13746	0.841516	0.573581	1.41903	0.855349	0.567751	0.845448	0.281768	-0.00583	-0.56368	-0.85128	-0.2876
A1Q1_01560	T2	0	0.085546	3.12714	0.29853	1.82855	0.227855	2.85883	0.675418	2.21943	2.63098	0.447563	1.99158	-2.18341	-0.6394	1.54401
A1Q1_01562	T2	1.10466	0.516627	0.308094	0.765504	1.14664	-0.65847	-0.98967	-0.34255	0.037261	-0.3312	0.315922	0.695734	0.647118	1.02693	0.379812
A1Q1_01569	T2	0	0	0	0	4.58539	0	0	0	3.34636	0	0	3.34636	0	3.34636	3.34636
A1Q1_01575	T2	2.24836	2.36379	5.33941	2.13536	3.69152	0.059355	1.08725	-0.06057	0.608904	1.0279	-0.11992	0.549548	-1.14782	-0.47835	0.669471	YPL265W	35.58	3e-106
A1Q1_01578	T2	0	0	1.63715	0.039112	0.267096	0	2.09569	0.108656	0.61748	2.09569	0.108656	0.61748	-1.98703	-1.47821	0.508824
A1Q1_01581	T2	0	0	4.01846	0	0	0	3.17583	0	0	3.17583	0	0	-3.17583	-3.17583	0
A1Q1_01585	T2	2.59904	1.99511	1.05591	0.587538	3.42559	-0.31272	-0.99406	-1.51075	0.341088	-0.68134	-1.19804	0.653805	-0.51669	1.33515	1.85184
A1Q1_01589	T2	2.08052	2.65642	3.44231	6.30445	4.24232	0.290627	0.611378	1.39882	0.877933	0.320751	1.10819	0.587305	0.787438	0.266554	-0.52088	YPL026C	30.61	7e-43
A1Q1_01590	T2	0.144609	0.102825	0	0.300855	0.933015	-0.09669	-0.3665	0.313116	1.15256	-0.26981	0.409801	1.24924	0.679613	1.51905	0.839441
A1Q1_01591	T2	4.90838	4.82855	1.73765	5.14102	4.12488	-0.02145	-1.27321	0.060759	-0.22578	-1.25176	0.082213	-0.20432	1.33397	1.04744	-0.28654	YOR251C	28.37	3e-29
A1Q1_01593	T2	0	0	2.50214	0	0	0	2.58599	0	0	2.58599	0	0	-2.58599	-2.58599	0	YDR170C	26	3e-07
A1Q1_01602	T2	1.51426	0.552209	0	1.68483	0	-0.93683	-2.01025	0.117267	-2.01025	-1.07342	1.0541	-1.07342	2.12752	0	-2.12752
A1Q1_01604	T2	0.586029	0	1.21877	0	0.11002	-1.11906	0.662317	-1.11906	-0.83213	1.78138	0	0.286927	-1.78138	-1.49445	0.286927	YOR119C	36.97	1e-70
A1Q1_01605	T2	0	0	0	0	7.81367	0	0	0	4.05549	0	0	4.05549	0	4.05549	4.05549
A1Q1_01613	T2	0.304934	0.591106	1.96685	1.21649	0.536427	0.438848	1.61573	1.09252	0.364676	1.17688	0.653672	-0.07417	-0.52321	-1.25105	-0.72784
A1Q1_01621	T2	2.81725	2.92485	0	0	0	0.046054	-2.72999	-2.72999	-2.72999	-2.77604	-2.77604	-2.77604	0	0	0
A1Q1_01626	T2	1.81018	1.75951	0.329173	1.58601	2.14179	-0.03199	-1.47826	-0.14726	0.193511	-1.44627	-0.11526	0.225504	1.331	1.67177	0.340769	YCR098C	28.06	3e-52
A1Q1_01631	T2	0.957115	0.074747	0	0.862735	0.626189	-1.34212	-1.54312	-0.09661	-0.37167	-0.201	1.24551	0.97045	1.4465	1.17145	-0.27506	YJR095W	56.3	5e-101
A1Q1_01636	T2	1.75156	1.97626	4.5452	0.76738	1.32681	0.13724	1.16399	-0.82907	-0.30159	1.02675	-0.96631	-0.43883	-1.99306	-1.46558	0.527481
A1Q1_01641	T2	1.49254	4.5469	1.98548	4.01917	0.540066	1.34079	0.318921	1.18145	-0.93793	-1.02187	-0.15934	-2.27872	0.862532	-1.25685	-2.11938
A1Q1_01642	T2	0	0	1.861	0	0	0	2.2394	0	0	2.2394	0	0	-2.2394	-2.2394	0
A1Q1_01648	T2	1.36867	2.29006	4.00202	3.04286	2.08599	0.578281	1.26856	0.922901	0.468702	0.690277	0.34462	-0.10958	-0.34566	-0.79986	-0.4542
A1Q1_01653	T2	1.04616	1.7085	3.76389	1.15991	2.17842	0.514378	1.46348	0.102419	0.792698	0.949104	-0.41196	0.27832	-1.36106	-0.67078	0.690278	YMR194W	49.48	2e-30
A1Q1_01655	T2	0.240966	0.230298	0.955395	0.060246	0.551741	-0.02092	0.973932	-0.40335	0.5053	0.994854	-0.38242	0.526222	-1.37728	-0.46863	0.908646
A1Q1_01656	T2	2.44655	2.3665	0.883273	3.45488	1.73765	-0.03974	-1.09094	0.42461	-0.39704	-1.0512	0.464347	-0.35731	1.51555	0.693896	-0.82165
A1Q1_01660	T2	1.24062	3.18701	1.16224	4.25788	1.40822	1.08285	-0.06647	1.45072	0.132624	-1.14932	0.367866	-0.95023	1.51719	0.199093	-1.31809
A1Q1_01661	T2	0.076203	0	0.448599	0.061187	1.53745	-0.20465	0.719221	-0.0381	1.82212	0.92387	0.166554	2.02677	-0.75732	1.1029	1.86021
A1Q1_01677	T2	0	0	0	0	1.57387	0	0	0	2.05233	0	0	2.05233	0	2.05233	2.05233
A1Q1_01680	T2	4.33787	3.47691	0.821165	3.32781	3.40075	-0.28272	-1.87256	-0.33785	-0.31062	-1.58984	-0.05513	-0.0279	1.53471	1.56194	0.027234
A1Q1_01681	T2	0.307364	0	0	1.36312	0.301268	-0.69129	-0.69129	1.20643	-0.01093	0	1.89772	0.680357	1.89772	0.680357	-1.21737
A1Q1_01682	T2	2.77145	3.46377	6.21451	3.78436	4.60169	0.276942	1.03735	0.38915	0.641046	0.76041	0.112208	0.364103	-0.6482	-0.39631	0.251896	YDR381W	33.55	4e-12
A1Q1_01683	T2	2.23907	1.74188	3.58748	1.50767	2.13814	-0.28897	0.577527	-0.44816	-0.05416	0.8665	-0.15919	0.234812	-1.02569	-0.63169	0.393997	YDR381W	37.65	1e-07
A1Q1_01685	T2	1.68696	1.79685	0.628015	2.63294	2.96549	0.070732	-0.95514	0.518592	0.664132	-1.02587	0.44786	0.5934	1.47373	1.61927	0.14554	YPR194C	34.34	2e-152
A1Q1_01686	T2	0.889174	0.990131	0.114795	0.082248	0.713979	0.101212	-1.17605	-1.25452	-0.19448	-1.27726	-1.35573	-0.2957	-0.07847	0.981567	1.06004	YMR090W	28.96	7e-15
A1Q1_01689	T2	0.717675	0.855459	4.66409	0.853941	0.235079	0.154653	2.08439	0.153036	-0.72816	1.92973	-0.00162	-0.88281	-1.93135	-2.81254	-0.88119	YMR090W	35.75	3e-18
A1Q1_01694	T2	0.574717	0.384432	0	0.185565	0.045558	-0.28113	-1.10396	-0.64859	-0.97815	-0.82282	-0.36746	-0.69702	0.455366	0.125804	-0.32956
A1Q1_01695	T2	2.31767	0.961505	0	1.52936	1.63674	-0.94705	-2.4945	-0.47348	-0.39909	-1.54745	0.473566	0.547954	2.02102	2.09541	0.074388
A1Q1_01696	T2	2.79219	0	0	0	2.39631	-2.71905	-2.71905	-2.71905	-0.18483	0	0	2.53422	0	2.53422	2.53422
A1Q1_01697	T2	1.07562	0.843126	2.82027	0.734229	0.997007	-0.23033	1.07538	-0.35231	-0.07384	1.3057	-0.12198	0.156485	-1.42769	-1.14922	0.27847
A1Q1_01698	T2	3.66507	1.43667	0.533516	2.50726	3.79505	-1.10477	-2.01078	-0.46989	0.044335	-0.90601	0.634875	1.1491	1.54089	2.05511	0.514226
A1Q1_01699	T2	0.088833	0.095446	0.645554	1.07925	1.30236	0.016113	0.960116	1.42331	1.61396	0.944004	1.40719	1.59784	0.46319	0.65384	0.19065
A1Q1_01702	T2	0	0	0.613409	0	0	0	1.15498	0	0	1.15498	0	0	-1.15498	-1.15498	0	YML123C	22.06	4e-06
A1Q1_01705	T2	0.314211	0.189956	0.945716	0.267973	1.95315	-0.2389	0.828308	-0.08435	1.59116	1.06721	0.154551	1.83006	-0.91266	0.762851	1.67551
A1Q1_01707	T2	0	0	0	0	0.629729	0	0	0	1.17598	0	0	1.17598	0	1.17598	1.17598
A1Q1_01708	T2	1.32154	0	0	0	0.016623	-1.86516	-1.86516	-1.86516	-1.81797	0	0	0.047184	0	0.047184	0.047184
A1Q1_01709	T2	0	0	0.717675	0	0.319697	0	1.28413	0	0.713163	1.28413	0	0.713163	-1.28413	-0.57097	0.713163
A1Q1_01710	T2	0.418837	0.95414	0	1.36867	0.897942	0.662285	-0.87788	1.02413	0.605423	-1.54017	0.361847	-0.05686	1.90201	1.48331	-0.41871
A1Q1_01718	T2	3.74918	0	0.494918	0	3.69923	-3.08718	-2.09453	-3.08718	-0.01706	0.992649	0	3.07013	-0.99265	2.07748	3.07013	YOR142W	40.26	2e-68
A1Q1_01724	T2	0.053263	0.056221	1.91813	3.21276	2.89e-07	0.007693	2.12785	2.74646	-0.14604	2.12016	2.73876	-0.15373	0.618603	-2.27389	-2.89249
A1Q1_01725	T2	0	0	1.01845	0	0	0	1.6026	0	0	1.6026	0	0	-1.6026	-1.6026	0	YBL035C	30.68	8e-60
A1Q1_01731	T2	1.47054	0	1.77414	0	0.001071	-1.97859	0.206734	-1.97859	-1.9755	2.18532	0	0.003088	-2.18532	-2.18224	0.003088	YER172C	40.87	0
A1Q1_01736	T2	0.102623	1.19912	0	0.621961	0	1.49546	-0.26933	0.896694	-0.26933	-1.76479	-0.59877	-1.76479	1.16602	0	-1.16602	YPL154C	26.72	2e-22
A1Q1_01741	T2	0	0	0	2.78051	0	0	0	2.71392	0	0	2.71392	0	2.71392	0	-2.71392
A1Q1_01745	T2	1.16593	0.496141	2.08599	1.2963	1.28595	-0.74191	0.634387	0.108698	0.10036	1.37629	0.850604	0.842266	-0.52569	-0.53403	-0.00834	YDR440W	34.02	7e-39
A1Q1_01747	T2	0	7.31812	0	7.10763	0	3.96682	0	3.92745	0	-3.96682	-0.03937	-3.96682	3.92745	0	-3.92745	YBR146W	42.7	5e-16
A1Q1_01752	T2	2.71859	5.43432	7.7184	4.31363	7.23359	0.882654	1.35243	0.580695	1.26471	0.469775	-0.30196	0.382055	-0.77173	-0.08772	0.684014	YNL280C	34.85	2e-94
A1Q1_01756	T2	3.75207	3.95026	1.54884	4.2624	3.40259	0.065725	-1.05336	0.163523	-0.12373	-1.11908	0.097798	-0.18946	1.21688	0.929626	-0.28726
A1Q1_01757	T2	3.35531	3.44688	1.09476	3.41395	3.47224	0.033869	-1.27351	0.021779	0.043107	-1.30738	-0.01209	0.009237	1.29529	1.31662	0.021327	YDL146W	26.1	3e-17
A1Q1_01762	T2	4.68557	4.79171	0.515401	5.12855	3.29543	0.029233	-2.35245	0.11826	-0.45024	-2.38169	0.089027	-0.47947	2.47071	1.90221	-0.5685	YLR043C	48.84	4e-26
A1Q1_01763	T2	1.9517	1.65351	0.962136	0.697069	1.57571	-0.18709	-0.7457	-1.03428	-0.24017	-0.55861	-0.84718	-0.05308	-0.28857	0.505531	0.794102
A1Q1_01764	T2	2.13704	2.30747	0.137182	1.63494	0.96283	0.090355	-2.04914	-0.30472	-0.85015	-2.13949	-0.39508	-0.94051	1.74442	1.19898	-0.54543
A1Q1_01773	T2	0.607018	1.29412	0	0.039112	0	0.696599	-1.14668	-1.03802	-1.14668	-1.84328	-1.73462	-1.84328	0.108656	0	-0.10866	YGL208W	30.71	1e-28
A1Q1_01775	T2	0.5582	0.58055	3.18701	0.049622	1.80835	0.030154	1.80084	-0.9451	1.12525	1.77069	-0.97526	1.0951	-2.74594	-0.67559	2.07035	YER145C	42.9	6e-86
A1Q1_01783	T2	1.21106	1.20197	2.11524	0.702371	1.08323	-0.00768	0.612053	-0.50901	-0.11201	0.619735	-0.50133	-0.10433	-1.12106	-0.72407	0.396993
A1Q1_01784	T2	1.05816	1.08759	0	0.639522	0.744028	0.026998	-1.63984	-0.45141	-0.32482	-1.66684	-0.47841	-0.35182	1.18843	1.31502	0.12659	YOR212W	40.41	4e-89
A1Q1_01788	T2	0.904091	0	1.23827	0	0	-1.48964	0.308018	-1.48964	-1.48964	1.79765	0	0	-1.79765	-1.79765	0
A1Q1_01790	T2	0.595648	0	0	0	0	-1.13178	-1.13178	-1.13178	-1.13178	0	0	0	0	0	0
A1Q1_01794	T2	1.23238	0.716257	0.803821	0.500139	0.094197	-0.51031	-0.41001	-0.79255	-1.54374	0.100298	-0.28225	-1.03343	-0.38255	-1.13373	-0.75119
A1Q1_01802	T2	1.91308	1.53745	0	5.87352	0.193464	-0.24411	-2.27087	1.40122	-1.79898	-2.02677	1.64532	-1.55487	3.67209	0.471892	-3.2002
A1Q1_01804	T2	7.55741	6.88488	3.27191	5.3699	5.92204	-0.12574	-1.09502	-0.45698	-0.32728	-0.96928	-0.33124	-0.20154	0.63804	0.767736	0.129695
A1Q1_01805	T2	3.19717	1.85692	0.223283	0.611384	0.342926	-0.64951	-2.35379	-1.73406	-2.13294	-1.70427	-1.08455	-1.48343	0.619726	0.220846	-0.39888	YBR222C	25.6	2e-27
A1Q1_01810	T2	3.4611	2.78354	2.30572	1.41161	5.66585	-0.27065	-0.49753	-1.05111	0.638401	-0.22688	-0.78046	0.90905	-0.55358	1.13593	1.68951	YPR194C	32.55	4e-131
A1Q1_01811	T2	1.52936	2.17019	1.11479	1.18387	0.478685	0.395923	-0.32967	-0.26924	-1.0521	-0.7256	-0.66517	-1.44803	0.06043	-0.72243	-0.78286
A1Q1_01812	T2	7.704	7.99193	7.10251	6.27507	3.66507	0.049766	-0.10985	-0.27609	-0.97799	-0.15962	-0.32586	-1.02775	-0.16624	-0.86813	-0.7019
A1Q1_01814	T2	0	0	4.394	0	0	0	3.29101	0	0	3.29101	0	0	-3.29101	-3.29101	0
A1Q1_01816	T2	0.367453	0.301967	1.18082	0.827498	0.586778	-0.11324	0.954305	0.613853	0.3252	1.06755	0.727095	0.438443	-0.34045	-0.62911	-0.28865
A1Q1_01819	T2	0	0.55609	0.966543	0.045393	1.54077	1.07873	1.55242	0.125367	2.02911	0.473687	-0.95337	0.950378	-1.42705	0.476691	1.90374	YGL001C	47.77	9e-67
A1Q1_01822	T2	0.684288	0.373405	0	0.604952	1.79952	-0.4393	-1.24402	-0.10004	0.957313	-0.80472	0.339262	1.39661	1.14398	2.20133	1.05735	YOL097C	50.7	3e-157
A1Q1_01827	T2	0	0.430645	1.06472	0	0.994454	0.896303	1.6459	0	1.57962	0.749603	-0.8963	0.683315	-1.64591	-0.06629	1.57962
A1Q1_01829	T2	0.468898	0.739853	1.94517	0.843126	1.11989	0.355753	1.33552	0.471179	0.74148	0.979763	0.115426	0.385726	-0.86434	-0.59404	0.2703	YIL046W	35.52	2e-71
A1Q1_01837	T2	0	1.08619	2.56586	0	0	1.66556	2.61629	0	0	0.950728	-1.66556	-1.66556	-2.61629	-2.61629	0	YJL005W	33.67	0
A1Q1_01838	T2	3.74366	3.4045	1.32769	3.10559	2.82517	-0.12017	-1.21529	-0.23507	-0.35188	-1.09512	-0.1149	-0.23171	0.980218	0.863408	-0.11681	YPR089W	22.68	2e-20
A1Q1_01844	T2	0.348143	0.570788	0.419062	1.59594	0.992628	0.336293	0.115855	1.30522	0.815475	-0.22044	0.968925	0.479182	1.18936	0.69962	-0.48974	YNL202W	28.63	3e-24
A1Q1_01845	T2	0.399174	0	5.24636	0	4.01172	-0.84667	2.67598	-0.84667	2.32701	3.52265	0	3.17368	-3.52265	-0.34897	3.17368
A1Q1_01847	T2	7.19802	4.53057	0.666213	4.01337	3.15568	-0.61376	-2.72266	-0.77028	-1.07435	-2.10889	-0.15652	-0.46058	1.95237	1.64831	-0.30407	YGR197C	25.27	8e-27
A1Q1_01848	T2	0.415656	0.482903	0	0.431453	0.840536	0.102244	-0.87288	0.024676	0.549932	-0.97512	-0.07757	0.447688	0.897554	1.42281	0.525255	YBR115C	23.59	1e-18
A1Q1_01849	T2	6.35754	6.14334	5.87817	5.64238	1.94517	-0.04578	-0.10455	-0.15889	-1.48776	-0.05877	-0.11311	-1.44198	-0.05435	-1.38321	-1.32886	YJR152W	27.33	8e-48
A1Q1_01852	T2	2.71165	2.36179	0.525713	1.72456	2.64929	-0.1664	-1.64669	-0.5298	-0.02829	-1.48029	-0.3634	0.138109	1.11689	1.6184	0.501511	YOR120W	48.19	3e-76
A1Q1_01855	T2	0.536427	0.655724	0	0.475431	0.413695	0.157179	-1.05162	-0.08751	-0.18183	-1.2088	-0.24469	-0.33901	0.964112	0.869784	-0.09433
A1Q1_01857	T2	1.16224	0.935985	0	0	0.891456	-0.21109	-1.73313	-1.73313	-0.25654	-1.52204	-1.52204	-0.04545	0	1.4766	1.4766	YKR104W	25.71	6e-10
A1Q1_01865	T2	0	0	1.35812	0	0	0	1.89384	0	0	1.89384	0	0	-1.89384	-1.89384	0	YNL202W	23.57	7e-12
A1Q1_01867	T2	0	0.301268	0.500139	0.263388	0	0.680357	1.0002	0.610489	0	0.319844	-0.06987	-0.68036	-0.38971	-1.0002	-0.61049	YJR107W	27.41	3e-07
A1Q1_01870	T2	0	0	0	0.540066	0	0	0	1.05668	0	0	1.05668	0	1.05668	0	-1.05668
A1Q1_01871	T2	2.26014	2.05175	0.630302	2.42216	1.25831	-0.11326	-1.28803	0.082294	-0.65056	-1.17478	0.195549	-0.5373	1.37033	0.637479	-0.73285
A1Q1_01872	T2	1.1141	0	0	0	0	-1.69073	-1.69073	-1.69073	-1.69073	0	0	0	0	0	0
A1Q1_01878	T2	0	0.540066	0	0	0.229486	1.05668	0	0	0.544952	-1.05668	-1.05668	-0.51172	0	0.544952	0.544952	YLR081W	45.24	1e-06
A1Q1_01884	T2	0	1.2153	1.32681	1.18491	0	1.77846	1.86933	1.75267	0	0.090872	-0.02579	-1.77846	-0.11666	-1.86933	-1.75267
A1Q1_01885	T2	0	0	0	0	0.696164	0	0	0	1.25842	0	0	1.25842	0	1.25842	1.25842
A1Q1_01892	T2	7.17621	1.54884	4.3864	2.12352	6.50042	-1.90559	-0.65162	-1.54889	-0.13295	1.25396	0.356699	1.77264	-0.89727	0.518671	1.41594
A1Q1_01895	T2	3.38179	3.08296	1.27506	3.63604	3.51552	-0.11557	-1.12886	0.091527	0.048865	-1.01329	0.207099	0.164437	1.22039	1.17772	-0.04266
A1Q1_01898	T2	3.58972	4.02165	1.03839	3.7871	2.7036	0.144847	-1.41058	0.068001	-0.35231	-1.55543	-0.07685	-0.49716	1.47858	1.05827	-0.42031
A1Q1_01902	T2	0.529848	0.587538	0	0.584373	0.14627	0.078634	-1.04243	0.07443	-0.67222	-1.12107	-0.0042	-0.75086	1.11686	0.370209	-0.74665
A1Q1_01903	T2	0.271019	0.323365	1.03407	0	0.928991	0.094766	0.992528	-0.62484	0.890159	0.897762	-0.7196	0.795393	-1.61737	-0.10237	1.515
A1Q1_01909	T2	3.9226	4.40878	6.95259	3.03414	3.78597	0.150468	0.752846	-0.32354	-0.04527	0.602378	-0.47401	-0.19574	-1.07638	-0.79812	0.278262
A1Q1_01910	T2	1.40587	0.76738	2.51682	0.514795	0.611384	-0.5886	0.662578	-0.90927	-0.7781	1.25118	-0.32066	-0.18949	-1.57184	-1.44067	0.131169	YJR060W	51.85	1e-08
A1Q1_01915	T2	0.530479	0.526624	0	1.53571	1.17686	-0.00541	-1.04331	0.982219	0.702451	-1.03791	0.987626	0.707858	2.02553	1.74577	-0.27977
A1Q1_01923	T2	1.14302	0.549983	4.32461	1.67298	2.41073	-0.64598	1.55406	0.403324	0.825031	2.20004	1.04931	1.47102	-1.15074	-0.72903	0.421707	YKL125W	27.03	8e-25
A1Q1_01927	T2	4.08201	3.56912	0.33447	3.37652	2.18516	-0.17126	-2.45705	-0.24122	-0.77097	-2.28579	-0.06995	-0.59971	2.21583	1.68608	-0.52976	YHR102W	40.07	4e-60
A1Q1_01930	T2	0.148886	0.411399	0.397228	0	0.548385	0.490119	0.46751	-0.37604	0.692132	-0.02261	-0.86616	0.202013	-0.84355	0.224622	1.06817
A1Q1_01938	T2	2.45807	2.04718	0	1.79952	1.85866	-0.21575	-2.56465	-0.36332	-0.32669	-2.3489	-0.14757	-0.11094	2.20133	2.23797	0.036633	YJR152W	31.76	3e-66
A1Q1_01943	T2	5.08926	0	4.80625	5.47742	4.91852	-3.48266	-0.07496	0.096867	-0.04476	3.40769	3.57952	3.4379	0.171831	0.030205	-0.14163
A1Q1_01944	T2	0	5.10437	0	0	0	3.48655	0	0	0	-3.48655	-3.48655	-3.48655	0	0	0
A1Q1_01951	T2	2.67445	4.05096	6.65993	6.27348	8.34698	0.519665	1.17344	1.09339	1.47868	0.653774	0.573726	0.959012	-0.08005	0.305238	0.385286	YHR094C	31.83	1e-60
A1Q1_01954	T2	0.583124	0	3.28044	0.928991	0.904091	-1.1152	1.80336	0.399799	0.374438	2.91856	1.515	1.48964	-1.40356	-1.42892	-0.02536	YMR047C	32	4e-11
A1Q1_01960	T2	3.76212	3.35531	7.64266	2.83282	6.78136	-0.14473	0.933929	-0.35483	0.772637	1.07865	-0.2101	0.917362	-1.28876	-0.16129	1.12746
A1Q1_01961	T2	0.78678	0.315843	1.52267	0.812289	0.841993	-0.6574	0.652493	0.02832	0.060612	1.3099	0.685722	0.718014	-0.62417	-0.59188	0.032292
A1Q1_01965	T2	0.457715	0.68141	0.688525	0.043762	0.091792	0.302842	0.311505	-0.81662	-0.69451	0.008662	-1.11946	-0.99735	-1.12812	-1.00601	0.122113	YIL094C	55.16	2e-141
A1Q1_01970	T2	5.63955	5.37696	2.12352	4.5469	3.35799	-0.06306	-1.22663	-0.28273	-0.67028	-1.16356	-0.21967	-0.60722	0.943893	0.556345	-0.38755
A1Q1_01971	T2	0.678758	1.05553	1.235	3.68786	2.23075	0.400134	0.557669	1.82895	1.21203	0.157534	1.42881	0.811893	1.27128	0.654359	-0.61692	YLR006C	28.77	1e-10
A1Q1_01976	T2	0	1.77354	0	1.97084	0	2.18494	0	2.305	0	-2.18494	0.120061	-2.18494	2.305	0	-2.305
A1Q1_01986	T2	0.943911	1.10176	4.46687	1.01351	1.48755	0.149674	1.78236	0.06792	0.461011	1.63268	-0.08175	0.311337	-1.71444	-1.32135	0.393091
A1Q1_01992	T2	0.581439	0.265291	0	0.225872	0.114795	-0.49887	-1.11295	-0.57516	-0.81478	-0.61408	-0.07629	-0.3159	0.537788	0.298177	-0.23961
A1Q1_02001	T2	5.91783	5.42979	2.62579	3.95638	4.90194	-0.11411	-1.03787	-0.52621	-0.24861	-0.92376	-0.41211	-0.1345	0.511653	0.789258	0.277605	YPR058W	46.88	4e-80
A1Q1_02002	T2	0.899121	0.593031	0	0.430645	1.44e-06	-0.35619	-1.48452	-0.58822	-1.48452	-1.12833	-0.23203	-1.12833	0.896303	4.16e-06	-0.8963
A1Q1_02004	T2	0.972202	0	0	0.820352	0.982226	-1.55798	-1.55798	-0.15705	0.00979	0	1.40092	1.56777	1.40092	1.56777	0.166843
A1Q1_02009	T2	0.525713	0.372232	0	0	0	-0.23384	-1.03663	-1.03663	-1.03663	-0.80278	-0.80278	-0.80278	0	0	0
A1Q1_02012	T2	3.79061	3.50804	0.697744	3.3241	2.82027	-0.09829	-1.84086	-0.16606	-0.36988	-1.74258	-0.06778	-0.2716	1.6748	1.47098	-0.20382
A1Q1_02014	T2	0.687394	0.497906	0.621253	0.655724	1.81849	-0.25082	-0.08269	-0.039	0.965387	0.168135	0.211821	1.21621	0.043686	1.04807	1.00439	YNL255C	47.06	3e-09
A1Q1_02015	T2	4.13592	3.75207	0.497906	3.08551	2.32168	-0.12469	-2.21588	-0.37068	-0.7163	-2.09119	-0.24599	-0.59161	1.8452	1.49958	-0.34562
A1Q1_02016	T2	4.65014	4.53782	0.559003	3.69998	3.13296	-0.03181	-2.2819	-0.29423	-0.50347	-2.25009	-0.26242	-0.47165	1.98768	1.77844	-0.20924	YBR156C	46.67	4e-07
A1Q1_02017	T2	3.94577	4.2624	0.849083	4.73083	3.52728	0.099253	-1.72046	0.234604	-0.14263	-1.81971	0.135351	-0.24188	1.95506	1.57783	-0.37723	YBR241C	29.46	9e-27
A1Q1_02024	T2	0	0	1.20918	0	0.778567	0	1.7733	0	1.35453	1.7733	0	1.35453	-1.7733	-0.41878	1.35453
A1Q1_02025	T2	0.988298	0.795663	3.18168	0.59775	2.57758	-0.19997	1.3067	-0.43911	1.04813	1.50667	-0.23914	1.24811	-1.74581	-0.25857	1.48725
A1Q1_02027	T2	3.03799	2.70188	0.659358	3.16852	2.32463	-0.14401	-1.6096	0.052267	-0.32487	-1.46559	0.196275	-0.18086	1.66187	1.28474	-0.37713
A1Q1_02029	T2	1.51566	1.38794	3.79184	1.11989	2.15209	-0.09443	1.09035	-0.31535	0.395878	1.18478	-0.22092	0.490311	-1.4057	-0.69447	0.711232
A1Q1_02032	T2	4.60018	4.08502	1.20823	3.74086	3.3323	-0.15362	-1.57805	-0.26619	-0.41234	-1.42443	-0.11257	-0.25872	1.31186	1.16571	-0.14615	YLR086W	41.86	0
A1Q1_02037	T2	3.51723	3.32038	1.38554	2.81725	3.32617	-0.07249	-1.09122	-0.27622	-0.0703	-1.01874	-0.20373	0.002187	0.815007	1.02092	0.205915	YIR029W	35.33	3e-55
A1Q1_02038	T2	0	1.41161	0	1.36543	0.025497	1.93479	0	1.89951	0.071755	-1.93479	-0.03528	-1.86304	1.89951	0.071755	-1.82775
A1Q1_02039	T2	1.49164	2.15056	0.455435	1.3937	0.699955	0.412339	-1.05973	-0.07274	-0.73098	-1.47206	-0.48508	-1.14331	0.986981	0.32875	-0.65823
A1Q1_02040	T2	2.01776	1.90623	0.41707	1.00055	0.826535	-0.06536	-1.45704	-0.74665	-0.92448	-1.39167	-0.68129	-0.85912	0.710388	0.532558	-0.17783
A1Q1_02041	T2	0	0.262961	0	1.32681	0	0.60968	0	1.86933	0	-0.60968	1.25965	-0.60968	1.86933	0	-1.86933
A1Q1_02042	T2	0.613409	0.804851	1.3163	0	0.565537	0.228901	0.706018	-1.15498	-0.0634	0.477117	-1.38388	-0.2923	-1.861	-0.76942	1.09158
A1Q1_02043	T2	1.50199	1.05112	1.23266	0	1.34738	-0.36812	-0.20844	-2.00143	-0.11595	0.159682	-1.63331	0.25217	-1.79299	0.092488	1.88548
A1Q1_02051	T2	2.39487	2.91426	0	0	0	0.238075	-2.5335	-2.5335	-2.5335	-2.77157	-2.77157	-2.77157	0	0	0
A1Q1_02053	T2	2.03967	2.21898	1.0278	2.42937	3.25719	0.098426	-0.73318	0.205953	0.565015	-0.83161	0.107527	0.466588	0.939137	1.2982	0.359062
A1Q1_02056	T2	0	0	0.521395	0	0	0	1.03054	0	0	1.03054	0	0	-1.03054	-1.03054	0
A1Q1_02057	T2	0.723295	1.09882	1.79685	2.34741	0.665494	0.386231	0.908885	1.21888	-0.06983	0.522655	0.832647	-0.45606	0.309992	-0.97872	-1.28871
A1Q1_02059	T2	2.76109	2.2443	5.43785	2.38636	4.5066	-0.24892	0.864588	-0.1761	0.618478	1.1135	0.072815	0.867393	-1.04069	-0.24611	0.794578
A1Q1_02070	T2	0.452802	0	1.63316	0.899969	0.31682	-0.93025	1.16274	0.555148	-0.22216	2.09299	1.4854	0.70809	-0.60759	-1.3849	-0.77731
A1Q1_02073	T2	0	0.304465	0.578768	0	0.257359	0.686101	1.10938	0	0.599049	0.423283	-0.6861	-0.08705	-1.10938	-0.51034	0.599049	YOR239W	46.05	3e-91
A1Q1_02075	T2	0.354335	0.344962	0	0.966543	0	-0.01592	-0.77287	0.779545	-0.77287	-0.75696	0.795461	-0.75696	1.55242	0	-1.55242
A1Q1_02079	T2	0.053263	0	1.23238	0.607756	0.642665	-0.14604	1.64672	1.0016	1.04636	1.79275	1.14764	1.1924	-0.64511	-0.60035	0.044762	YNL061W	61.52	0
A1Q1_02082	T2	1.13746	1.36269	0	0.736599	0.484337	0.185928	-1.71146	-0.40508	-0.73424	-1.89739	-0.59101	-0.92017	1.30638	0.977224	-0.32915
A1Q1_02083	T2	3.52728	3.12714	0	2.38796	2.59904	-0.15097	-3.00981	-0.47975	-0.37798	-2.85883	-0.32878	-0.22701	2.53005	2.63182	0.101769
A1Q1_02084	T2	1.89061	1.5109	0.194449	0.871466	1.62032	-0.24953	-1.78344	-0.80166	-0.17309	-1.5339	-0.55213	0.076439	0.981778	1.61034	0.628566
A1Q1_02094	T2	4.27092	4.58682	1.43226	4.27168	5.26914	0.092497	-1.30398	0.000232	0.27409	-1.39648	-0.09227	0.181593	1.30421	1.57807	0.273858	YHR069C	46.15	4e-69
A1Q1_02096	T2	0.234412	0.221238	1.43063	0.413039	0.511708	-0.02611	1.39441	0.314088	0.462132	1.42053	0.340202	0.488247	-1.08032	-0.93228	0.148044
A1Q1_02097	T2	0.168547	0.657817	3.79612	0.370828	0.577466	0.792306	2.68393	0.381358	0.68854	1.89163	-0.41095	-0.10377	-2.30258	-1.99539	0.307182	YJL056C	38.75	1e-10
A1Q1_02100	T2	0.349425	0.071021	0	1.38911	1.17201	-0.57294	-0.76456	1.15315	0.977028	-0.19162	1.72609	1.54997	1.91771	1.74159	-0.17612
A1Q1_02101	T2	0.44029	0	0.25849	0.385211	1.0475	-0.91118	-0.30998	-0.08708	0.718757	0.601203	0.824094	1.62993	0.222891	1.02873	0.805841
A1Q1_02107	T2	0.051208	0	4.37277	0	0	-0.14067	3.14407	-0.14067	-0.14067	3.28474	0	0	-3.28474	-3.28474	0	YGL022W	58.29	0
A1Q1_02114	T2	0.339433	0.501964	4.60515	0.975914	0.719502	0.255344	2.60447	0.814122	0.538805	2.34912	0.558778	0.283461	-1.79034	-2.06566	-0.27532
A1Q1_02115	T2	1.24214	1.21218	0.313569	0.133839	0.710324	-0.02503	-1.09852	-1.45867	-0.52547	-1.07349	-1.43364	-0.50044	-0.36015	0.573056	0.933205	YCR105W	37.91	2e-62
A1Q1_02120	T2	2.34168	2.27411	3.07148	1.66314	0.521395	-0.03472	0.329777	-0.39362	-1.4762	0.364499	-0.3589	-1.44148	-0.7234	-1.80598	-1.08258
A1Q1_02125	T2	0.754681	1.4259	2.13123	1.1482	1.59594	0.618211	1.06842	0.393569	0.740276	0.450207	-0.22464	0.122064	-0.67485	-0.32814	0.346706	YMR309C	29.81	6e-99
A1Q1_02127	T2	3.39623	0	3.20379	0.287719	2.64668	-2.96208	-0.07308	-2.30632	-0.30825	2.889	0.655754	2.65383	-2.23325	-0.23517	1.99808
A1Q1_02130	T2	0.615606	0.557746	0	0.535689	0.025253	-0.07683	-1.15783	-0.10724	-1.08674	-1.08099	-0.0304	-1.00991	1.05059	0.071084	-0.97951	YFL011W	24.93	2e-19
A1Q1_02131	T2	0.210163	0.144003	1.69657	0.229486	1.60531	-0.14108	1.62903	0.03873	1.56781	1.77012	0.179814	1.7089	-1.5903	-0.06122	1.52908	YIR028W	30.79	7e-61
A1Q1_02137	T2	2.9561	3.35799	0	3.12714	4.60777	0.158703	-2.78915	0.069685	0.563547	-2.94785	-0.08902	0.404844	2.85883	3.35269	0.493862
A1Q1_02148	T2	0.109491	0.33862	0.508162	0	0	0.460412	0.72605	-0.28568	-0.28568	0.265638	-0.74609	-0.74609	-1.01173	-1.01173	0
A1Q1_02149	T2	1.57868	0.933838	3.49519	1.81018	0	-0.53579	0.942594	0.152337	-2.05567	1.47838	0.688123	-1.51988	-0.79026	-2.99826	-2.20801	YNL229C	33.05	3e-36
A1Q1_02151	T2	6.18614	4.85029	5.22633	4.33987	2.67946	-0.32156	-0.22356	-0.4662	-1.07239	0.097994	-0.14465	-0.75084	-0.24264	-0.84883	-0.60619
A1Q1_02152	T2	5.06294	6.33552	5.92706	7.26427	1.85457	0.297204	0.208312	0.481004	-1.24039	-0.08889	0.1838	-1.53759	0.272692	-1.4487	-1.72139
A1Q1_02160	T2	2.4143	2.12165	0.21663	2.46393	2.33155	-0.15268	-2.02385	0.024361	-0.04156	-1.87117	0.177037	0.111118	2.04821	1.98229	-0.06592
A1Q1_02178	T2	1.19397	0.814993	2.61768	1.21106	0.817986	-0.36536	0.880063	0.014478	-0.36208	1.24542	0.379835	0.00328	-0.86558	-1.24214	-0.37656	YHR049W	24.68	3e-11
A1Q1_02180	T2	0	0	0	0.416316	0.837326	0	0	0.873918	1.41935	0	0.873918	1.41935	0.873918	1.41935	0.545434	YJL168C	34.76	2e-25
A1Q1_02184	T2	1.10176	1.88334	3.42657	3.84117	0.846947	0.573329	1.29361	1.43843	-0.24996	0.720285	0.8651	-0.82329	0.144815	-1.54358	-1.68839
A1Q1_02193	T2	4.26427	3.76036	1.73455	3.44526	3.53043	-0.16128	-1.09227	-0.27214	-0.24132	-0.93099	-0.11086	-0.08004	0.820135	0.850949	0.030814	YEL058W	45.09	7e-148
A1Q1_02196	T2	0	1.58308	0	0.620313	1.05112	2.05872	0	1.1639	1.63331	-2.05872	-0.89482	-0.42541	1.1639	1.63331	0.469407	YLR307W	41.27	2e-24
A1Q1_02201	T2	1.67791	1.37802	0	1.64316	0.755204	-0.21373	-2.12294	-0.0232	-0.79502	-1.90921	0.190522	-0.58129	2.09974	1.32792	-0.77181
A1Q1_02207	T2	1.63316	2.30284	4.8973	3.68034	3.46284	0.3939	1.33925	0.970631	0.893545	0.945349	0.576732	0.499646	-0.36862	-0.4457	-0.07709	YLR189C	25.87	2e-21
A1Q1_02212	T2	1.2528	1.02347	3.35151	1.69044	1.73913	-0.2023	1.13576	0.321558	0.353273	1.33806	0.523861	0.555576	-0.8142	-0.78249	0.031715	YDL213C	40.18	1e-14
A1Q1_02213	T2	3.50164	3.57769	0.888089	3.53777	2.66267	0.02716	-1.52749	0.012967	-0.33945	-1.55465	-0.01419	-0.36661	1.54046	1.18804	-0.35241	YBR082C	29.2	6e-14
A1Q1_02217	T2	2.3665	2.09344	0.973048	2.15589	2.57232	-0.14442	-0.96048	-0.11009	0.100042	-0.81606	0.034328	0.244463	0.85039	1.06052	0.210135	YOR258W	46.39	9e-16
A1Q1_02220	T2	1.06686	1.28082	5.83855	0.974905	1.8146	0.184669	2.01628	-0.08725	0.562888	1.83161	-0.27192	0.37822	-2.10353	-1.45339	0.650143
A1Q1_02221	T2	10.8778	10.5476	5.14102	10.1193	9.49062	-0.04249	-1.0122	-0.09954	-0.18758	-0.96971	-0.05705	-0.14509	0.912657	0.824618	-0.08804	YLR304C	65.73	0
A1Q1_02222	T2	1.3163	1.70189	3.5537	1.66793	2.6835	0.277742	1.15824	0.255314	0.809613	0.880495	-0.02243	0.531871	-0.90292	-0.34862	0.554299
A1Q1_02227	T2	0	0	0	1.24214	0	0	0	1.80086	0	0	1.80086	0	1.80086	0	-1.80086
A1Q1_02232	T2	0.051208	1.47953	3.10164	0.974319	0	1.84449	2.70798	1.41938	-0.14067	0.863495	-0.42511	-1.98516	-1.2886	-2.84865	-1.56005	YDR088C	25.93	9e-12
A1Q1_02247	T2	2.50316	2.76109	0.321884	1.72826	3.65301	0.118873	-1.86947	-0.43056	0.467679	-1.98835	-0.54944	0.348806	1.43891	2.33715	0.898242	YMR293C	25.42	2e-23
A1Q1_02250	T2	1.43226	1.6569	0.219426	0.782397	0.802546	0.158674	-1.42537	-0.59145	-0.56895	-1.58404	-0.75012	-0.72763	0.833925	0.856417	0.022492
A1Q1_02251	T2	5.45486	5.448	8.29873	7.18455	3.62592	-0.00166	0.563229	0.367895	-0.52935	0.564891	0.369557	-0.52769	-0.19533	-1.09258	-0.89724	YPR156C	36.62	3e-100
A1Q1_02257	T2	0.464862	0.798687	3.38295	0.556528	1.40587	0.42866	2.00876	0.130936	0.982059	1.5801	-0.29772	0.5534	-1.87782	-1.0267	0.851123
A1Q1_02261	T2	5.15518	4.3113	3.4595	5.47038	1.66314	-0.23315	-0.51425	0.078249	-1.38645	-0.28111	0.311394	-1.1533	0.592503	-0.8722	-1.4647	YOR374W	42.07	2e-123
A1Q1_02263	T2	3.29113	3.42834	1.65609	1.29412	0.66231	0.051292	-0.81421	-1.07935	-1.70563	-0.8655	-1.13064	-1.75692	-0.26514	-0.89142	-0.62628	YEL069C	23.84	4e-29
A1Q1_02265	T2	2.31626	2.35584	4.82732	2.13704	2.79141	0.020133	0.919629	-0.09486	0.224925	0.899495	-0.115	0.204791	-1.01449	-0.6947	0.319789	YBL092W	63.71	5e-52
A1Q1_02266	T2	4.69495	3.57701	1.8146	2.59246	3.23883	-0.3496	-1.16635	-0.74836	-0.47452	-0.81675	-0.39876	-0.12492	0.417988	0.691824	0.273836	YOR110W	31.65	4e-24
A1Q1_02271	T2	0.510042	0.974319	1.93847	0.565537	2.09563	0.545634	1.27156	0.077166	1.36167	0.725926	-0.46847	0.816038	-1.19439	0.090112	1.28451	YDR536W	28.4	2e-62
A1Q1_02272	T2	1.58453	1.19634	3.5592	1.16113	4.48932	-0.2973	0.961474	-0.32755	1.25912	1.25877	-0.03025	1.55642	-1.28903	0.297648	1.58668	YCR036W	29.33	2e-28
A1Q1_02279	T2	0.046516	0	0.775323	0.097156	0	-0.12833	1.22253	0.127845	-0.12833	1.35086	0.25618	0	-1.09468	-1.35086	-0.25618	YIR027C	48	3e-135
A1Q1_02283	T2	2.00002	2.24127	0.493364	1.79685	2.29341	0.132905	-1.33155	-0.12228	0.160088	-1.46445	-0.25519	0.027183	1.20926	1.49164	0.282372	YBR070C	30.98	2e-18
A1Q1_02284	T2	2.44401	3.53677	4.44425	5.48758	3.25063	0.455417	0.747969	1.02419	0.349349	0.292552	0.568774	-0.10607	0.276222	-0.39862	-0.67484
A1Q1_02285	T2	0	0	1.49254	0	0	0	1.99461	0	0	1.99461	0	0	-1.99461	-1.99461	0
A1Q1_02288	T2	3.28338	4.27168	7.24606	3.34582	5.86177	0.334825	1.03379	0.023618	0.749754	0.698964	-0.31121	0.41493	-1.01017	-0.28403	0.726137
A1Q1_02289	T2	2.05369	2.72071	5.68233	2.18516	3.81602	0.334791	1.27556	0.072422	0.757116	0.940773	-0.26237	0.422324	-1.20314	-0.51845	0.684694	YLR438W	27.65	3e-31
A1Q1_02290	T2	2.71597	2.7871	1.39827	3.88013	2.60473	0.031562	-0.76057	0.445718	-0.05079	-0.79213	0.414156	-0.08235	1.20629	0.709782	-0.4965
A1Q1_02292	T2	1.85546	3.09462	4.7816	4.44766	3.45186	0.609832	1.16497	1.07074	0.746522	0.555135	0.460907	0.13669	-0.09423	-0.41844	-0.32422
A1Q1_02298	T2	2.16946	2.40207	5.0736	2.52513	2.64998	0.120532	1.06206	0.180449	0.238794	0.941527	0.059917	0.118262	-0.88161	-0.82327	0.058345
A1Q1_02304	T2	2.18799	2.44793	0.639522	3.33331	1.39827	0.133175	-1.2381	0.512063	-0.50184	-1.37127	0.378888	-0.63501	1.75016	0.736258	-1.0139
A1Q1_02320	T2	2.51682	2.13024	1.63494	2.60904	0.916419	-0.19784	-0.49884	0.043439	-1.09078	-0.301	0.241274	-0.89295	0.542277	-0.59195	-1.13422
A1Q1_02321	T2	2.70758	1.19766	3.57658	4.45468	4.25279	-0.91793	0.345875	0.627309	0.56729	1.26381	1.54524	1.48522	0.281434	0.221415	-0.06002
A1Q1_02336	T2	0.427005	0	0.723295	0	0	-0.89065	0.400124	-0.89065	-0.89065	1.29077	0	0	-1.29077	-1.29077	0
A1Q1_02338	T2	1.21877	1.48978	0	1.39893	0.901708	0.211231	-1.78138	0.14381	-0.29419	-1.99261	-0.06742	-0.50542	1.92519	1.48719	-0.438
A1Q1_02339	T2	5.06387	4.66742	2.27303	4.98638	4.96959	-0.10665	-1.00462	-0.02023	-0.02466	-0.89798	0.086413	0.081991	0.984391	0.979969	-0.00442	YDR221W	29.46	1e-19
A1Q1_02343	T2	1.67461	1.53835	1.14664	3.13368	2.52513	-0.09335	-0.40123	0.740676	0.476242	-0.30788	0.83403	0.569595	1.14191	0.877474	-0.26443
A1Q1_02345	T2	0.626189	0	0	0	0.467482	-1.17145	-1.17145	-1.17145	-0.21914	0	0	0.952307	0	0.952307	0.952307	YBR038W	43.55	0
A1Q1_02346	T2	0	0	1.30617	0	0	0	1.85293	0	0	1.85293	0	0	-1.85293	-1.85293	0
A1Q1_02347	T2	3.04564	3.01222	0.405077	3.78272	2.65776	-0.01366	-1.96994	0.272479	-0.16715	-1.95627	0.286144	-0.15348	2.24241	1.80279	-0.43963
A1Q1_02359	T2	0	0.886881	3.49072	0.828426	0.352526	1.47184	2.99665	1.40972	0.769816	1.5248	-0.06213	-0.70203	-1.58693	-2.22683	-0.6399	YML086C	28.96	2e-55
A1Q1_02366	T2	0.719502	1.29902	0.470691	0.234412	0.735238	0.560922	-0.32921	-0.73163	0.018498	-0.89013	-1.29255	-0.54242	-0.40242	0.347705	0.750128	YJL034W	67.51	0
A1Q1_02367	T2	0	6.54271	0.599319	0.338175	0.753189	3.81613	1.13661	0.745323	1.3256	-2.67952	-3.07081	-2.49053	-0.39129	0.188994	0.580281	YLR066W	32.35	7e-16
A1Q1_02371	T2	4.94761	4.69771	2.13704	4.65795	4.36344	-0.06775	-1.04671	-0.07882	-0.16365	-0.97896	-0.01108	-0.0959	0.967883	0.883061	-0.08482	YKR031C	36.21	5e-79
A1Q1_02376	T2	0.897942	0.471779	2.58055	0	0.45464	-0.5246	1.13988	-1.4833	-0.55028	1.66449	-0.9587	-0.02567	-2.62319	-1.69016	0.933028
A1Q1_02380	T2	0.655724	0.726915	0.278415	0.506496	3.02293	0.086238	-0.57019	-0.19946	1.60798	-0.65642	-0.28569	1.52174	0.37073	2.17816	1.80743
A1Q1_02381	T2	0	0	0.831706	0	0.324753	0	1.41328	0	0.722034	1.41328	0	0.722034	-1.41328	-0.69124	0.722034
A1Q1_02386	T2	4.60695	4.648	1.76194	4.24746	4.43937	0.011551	-1.1749	-0.10531	-0.04813	-1.18645	-0.11686	-0.05968	1.06959	1.12677	0.057173	YGR021W	29.31	2e-26
A1Q1_02387	T2	1.1057	0.099085	2.07219	0.05739	0	-1.42237	0.67979	-1.52645	-1.68321	2.10216	-0.10407	-0.26083	-2.20624	-2.363	-0.15676	YGR095C	25.95	1e-23
A1Q1_02390	T2	0	0	0.967892	0	0	0	1.55375	0	0	1.55375	0	0	-1.55375	-1.55375	0
A1Q1_02393	T2	0.223283	0	0.653074	0	0.218474	-0.53263	0.672854	-0.53263	-0.00962	1.20549	0	0.523007	-1.20549	-0.68248	0.523007
A1Q1_02394	T2	0	0	0	3.2423	0	0	0	2.90393	0	0	2.90393	0	2.90393	0	-2.90392
A1Q1_02398	T2	6.81282	5.55497	2.92627	4.64241	4.46167	-0.27231	-1.09379	-0.50798	-0.5596	-0.82148	-0.23567	-0.28729	0.585806	0.534185	-0.05162	YDR036C	25.15	6e-08
A1Q1_02400	T2	0.753189	0.051574	0	0	0.828426	-1.18398	-1.3256	-1.3256	0.084114	-0.14163	-0.14163	1.26809	0	1.40972	1.40972
A1Q1_02404	T2	0	0	3.57881	0	2.9196	0	3.02815	0	2.77382	3.02815	0	2.77382	-3.02815	-0.25432	2.77382
A1Q1_02411	T2	0	0.913168	0	0	0.017777	1.49893	0	0	0.050403	-1.49893	-1.49893	-1.44853	0	0.050403	0.050403
A1Q1_02413	T2	0.771359	0.413695	1.74188	0	0.137182	-0.47659	0.818338	-1.34637	-0.99659	1.29493	-0.86978	-0.52001	-2.16471	-1.81493	0.349777
A1Q1_02418	T2	0.559283	0.293614	0	0.698722	0.545948	-0.41658	-1.08309	0.17841	-0.01828	-0.66651	0.594988	0.398302	1.2615	1.06481	-0.19669	YOR273C	33.27	4e-77
A1Q1_02420	T2	1.15032	1.11058	0	0.578768	1.24951	-0.03517	-1.72275	-0.61336	0.084202	-1.68758	-0.57819	0.119371	1.10938	1.80695	0.697564	YBR222C	25.78	5e-22
A1Q1_02423	T2	4.23146	3.34002	0.364609	1.93368	3.01394	-0.30117	-2.45217	-0.95915	-0.4292	-2.15099	-0.65797	-0.12803	1.49302	2.02297	0.529948
A1Q1_02424	T2	2.88012	2.07936	0	2.04486	1.13866	-0.39006	-2.75707	-0.40949	-1.04456	-2.36701	-0.01943	-0.6545	2.34758	1.71252	-0.63507	YBR222C	27.95	1e-24
A1Q1_02425	T2	0.961505	0.928195	0	0.21076	0.039054	-0.03326	-1.54745	-1.04002	-1.43895	-1.51419	-1.00676	-1.40569	0.507435	0.108502	-0.39893
A1Q1_02426	T2	0.455435	0.634994	1.14891	0.264229	0.433596	0.248454	0.787285	-0.32215	-0.03336	0.538831	-0.57061	-0.28181	-1.10944	-0.82064	0.288793
A1Q1_02428	T2	0.901708	1.08076	6.19281	0.965092	2.47993	0.173432	2.25543	0.063805	1.08809	2.08199	-0.10963	0.914663	-2.19162	-1.16733	1.02429	YCR028C	34.44	9e-53
A1Q1_02432	T2	0.448599	0.682548	0.225567	0	0.254048	0.318029	-0.38669	-0.92387	-0.33114	-0.70472	-1.2419	-0.64917	-0.53718	0.055546	0.592727
A1Q1_02434	T2	2.48836	2.92258	4.17147	1.46018	3.19717	0.195732	0.644524	-0.60837	0.307067	0.448792	-0.8041	0.111335	-1.25289	-0.33746	0.915435	YGL099W	56.45	1e-14
A1Q1_02436	T2	0.659358	0.452802	0	0.979167	0.78131	-0.28308	-1.21333	0.351459	0.144294	-0.93025	0.634537	0.427372	1.56479	1.35762	-0.20717
A1Q1_02438	T2	1.77995	2.15737	0.42227	0.76126	0.55609	0.220992	-1.30574	-0.85414	-1.11027	-1.52674	-1.07513	-1.33126	0.451605	0.195472	-0.25613
A1Q1_02441	T2	2.45359	2.30101	1.52048	1.78442	3.85024	-0.07652	-0.54777	-0.37064	0.558626	-0.47125	-0.29411	0.635151	0.177131	1.1064	0.929265
A1Q1_02442	T2	0.124273	0.067749	0	0.295504	0.809954	-0.13693	-0.32025	0.349692	1.06927	-0.18332	0.486617	1.20619	0.669942	1.38952	0.719575
A1Q1_02446	T2	0.728405	0	0.779432	0	0.369672	-1.29679	0.058717	-1.29679	-0.49824	1.3555	0	0.798544	-1.3555	-0.55696	0.798544
A1Q1_02455	T2	2.14451	4.18577	10.235	2.03549	7.65381	0.825285	2.02125	-0.06074	1.62447	1.19596	-0.88602	0.799189	-2.08198	-0.39677	1.68521
A1Q1_02456	T2	2.32719	2.57232	8.21355	2.01225	4.01846	0.11996	1.62389	-0.17039	0.67646	1.50393	-0.29035	0.5565	-1.79428	-0.94743	0.846848
A1Q1_02457	T2	0	0.71492	3.21367	0	0.390456	1.28086	2.89284	0	0.832616	1.61198	-1.28086	-0.44825	-2.89285	-2.06023	0.832616
A1Q1_02458	T2	0	0	0.408434	0.997007	0.116377	0	0.861454	1.58208	0.301885	0.861454	1.58208	0.301885	0.720627	-0.55957	-1.2802	YDR036C	27.59	5e-14
A1Q1_02460	T2	0.205819	0.332207	0.444781	0.411399	1.09105	0.237645	0.420683	0.368786	1.17261	0.183038	0.131141	0.934961	-0.0519	0.751923	0.80382
A1Q1_02464	T2	0.616658	0.403873	0	0	0	-0.30499	-1.15919	-1.15919	-1.15919	-0.85419	-0.85419	-0.85419	0	0	0
A1Q1_02470	T2	4.05844	3.8134	1.56781	3.2522	4.41271	-0.07971	-1.14044	-0.28081	0.107978	-1.06072	-0.20109	0.187692	0.859633	1.24842	0.388783	YMR078C	28.29	6e-58
A1Q1_02475	T2	3.87337	3.63338	1.45083	2.85982	2.86414	-0.08142	-1.16466	-0.38036	-0.37851	-1.08324	-0.29894	-0.29708	0.784295	0.786152	0.001856
A1Q1_02476	T2	1.73455	1.0278	2.55724	1.26117	1.64316	-0.54853	0.452244	-0.34345	-0.06025	1.00077	0.205082	0.488282	-0.79569	-0.51249	0.2832	YGR197C	21.34	3e-06
A1Q1_02479	T2	2.81618	2.50084	1.03786	2.94142	2.44655	-0.14416	-1.1086	0.053482	-0.1705	-0.96444	0.197638	-0.02634	1.16208	0.938099	-0.22398
A1Q1_02481	T2	0.226178	0.342926	0.437232	1.39827	0.899969	0.215083	0.368083	1.38629	0.947001	0.153	1.17121	0.731918	1.01821	0.578918	-0.43929
A1Q1_02483	T2	0	0	0.820352	0	0	0	1.40092	0	0	1.40092	0	0	-1.40092	-1.40092	0	YNR064C	39.72	4e-66
A1Q1_02484	T2	0.68141	1.27583	0	2.10833	0.926345	0.587987	-1.24051	1.14262	0.271813	-1.8285	0.554629	-0.31617	2.38313	1.51232	-0.8708
A1Q1_02490	T2	4.72322	5.30227	2.20311	5.9362	3.45682	0.151679	-0.95032	0.30127	-0.4006	-1.102	0.149591	-0.55227	1.25159	0.549725	-0.70187
A1Q1_02491	T2	1.19211	1.02859	0	1.6763	0.389457	-0.14662	-1.75882	0.363053	-0.92783	-1.6122	0.509677	-0.7812	2.12188	0.830997	-1.29088	YIL147C	22.86	2e-12
A1Q1_02492	T2	0.501964	0.707349	0.742719	0.593031	0	0.269013	0.31067	0.125504	-1.00283	0.041657	-0.14351	-1.27184	-0.18517	-1.3135	-1.12833
A1Q1_02496	T2	0.840536	0	0	1.31401	1.91474	-1.42281	-1.42281	0.436372	0.849058	0	1.85918	2.27187	1.85918	2.27187	0.412687	YKL100C	34.52	4e-29
A1Q1_02499	T2	3.8999	4.66617	1.1057	4.01091	3.97183	0.231624	-1.45426	0.035946	0.023393	-1.68589	-0.19568	-0.20823	1.49021	1.47766	-0.01255
A1Q1_02503	T2	1.67298	3.39237	1.64192	3.45882	3.78941	0.840974	-0.02077	0.865394	0.981102	-0.86175	0.02442	0.140129	0.886167	1.00188	0.115708
A1Q1_02510	T2	0.575797	0.773444	0.098915	1.23827	1.17343	0.243329	-0.84498	0.692248	0.637402	-1.08831	0.448919	0.394073	1.53723	1.48238	-0.05485
A1Q1_02514	T2	0.133839	0	0.615606	0.626189	0.247521	-0.34219	0.815639	0.829261	0.237998	1.15783	1.17145	0.580186	0.013621	-0.57764	-0.59126
A1Q1_02519	T2	0	0.261519	1.08076	0.102825	0	0.606952	1.66062	0.269811	0	1.05367	-0.33714	-0.60695	-1.39081	-1.66062	-0.26981
A1Q1_02521	T2	5.65168	6.45411	2.50471	7.42169	8.03391	0.176885	-1.03376	0.364827	0.472225	-1.21064	0.187942	0.29534	1.39858	1.50598	0.107397
A1Q1_02523	T2	2.61768	1.82684	1.08759	1.92721	2.71165	-0.42211	-0.97364	-0.36117	0.042842	-0.55153	0.060931	0.464947	0.612464	1.01648	0.404016
A1Q1_02525	T2	1.73765	1.5267	0	1.0278	0.991865	-0.14285	-2.16198	-0.55053	-0.58487	-2.01913	-0.40768	-0.44202	1.61146	1.57712	-0.03434
A1Q1_02526	T2	3.66705	3.60765	0	2.71378	3.24807	-0.02071	-3.05903	-0.37476	-0.15288	-3.03831	-0.35404	-0.13216	2.68427	2.90615	0.221879	YNL202W	30.19	2e-19
A1Q1_02529	T2	1.42739	0.070042	1.48062	0.513957	0.741069	-1.75751	0.039302	-0.92665	-0.63506	1.79681	0.830858	1.12244	-0.96595	-0.67437	0.291586
A1Q1_02531	T2	0.201176	0.333922	0	0.631218	0.482085	0.250135	-0.48785	0.690028	0.486071	-0.73798	0.439893	0.235936	1.17788	0.97392	-0.20396
A1Q1_02533	T2	1.25831	0.410913	1.41659	0.621253	0.998292	-0.9488	0.124353	-0.64908	-0.23087	1.07316	0.299726	0.717933	-0.77343	-0.35522	0.418208
A1Q1_02537	T2	0.118683	0.500139	0	0	0.051574	0.692928	-0.30727	-0.30727	-0.16565	-1.0002	-1.0002	-0.85857	0	0.141626	0.141626
A1Q1_02540	T2	3.45387	3.28179	1.49065	3.22144	4.92823	-0.06419	-0.99002	-0.08741	0.457215	-0.92583	-0.02321	0.52141	0.902617	1.44724	0.544621
A1Q1_02543	T2	1.74188	0	0	0	0.426478	-2.16471	-2.16471	-2.16471	-1.27488	0	0	0.889829	0	0.889829	0.889829
A1Q1_02544	T2	3.67415	3.00003	0	3.06161	3.54264	-0.25412	-3.06148	-0.22895	-0.04618	-2.80737	0.025162	0.207932	2.83253	3.0153	0.18277
A1Q1_02545	T2	3.14726	3.04002	1.74727	2.71597	4.57074	-0.04305	-0.69864	-0.18156	0.475386	-0.65558	-0.1385	0.51844	0.517082	1.17402	0.656942	YDL230W	34.33	4e-10
A1Q1_02546	T2	1.18387	1.95941	0.252775	0.759083	1.23148	0.546535	-1.16149	-0.4194	0.040233	-1.70802	-0.96594	-0.5063	0.742083	1.20172	0.459637	YOR306C	22.09	1e-08
A1Q1_02550	T2	0.95414	0	0.164025	0	0	-1.54017	-1.13086	-1.54017	-1.54017	0.409309	0	0	-0.40931	-0.40931	0	YOL075C	30.53	2e-59
A1Q1_02551	T2	0.295504	0.655043	0	0.161399	0.380537	0.538005	-0.66994	-0.26635	0.146514	-1.20795	-0.80435	-0.39149	0.403593	0.816455	0.412863
A1Q1_02552	T2	1.03981	0	0	0	0.244273	-1.62275	-1.62275	-1.62275	-1.04885	0	0	0.573904	0	0.573904	0.573904
A1Q1_02553	T2	0.749167	0.314211	0.306389	0.949558	0.14543	-0.61749	-0.63142	0.214647	-0.95263	-0.01393	0.832138	-0.33514	0.846066	-0.32122	-1.16728	YAL060W	29.01	4e-17
A1Q1_02564	T2	4.00266	3.5522	0.387077	3.40996	3.97641	-0.15207	-2.34365	-0.20362	-0.00843	-2.19157	-0.05155	0.143638	2.14002	2.33521	0.19519
A1Q1_02566	T2	1.68181	0.288455	0	0.127456	1.76765	-1.46842	-2.12552	-1.79794	0.055678	-0.6571	-0.32951	1.5241	0.327586	2.1812	1.85362	YER073W	28.76	3e-60
A1Q1_02568	T2	4.29937	4.31442	2.18968	4.27309	5.08852	0.004515	-0.83541	-0.00792	0.219622	-0.83992	-0.01244	0.215106	0.827488	1.05503	0.227543	YDR080W	24.07	1e-66
A1Q1_02572	T2	0	0	1.05816	0	0	0	1.63984	0	0	1.63984	0	0	-1.63984	-1.63984	0
A1Q1_02573	T2	0	0.491895	1.8457	0.459416	0.226178	0.988259	2.23002	0.940228	0.538394	1.24176	-0.04803	-0.44987	-1.28979	-1.69163	-0.40183	YPR145W	61.08	0
A1Q1_02586	T2	0.60145	1.00741	3.47174	2.11524	1.92023	0.452664	1.85037	1.24754	1.13574	1.3977	0.794874	0.683074	-0.60283	-0.71463	-0.1118
A1Q1_02591	T2	0	0.441504	4.37791	0.039112	0.036064	0.913039	3.28626	0.108656	0.100478	2.37322	-0.80438	-0.81256	-3.17761	-3.18578	-0.00818	YML036W	25	2e-08
A1Q1_02593	T2	0	0	0.744028	0.15299	0.876667	0	1.31502	0.385134	1.46118	1.31502	0.385134	1.46118	-0.92988	0.146161	1.07605	YPR065W	45.65	2e-07
A1Q1_02595	T2	6.69014	5.3348	2.66071	4.26949	5.43532	-0.30134	-1.18577	-0.59219	-0.2767	-0.88443	-0.29085	0.024642	0.593583	0.909075	0.315492	YDR242W	25.81	1e-26
A1Q1_02596	T2	0.632681	0.794013	0.434153	0.959942	1.72929	0.19211	-0.27801	0.366169	0.976841	-0.47012	0.174059	0.784731	0.644181	1.25485	0.610671
A1Q1_02599	T2	0.090205	0.633476	0.177351	0.697744	0.539511	0.941466	0.198687	1.02103	0.816617	-0.74278	0.079565	-0.12485	0.822345	0.61793	-0.20441
A1Q1_02602	T2	0	0	0	0	4.83765	0	0	0	3.41621	0	0	3.41621	0	3.41621	3.41621
A1Q1_02604	T2	4.92164	4.38358	2.31411	4.23146	5.61531	-0.15079	-0.94605	-0.19644	0.173699	-0.79526	-0.04565	0.324487	0.749609	1.11975	0.37014
A1Q1_02608	T2	0.572761	0.78678	0	3.19717	2.2864	0.262436	-1.10133	1.78509	1.37707	-1.36377	1.52265	1.11464	2.88642	2.4784	-0.40802
A1Q1_02609	T2	0	3.24451	0	5.72349	3.49072	2.90478	0	3.63772	2.99665	-2.90478	0.732945	0.09187	3.63772	2.99665	-0.64108
A1Q1_02612	T2	4.14759	3.71313	1.95665	3.25828	4.95511	-0.14159	-0.91979	-0.30641	0.231123	-0.7782	-0.16482	0.372713	0.613379	1.15091	0.537534	YIL074C	23.63	5e-12
A1Q1_02618	T2	4.71654	4.17093	1.70436	3.67415	4.60515	-0.15938	-1.24273	-0.32161	-0.03114	-1.08335	-0.16223	0.128241	0.921123	1.21159	0.29047
A1Q1_02619	T2	2.08599	2.55476	4.79586	2.52167	4.26322	0.240344	1.03415	0.22463	0.881222	0.793806	-0.01571	0.640878	-0.80952	-0.15293	0.656592	YHR170W	51.97	0
A1Q1_02628	T2	0.665494	0.457715	0.807568	0.795663	1.57003	-0.28327	0.165944	0.152748	0.828711	0.449218	0.436023	1.11199	-0.0132	0.662767	0.675963
A1Q1_02629	T2	6.35988	5.79782	2.05369	6.15937	5.27736	-0.12333	-1.4256	-0.0428	-0.24777	-1.30227	0.080533	-0.12444	1.3828	1.17782	-0.20498	YGL159W	33.98	2e-08
A1Q1_02630	T2	0.96283	0	0	0.822341	0.545402	-1.54876	-1.54876	-0.14567	-0.4847	0	1.40309	1.06406	1.40309	1.06406	-0.33904
A1Q1_02633	T2	0	0.298892	5.46151	0.125245	2.67749	0.676073	3.57568	0.322495	2.66789	2.89961	-0.35358	1.99181	-3.25318	-0.90779	2.34539
A1Q1_02636	T2	0.106932	0.14109	1.13556	0.738663	0.95414	0.078992	1.43018	1.02918	1.26056	1.35119	0.950186	1.18157	-0.401	-0.16962	0.231382
A1Q1_02637	T2	4.53102	5.01331	2.06499	5.17293	4.76021	0.132069	-0.9719	0.173244	0.06427	-1.10396	0.041176	-0.0678	1.14514	1.03617	-0.10897
A1Q1_02644	T2	2.1269	1.6763	0.899121	1.91474	2.48485	-0.27148	-0.90884	-0.12149	0.184299	-0.63735	0.149993	0.455783	0.787347	1.09314	0.305789
A1Q1_02645	T2	0.185565	0.607756	0	0.586029	0.451611	0.692274	-0.45537	0.663696	0.473078	-1.14764	-0.02858	-0.2192	1.11906	0.928444	-0.19062
A1Q1_02658	T2	1.5109	1.45456	0.181418	1.61556	1.2528	-0.041	-1.56123	0.073195	-0.19818	-1.52023	0.114193	-0.15718	1.63443	1.36305	-0.27138	YJR001W	23.44	1e-06
A1Q1_02659	T2	1.03499	1.1141	0.299727	1.3343	0.955395	0.072506	-0.94065	0.257002	-0.07682	-1.01315	0.184496	-0.14932	1.19765	0.863832	-0.33382
A1Q1_02660	T2	3.88304	6.54944	3.49656	10.2209	1.35431	0.685579	-0.13317	1.29042	-1.24105	-0.81875	0.604843	-1.92663	1.42359	-1.10788	-2.53147
A1Q1_02665	T2	0	0	1.89061	0	0	0	2.25738	0	0	2.25738	0	0	-2.25738	-2.25738	0
A1Q1_02666	T2	0.512508	0.901708	0	3.18909	0.512508	0.469253	-1.01793	1.86533	0	-1.48719	1.39608	-0.46925	2.88326	1.01793	-1.86533	YLR251W	36.18	6e-22
A1Q1_02672	T2	3.11303	2.48836	6.64142	2.86414	5.22129	-0.27386	0.983001	-0.10297	0.66313	1.25686	0.170886	0.936987	-1.08597	-0.31987	0.766101
A1Q1_02675	T2	1.08759	0.24256	0	0.666213	1.21946	-1.09626	-1.66684	-0.44501	0.115115	-0.57058	0.651253	1.21137	1.22183	1.78195	0.560121	YGR285C	41.16	6e-61
A1Q1_02677	T2	2.70555	2.518	4.63433	1.79021	3.02549	-0.08698	0.679603	-0.4851	0.137253	0.766583	-0.39812	0.224232	-1.1647	-0.54235	0.622348
A1Q1_02681	T2	0.568475	0.466574	3.37139	1.6191	2.30101	-0.1446	1.8573	0.987897	1.39039	2.0019	1.1325	1.53499	-0.8694	-0.46691	0.402495
A1Q1_02682	T2	0.463566	0.50125	3.38525	0.187044	2.89e-07	0.055347	2.01155	-0.48798	-0.94645	1.9562	-0.54333	-1.0018	-2.49953	-2.95801	-0.45847
A1Q1_02689	T2	3.09462	2.97482	4.08201	2.66267	1.64106	-0.0489	0.35014	-0.1847	-0.74751	0.399043	-0.13579	-0.69861	-0.53484	-1.09765	-0.56282
A1Q1_02695	T2	4.17718	3.4348	1.22995	2.92627	3.60765	-0.24935	-1.4349	-0.449	-0.18732	-1.18556	-0.19965	0.062021	0.985907	1.24758	0.261672
A1Q1_02699	T2	7.77627	7.34742	3.13055	6.74174	7.20478	-0.07676	-1.18879	-0.19264	-0.10323	-1.11203	-0.11588	-0.02647	0.996148	1.08556	0.089417
A1Q1_02711	T2	0	0	0	1.12294	0	0	0	1.69861	0	0	1.69861	0	1.69861	0	-1.69861
A1Q1_02722	T2	0.841516	0.790113	2.44793	1.042	2.34809	-0.05637	1.13584	0.20094	1.08613	1.1922	0.257306	1.1425	-0.9349	-0.04971	0.885191	YLR256W	33.72	8e-06
A1Q1_02724	T2	1.7085	1.12957	0.125245	0.951574	0.782397	-0.43857	-1.82057	-0.60545	-0.78422	-1.382	-0.16688	-0.34565	1.21512	1.03635	-0.17878
A1Q1_02727	T2	3.15007	2.76886	1.12294	3.14297	2.518	-0.15913	-1.16931	-0.00281	-0.27433	-1.01018	0.156324	-0.1152	1.1665	0.89498	-0.27152
A1Q1_02729	T2	3.58212	3.54735	0.62565	3.32038	4.21614	-0.01234	-1.85856	-0.0956	0.208288	-1.84622	-0.08326	0.220627	1.76296	2.06685	0.303891	YBR164C	38.95	3e-35
A1Q1_02731	T2	1.6028	2.19422	1.57003	1.52475	0.337412	0.357555	-0.02266	-0.05457	-1.3283	-0.38021	-0.41213	-1.68586	-0.03191	-1.30564	-1.27373
A1Q1_02735	T2	1.39893	1.20025	0	0	2.28878	-0.15945	-1.92519	-1.92519	0.554448	-1.76574	-1.76574	0.713893	0	2.47964	2.47964	YNL305C	28.68	1e-26
A1Q1_02736	T2	0.789068	0.826535	2.24836	1.30901	2.75318	0.041334	1.09224	0.488869	1.33552	1.05091	0.447535	1.29419	-0.60337	0.243281	0.846653
A1Q1_02737	T2	1.49815	0	3.29488	0	0.746388	-1.99866	0.925393	-1.99866	-0.68091	2.92405	0	1.31775	-2.92405	-1.6063	1.31775
A1Q1_02739	T2	9.23098	1.9959	3.26831	1.96685	2.8418	-1.96303	-1.36867	-1.97992	-1.54196	0.59436	-0.01689	0.421068	-0.61125	-0.17329	0.437958	YPL131W	61.01	7e-118
A1Q1_02747	T2	2.21732	2.27042	4.75255	1.88544	3.29305	0.027923	0.950836	-0.18793	0.481174	0.922913	-0.21585	0.453251	-1.13876	-0.46966	0.669099
A1Q1_02750	T2	0.053263	0.876667	2.23907	0.687394	0	1.31514	2.30765	1.10176	-0.14604	0.992504	-0.21338	-1.46118	-1.20588	-2.45368	-1.2478
A1Q1_02753	T2	0.879251	0.510042	2.36971	2.03229	1.20918	-0.44947	1.05702	0.876559	0.30942	1.50649	1.32603	0.75889	-0.18046	-0.7476	-0.56714	YGR186W	31.91	3e-06
A1Q1_02761	T2	0.633476	0.666935	0.144609	0.063916	0.454017	0.04197	-0.81426	-1.0072	-0.24867	-0.85623	-1.04917	-0.29064	-0.19294	0.56559	0.758533
A1Q1_02763	T2	0	0	2.22064	0	0	0	2.44395	0	0	2.44395	0	0	-2.44395	-2.44395	0
A1Q1_02764	T2	3.6965	3.44231	0.744983	3.61265	4.3094	-0.09015	-1.75306	-0.02912	0.196671	-1.66291	0.061028	0.286817	1.72394	1.94973	0.225789	YAR003W	28.03	9e-46
A1Q1_02771	T2	0.19759	0.772229	0	0.456592	1.1057	0.866908	-0.48045	0.455525	1.20276	-1.34736	-0.41138	0.335848	0.935976	1.68321	0.747231
A1Q1_02772	T2	3.37652	4.09691	0.144003	2.83021	2.10934	0.245901	-2.58963	-0.21915	-0.57108	-2.83553	-0.46505	-0.81698	2.37048	2.01855	-0.35193
A1Q1_02773	T2	1.24601	0.894739	0.312586	0.753189	1.52048	-0.32406	-1.10347	-0.47846	0.210639	-0.7794	-0.15439	0.534704	0.625011	1.31411	0.689096
A1Q1_02774	T2	7.69473	6.97494	2.97925	6.18449	7.5739	-0.13263	-1.23592	-0.29388	-0.02143	-1.10329	-0.16124	0.111202	0.942043	1.21449	0.272447	YBR208C	43.69	7e-113
A1Q1_02775	T2	1.14891	1.73278	2.98864	1.75472	2.01351	0.437324	1.08115	0.451434	0.608191	0.643826	0.014111	0.170868	-0.62972	-0.47296	0.156757	YDR337W	37.39	1e-14
A1Q1_02781	T2	2.63835	3.88894	2.34168	2.65776	1.64627	0.483869	-0.14326	0.008896	-0.54817	-0.62713	-0.47497	-1.03204	0.152155	-0.40491	-0.55707
A1Q1_02783	T2	1.64773	0.753189	0	0.557746	0.643091	-0.77721	-2.10281	-1.02182	-0.90987	-1.3256	-0.24461	-0.13266	1.08099	1.19294	0.111947
A1Q1_02784	T2	1.29293	0.287719	0	0	0	-1.18657	-1.84232	-1.84232	-1.84232	-0.65575	-0.65575	-0.65575	0	0	0
A1Q1_02787	T2	0.229486	0.586778	0	0.482683	0.177547	0.575106	-0.54495	0.429846	-0.10656	-1.12006	-0.14526	-0.68166	0.974797	0.438393	-0.5364
A1Q1_02788	T2	1.43459	1.21946	4.02363	0.659861	2.08111	-0.17008	1.22545	-0.73808	0.415962	1.39553	-0.568	0.586039	-1.96353	-0.80949	1.15404	YBR145W	24.73	1e-21
A1Q1_02797	T2	0.320688	0	0.236244	0.528566	0.650275	-0.71491	-0.15665	0.325727	0.487072	0.558255	1.04063	1.20198	0.482379	0.643724	0.161345
A1Q1_02799	T2	2.72502	2.13814	2.37737	1.68308	3.88584	-0.28979	-0.16456	-0.56294	0.443545	0.125227	-0.27316	0.733332	-0.39838	0.608105	1.00649
A1Q1_02804	T2	0	0	4.53102	0.039112	0.268716	0	3.33085	0.108656	0.620523	3.33085	0.108656	0.620523	-3.22219	-2.71033	0.511867	YOR308C	23.57	2e-13
A1Q1_02807	T2	0	0	2.58822	0	0	0	2.62677	0	0	2.62677	0	0	-2.62677	-2.62677	0
A1Q1_02808	T2	0.594988	0.833372	0	0.911606	2.1721	0.284165	-1.13091	0.366422	1.28706	-1.41508	0.082257	1.0029	1.49734	2.41798	0.920638
A1Q1_02815	T2	1.08323	0.879251	2.27775	1.43459	1.96336	-0.19899	0.81104	0.289155	0.637754	1.01003	0.488145	0.836744	-0.52188	-0.17329	0.348599
A1Q1_02818	T2	0.439718	0	1.14302	0.36664	0.708635	-0.9103	0.806051	-0.1168	0.363079	1.71635	0.793505	1.27338	-0.92285	-0.44297	0.479874
A1Q1_02820	T2	1.87754	1.86814	3.8999	1.61034	1.97084	-0.00572	0.888001	-0.172	0.055532	0.893717	-0.16628	0.061247	-1.06	-0.83247	0.227528	YAL041W	26.39	8e-37
A1Q1_02821	T2	0	4.80211	3.65713	0	4.72027	3.40657	3.05559	0	3.38413	-0.35098	-3.40657	-0.02244	-3.05559	0.328538	3.38413	YNL107W	42.86	6e-12
A1Q1_02822	T2	0.697069	0.66231	0	0	0.286326	-0.04251	-1.25951	-1.25951	-0.60631	-1.21699	-1.21699	-0.56379	0	0.6532	0.6532	YGR255C	34.26	6e-73
A1Q1_02826	T2	0.639522	0.490813	0.201176	0.928195	0.255482	-0.20174	-0.70058	0.325764	-0.59296	-0.49884	0.527508	-0.39121	1.02634	0.107621	-0.91872
A1Q1_02830	T2	2.73211	2.52416	1.06761	2.81388	2.49165	-0.09594	-1.04391	0.036048	-0.11153	-0.94797	0.131988	-0.01559	1.07996	0.932375	-0.14758
A1Q1_02831	T2	1.97483	1.26117	3.24451	1.64627	1.87566	-0.49079	0.597449	-0.2055	-0.059	1.08824	0.285297	0.431794	-0.80294	-0.65645	0.146498	YKR097W	66.22	0
A1Q1_02833	T2	1.3766	0.89057	3.01003	0.235729	1.19912	-0.43245	0.903362	-1.35088	-0.14334	1.33581	-0.91843	0.289111	-2.25424	-1.0467	1.20754	YGR012W	39.56	7e-69
A1Q1_02844	T2	1.39076	1.51891	0.248306	1.99511	1.63952	0.094609	-1.33727	0.400139	0.178326	-1.43187	0.30553	0.083717	1.7374	1.51559	-0.22181
A1Q1_02845	T2	0.511009	0	0	0.507521	0.040491	-1.0158	-1.0158	-0.00499	-0.90345	0	1.01081	0.112342	1.01081	0.112342	-0.89847	YOL060C	37.9	8e-19
A1Q1_02847	T2	1.60002	0	0	0.491255	0.617959	-2.0704	-2.0704	-1.08307	-0.90953	0	0.987329	1.16087	0.987329	1.16087	0.173539
A1Q1_02848	T2	3.40615	3.62839	1.66793	3.97859	5.24303	0.079831	-0.84943	0.197296	0.556065	-0.92926	0.117465	0.476233	1.04673	1.4055	0.358769
A1Q1_02854	T2	2.25128	1.93625	0.549983	2.27775	2.26934	-0.17544	-1.38974	0.013813	0.009442	-1.2143	0.189252	0.184882	1.40355	1.39918	-0.00437
A1Q1_02856	T2	0.482903	0.690058	0	0.039112	0.156532	0.27591	-0.97512	-0.86647	-0.58218	-1.25103	-1.14238	-0.85809	0.108656	0.392938	0.284282	YDL087C	33.77	8e-37
A1Q1_02858	T2	0.916419	0.817986	0.106932	0.526624	0.294065	-0.10391	-1.22264	-0.46434	-0.83492	-1.11873	-0.36043	-0.73101	0.758301	0.387722	-0.37058	YJR070C	47.65	3e-77
A1Q1_02863	T2	4.66369	5.16907	4.64538	0	5.77606	0.134708	-0.00512	-3.3684	0.281457	-0.13983	-3.50311	0.146748	-3.36328	0.286581	3.64986
A1Q1_02865	T2	0.058239	0	0	1.39076	0	-0.15895	-0.15895	1.76001	-0.15895	0	1.91897	0	1.91897	0	-1.91896	YKR016W	24.38	2e-20
A1Q1_02867	T2	0.659861	0.175973	6.79471	1.03786	4.87457	-0.77891	2.6529	0.406974	2.2122	3.43181	1.18589	2.99111	-2.24592	-0.4407	1.80522
A1Q1_02869	T2	0	4.73083	5.3699	7.07746	4.57243	3.38704	3.55334	3.92171	3.34268	0.166297	0.534675	-0.04436	0.368378	-0.21066	-0.57904
A1Q1_02870	T2	0.391835	0.072426	0	0.273618	0.513957	-0.63969	-0.83485	-0.20516	0.185148	-0.19516	0.434533	0.824837	0.629694	1.02	0.390303
A1Q1_02877	T2	0.883273	0	1.8229	0.231746	0.676441	-1.46809	0.747843	-0.91867	-0.23366	2.21593	0.549416	1.23443	-1.66651	-0.9815	0.685014	YCR044C	30.22	2e-37
A1Q1_02880	T2	1.26388	0.926345	0.923717	2.76377	1.76525	-0.30643	-0.30909	0.887785	0.360914	-0.00266	1.19422	0.667345	1.19688	0.670005	-0.52687
A1Q1_02882	T2	0.537858	0.691878	2.2376	0.445599	1.51891	0.199628	1.3993	-0.13431	0.959964	1.19968	-0.33394	0.760337	-1.53361	-0.43934	1.09427
A1Q1_02884	T2	3.81078	3.31164	1.15798	2.32985	3.04691	-0.17754	-1.37853	-0.60722	-0.28139	-1.20099	-0.42969	-0.10385	0.771303	1.09714	0.325835	YOR058C	23.74	2e-06
A1Q1_02887	T2	0.959942	0.717675	3.5522	0	0.965092	-0.26178	1.47279	-1.54591	0.005079	1.73458	-1.28413	0.266862	-3.01871	-1.46771	1.55099
A1Q1_02888	T2	0.367707	0.31682	1.12957	0.9009	1.88779	-0.08719	0.909215	0.691074	1.4604	0.996406	0.778264	1.54759	-0.21814	0.551182	0.769324
A1Q1_02892	T2	0.221778	0	0.989329	0.191321	0.556528	-0.52963	1.04504	-0.0622	0.549704	1.57466	0.467429	1.07933	-1.10723	-0.49533	0.611902
A1Q1_02894	T2	0	0	2.87144	0	0	0	2.75336	0	0	2.75336	0	0	-2.75336	-2.75336	0	YFL027C	26.48	1e-13
A1Q1_02895	T2	0	0	4.14201	0	0	0	3.21475	0	0	3.21475	0	0	-3.21475	-3.21475	0
A1Q1_02896	T2	2.82642	2.79883	0.201672	2.53974	1.9517	-0.01202	-2.2451	-0.13002	-0.44019	-2.23308	-0.118	-0.42817	2.11508	1.80491	-0.31017
A1Q1_02901	T2	0.231746	0.380107	0.310814	0.994454	0.074747	0.266336	0.148027	1.0302	-0.34842	-0.11831	0.763867	-0.61475	0.882175	-0.49644	-1.37862
A1Q1_02904	T2	0	0	0	1.92023	0	0	0	2.27514	0	0	2.27514	0	2.27514	0	-2.27514
A1Q1_02907	T2	2.71929	2.7134	0.826535	1.93706	2.38796	-0.00264	-1.27908	-0.4016	-0.15669	-1.27644	-0.39896	-0.15405	0.87748	1.12239	0.244909	YMR055C	32.97	2e-46
A1Q1_02920	T2	1.90884	0.711334	0.988298	0	1.6763	-0.99174	-0.69467	-2.26834	-0.14646	0.297067	-1.2766	0.845278	-1.57366	0.548211	2.12188	YJR010W	61.57	0
A1Q1_02921	T2	5.85415	6.02032	1.0475	5.8418	5.73319	0.037242	-2.03777	-0.00281	-0.02773	-2.07501	-0.04005	-0.06497	2.03496	2.01004	-0.02492
A1Q1_02924	T2	6.85217	6.52872	3.63395	7.77386	6.21112	-0.06491	-0.83065	0.170391	-0.13162	-0.76574	0.235297	-0.06671	1.00104	0.699031	-0.30201	YML131W	33.53	6e-52
A1Q1_02931	T2	0.902475	0.425226	2.48485	0.751425	1.77414	-0.6001	1.08968	-0.1644	0.697348	1.68978	0.435695	1.29745	-1.25409	-0.39233	0.861751
A1Q1_02939	T2	0.649658	0	1.36543	2.39487	1.3163	-1.20121	0.698304	1.33229	0.659797	1.89951	2.5335	1.861	0.633988	-0.03851	-0.6725	YDR536W	44.54	3e-174
A1Q1_02942	T2	0.299255	0.7309	0	0	1.43226	0.622986	-0.67673	-0.67673	1.27356	-1.29971	-1.29971	0.650574	0	1.95029	1.95029
A1Q1_02943	T2	0	0.433596	1.13866	0	0	0.90087	1.71252	0	0	0.811644	-0.90087	-0.90087	-1.71251	-1.71251	0
A1Q1_02944	T2	0.664141	0.754681	2.7682	4.25009	1.87264	0.108055	1.48923	2.02869	1.02723	1.38117	1.92063	0.91917	0.53946	-0.462	-1.00146
A1Q1_02945	T2	0.653637	0.331599	0.283114	1.15798	0	-0.47223	-0.5589	0.523234	-1.20619	-0.08667	0.995463	-0.73396	1.08213	-0.64729	-1.72942
A1Q1_02949	T2	3.20093	2.86831	3.37272	1.76525	4.90489	-0.13586	0.06546	-0.70822	0.546379	0.20132	-0.57236	0.68224	-0.77368	0.48092	1.2546
A1Q1_02950	T2	0	6.39558	0	0	0	3.78567	0	0	0	-3.78567	-3.78567	-3.78567	0	0	0
A1Q1_02952	T2	2.72344	0.051574	0.17314	1.98401	3.96348	-2.54697	-2.25962	-0.37593	0.469569	0.287352	2.17104	3.01654	1.88369	2.72919	0.8455
A1Q1_02953	T2	0.516627	0.349425	3.75692	0.325726	0.807568	-0.25923	2.06602	-0.30006	0.363095	2.32525	-0.04082	0.622327	-2.36608	-1.70292	0.663151
A1Q1_02955	T2	0.496753	0.291161	0.697069	1.15235	0.488341	-0.33326	0.264199	0.729208	-0.01223	0.597463	1.06247	0.321037	0.46501	-0.27643	-0.74144
A1Q1_02956	T2	1.69682	1.19211	0.240966	1.2305	0.688525	-0.3766	-1.56794	-0.34423	-0.88625	-1.19134	0.032364	-0.50965	1.22371	0.681693	-0.54201
A1Q1_02957	T2	2.1397	1.672	0.795663	1.7146	2.32005	-0.28135	-1.02668	-0.25333	0.095348	-0.74534	0.02802	0.376695	0.773355	1.12203	0.348675
A1Q1_02959	T2	0	0	0.52062	0	0.610234	0	1.02944	0	1.15086	1.02944	0	1.15086	-1.02945	0.121418	1.15086
A1Q1_02960	T2	0	0	3.2849	0	0.869803	0	2.92026	0	1.45397	2.92026	0	1.45397	-2.92026	-1.46629	1.45397	YOL048C	23.7	5e-14
A1Q1_02962	T2	4.40659	3.67607	0.29853	3.88304	3.48774	-0.23258	-2.6193	-0.16279	-0.29915	-2.38673	0.069783	-0.06657	2.45651	2.32016	-0.13636	YJR016C	31.05	2e-72
A1Q1_02964	T2	0.699955	0	0	0	0.685899	-1.26298	-1.26298	-1.26298	-0.017	0	0	1.24598	0	1.24598	1.24598
A1Q1_02967	T2	0.221238	0.225567	0.629729	0	0	0.008635	0.64743	-0.52855	-0.52855	0.638795	-0.53718	-0.53718	-1.17598	-1.17598	0
A1Q1_02968	T2	4.99536	5.0541	4.95263	5.31114	1.88334	0.015338	-0.01126	0.080606	-1.20523	-0.0266	0.065268	-1.22057	0.091868	-1.19397	-1.28584
A1Q1_02973	T2	1.55959	1.35266	3.24593	0.918664	1.91114	-0.15276	0.862968	-0.53782	0.22736	1.01573	-0.38506	0.38012	-1.40079	-0.63561	0.765184
A1Q1_02979	T2	0	0	0.874962	0	0	0	1.45939	0	0	1.45939	0	0	-1.45939	-1.45939	0
A1Q1_02980	T2	0	0	1.51675	0	0	0	2.01203	0	0	2.01203	0	0	-2.01203	-2.01203	0
A1Q1_02994	T2	1.77414	1.69682	4.98037	2.78354	1.74352	-0.04991	1.26895	0.529927	-0.01956	1.31886	0.579832	0.030344	-0.73902	-1.28851	-0.54949
A1Q1_03004	T2	3.34582	1.76095	1.35266	1.83173	3.75404	-0.76637	-1.0537	-0.72189	0.145543	-0.28733	0.044472	0.911908	0.331802	1.19924	0.867436	YBR046C	28.85	4e-25
A1Q1_03012	T2	0	0.184886	0	0.451611	0.833372	0.453937	0	0.928444	1.41508	-0.45394	0.474508	0.961143	0.928444	1.41508	0.486635
A1Q1_03015	T2	0.989329	0.335708	0	0.420037	0.335387	-0.83359	-1.57466	-0.6949	-0.83415	-0.74107	0.138693	-0.00055	0.879763	0.740516	-0.13925	YGL077C	25.56	1e-37
A1Q1_03019	T2	0.191032	0	1.15032	0	0.440544	-0.46682	1.25592	-0.46682	0.444742	1.72275	0	0.911567	-1.72275	-0.81118	0.911567
A1Q1_03021	T2	0.386519	0.23408	0	0.826909	0.516627	-0.27221	-0.82622	0.581846	0.197567	-0.55401	0.85406	0.469781	1.40807	1.02379	-0.38428
A1Q1_03022	T2	0.716257	0.399174	0	1.15649	0.34873	-0.43578	-1.28245	0.445678	-0.51907	-0.84667	0.881454	-0.0833	1.72813	0.763377	-0.96475
A1Q1_03023	T2	1.23722	0.979167	0.687394	1.95315	1.10858	-0.232	-0.54898	0.497851	-0.111	-0.31699	0.72985	0.120998	1.04683	0.437984	-0.60885
A1Q1_03024	T2	4.29801	5.08658	11.5224	6.5042	7.90965	0.21953	1.32522	0.545786	0.80961	1.10569	0.326255	0.590079	-0.77943	-0.51561	0.263824
A1Q1_03025	T2	0.701459	0	0	0	0	-1.26479	-1.26479	-1.26479	-1.26479	0	0	0	0	0	0
A1Q1_03026	T2	0.55609	0	5.17911	0.380107	1.50767	-1.07873	2.42693	-0.26298	0.926792	3.50566	0.815751	2.00553	-2.68991	-1.50014	1.18977
A1Q1_03027	T2	0.363791	0.34223	4.30141	0.297066	1.27995	-0.03647	2.47471	-0.11598	1.04308	2.51117	-0.07952	1.07955	-2.59069	-1.43162	1.15907
A1Q1_03028	T2	0	2.60641	0	0	0	2.63525	0	0	0	-2.63525	-2.63525	-2.63525	0	0	0
A1Q1_03029	T2	2.91227	0.108423	3.54338	2.09344	3.5513	-2.48758	0.244833	-0.39586	0.247655	2.73242	2.09172	2.73524	-0.6407	0.002821	0.643518
A1Q1_03060	T2	0.504528	0	0	0.79134	0.131385	-1.00652	-1.00652	0.362351	-0.66993	0	1.36887	0.336593	1.36887	0.336593	-1.03228
A1Q1_03061	T2	1.62324	1.35127	0	1.08997	0.098745	-0.19775	-2.08627	-0.41727	-1.82625	-1.88852	-0.21952	-1.6285	1.669	0.260014	-1.40898
A1Q1_03062	T2	0	0	1.68308	1.09476	0.465962	0	2.12636	1.67334	0.950039	2.12636	1.67334	0.950039	-0.45303	-1.17633	-0.7233	YNR055C	25.93	1e-47
A1Q1_03063	T2	0	4.57134	1.62324	0	0	3.34237	2.08627	0	0	-1.2561	-3.34237	-3.34237	-2.08627	-2.08627	0
A1Q1_03071	T2	0	0.517697	0	0.164025	0.022831	1.02531	0	0.409309	0.064417	-1.02531	-0.616	-0.96089	0.409309	0.064417	-0.34489
A1Q1_03072	T2	0	1.23827	0	0	1.14891	1.79765	0	0	1.72151	-1.79765	-1.79765	-0.07614	0	1.72151	1.72151
A1Q1_03073	T2	1.17498	2.32719	0	3.81602	0.980286	0.755222	-1.74415	1.36555	-0.17827	-2.49937	0.610332	-0.93349	3.1097	1.56587	-1.54383
A1Q1_03074	T2	1.27429	2.01119	2.9101	2.83975	1.06911	0.501128	0.942567	0.912495	-0.1773	0.441439	0.411367	-0.67843	-0.03007	-1.11986	-1.08979	YAL051W	28.3	8e-10
A1Q1_03097	T2	1.34165	1.14143	1.042	0.709476	0.318361	-0.16604	-0.25619	-0.60661	-1.17019	-0.09015	-0.44057	-1.00414	-0.35042	-0.91399	-0.56357
A1Q1_03098	T2	0	0	1.60888	0	0	0	2.07647	0	0	2.07647	0	0	-2.07648	-2.07648	0
A1Q1_03099	T2	0	0	0.864423	0	0	0	1.44829	0	0	1.44829	0	0	-1.44829	-1.44829	0
A1Q1_03101	T2	6.15261	6.56372	4.26949	8.37141	2.7735	0.086506	-0.48009	0.415243	-1.02309	-0.56659	0.328736	-1.10959	0.895331	-0.543	-1.43833
A1Q1_03104	T2	1.71	1.79021	0.180922	2.7682	1.30901	0.051427	-1.69849	0.564446	-0.28885	-1.74992	0.513019	-0.34028	2.26294	1.40964	-0.8533
A1Q1_03105	T2	0	0.533516	0	0	0.501964	1.04756	0	0	1.00283	-1.04756	-1.04756	-0.04473	0	1.00283	1.00283
A1Q1_03106	T2	0.400401	0.738663	0	0.265726	0.568475	0.460145	-0.84864	-0.23374	0.246914	-1.30878	-0.69388	-0.21323	0.614901	1.09555	0.480652
A1Q1_03107	T2	0	0	0.485345	0.303449	0.799777	0	0.978701	0.684279	1.37826	0.978701	0.684279	1.37826	-0.29442	0.399563	0.693985
A1Q1_03108	T2	0	0.308828	0.957115	0	0.084361	0.693904	1.54312	0	0.224932	0.849211	-0.6939	-0.46897	-1.54312	-1.31818	0.224932
A1Q1_03110	T2	0.097892	0.78197	0	0.275208	0.049983	1.10041	-0.25796	0.3747	-0.1205	-1.35836	-0.72571	-1.2209	0.632656	0.13746	-0.4952	YIL124W	25.5	7e-19
A1Q1_03122	T2	2.50084	1.9302	0.511009	3.94315	4.0859	-0.30429	-1.56957	0.566218	0.611837	-1.26528	0.87051	0.916129	2.13579	2.18141	0.045619
A1Q1_03123	T2	1.55694	1.39963	1.36312	2.88496	0	-0.11478	-0.14278	0.718636	-2.0405	-0.02799	0.83342	-1.92572	0.861414	-1.89772	-2.75914
A1Q1_03125	T2	1.31401	1.80558	0.240197	2.05369	0.310814	0.345948	-1.2932	0.493404	-1.16174	-1.63915	0.147456	-1.50769	1.7866	0.131461	-1.65514
A1Q1_03126	T2	1.89872	1.91114	0.562094	2.24127	0.655724	0.007452	-1.17535	0.192583	-1.05347	-1.18281	0.185131	-1.06092	1.36794	0.121886	-1.24605
A1Q1_03127	T2	4.45987	3.97009	0.337412	3.79281	1.95941	-0.15	-2.56629	-0.20838	-1.01199	-2.4163	-0.05838	-0.86199	2.35791	1.5543	-0.80361
A1Q1_03128	T2	0.881141	0.759083	0	2.19422	0.462117	-0.13349	-1.46586	0.964006	-0.52158	-1.33237	1.09749	-0.38809	2.42987	0.944285	-1.48558
A1Q1_03129	T2	1.08619	1.36312	0.398646	0	0.826909	0.232162	-0.81974	-1.66556	-0.25749	-1.0519	-1.89772	-0.48965	-0.84582	0.562246	1.40807
A1Q1_03130	T2	1.49723	1.15437	0.430645	2.15737	0.507521	-0.27172	-1.1017	0.411999	-0.98719	-0.82997	0.683721	-0.71547	1.5137	0.114508	-1.39919
A1Q1_03138	T2	0.425226	0.460096	0.117323	0.626799	0.819183	0.053374	-0.58378	0.284353	0.511767	-0.63715	0.230979	0.458394	0.868133	1.09555	0.227415
A1Q1_03139	T2	0	0.751425	0	0.701459	0.13626	1.32357	0	1.26479	0.347688	-1.32357	-0.05878	-0.97588	1.26479	0.347688	-0.9171
A1Q1_03142	T2	0	0.688525	4.00035	2.35754	0.76126	1.24917	3.17004	2.51477	1.33487	1.92087	1.2656	0.085694	-0.65526	-1.83517	-1.17991
A1Q1_03144	T2	0.591106	0.585653	0	0.074202	0	-0.00723	-1.12579	-0.92616	-1.12579	-1.11856	-0.91893	-1.11856	0.199631	0	-0.19963	YKL220C	25.24	2e-36
A1Q1_03148	T2	0.798687	0	0	0.467482	0.253621	-1.37705	-1.37705	-0.42475	-0.78514	0	0.952307	0.591912	0.952307	0.591912	-0.3604
A1Q1_03152	T2	5.08658	3.96966	2.58533	3.90429	8.30654	-0.3218	-0.85654	-0.34306	0.65661	-0.53474	-0.02126	0.978409	0.513483	1.51315	0.999666	YKL215C	46.62	0
A1Q1_03153	T2	3.44688	2.87777	3.13754	2.50084	6.91835	-0.22464	-0.11775	-0.39535	0.910383	0.10689	-0.17071	1.13502	-0.2776	1.02814	1.30573	YGR260W	27.25	4e-56
A1Q1_03154	T2	4.78359	3.91895	2.59904	3.67607	8.5033	-0.25781	-0.7697	-0.33937	0.768935	-0.51188	-0.08156	1.02675	0.430326	1.53863	1.10831
A1Q1_03155	T2	2.09162	1.88718	0.319697	1.63952	2.37579	-0.11855	-1.66069	-0.27657	0.150102	-1.54215	-0.15802	0.268651	1.38413	1.8108	0.426668	YOR162C	33.33	2e-07
A1Q1_03156	T2	1.33101	1.78627	0	1.37401	1.85546	0.320354	-1.87264	0.033494	0.36337	-2.19299	-0.28686	0.043016	1.90613	2.23601	0.329876
A1Q1_03157	T2	2.14179	2.1397	4.95992	2.22197	1.74188	-0.00114	1.04736	0.043136	-0.23681	1.04851	0.04428	-0.23566	-1.00423	-1.28417	-0.27994
A1Q1_03159	T2	0	0	0	0.623899	0.297512	0	0	1.16851	0.673578	0	1.16851	0.673578	1.16851	0.673578	-0.49493
A1Q1_03163	T2	3.0655	2.22311	0.375168	1.77995	2.06628	-0.38885	-2.02647	-0.6451	-0.47442	-1.63762	-0.25625	-0.08557	1.38137	1.55205	0.170675	YLR098C	26.6	2e-19
A1Q1_03167	T2	1.2305	2.56243	3.21276	1.53406	1.04616	0.823488	1.10131	0.233178	-0.1625	0.277819	-0.59031	-0.98599	-0.86813	-1.26381	-0.39568
A1Q1_03168	T2	0.310814	0.093647	2.07573	3.14473	2.98652	-0.44977	1.66754	2.16837	2.10434	2.1173	2.61813	2.55411	0.500828	0.436806	-0.06402
A1Q1_03176	T2	0	3.76275	0	0.993946	3.88532	3.09178	0	1.57913	3.13268	-3.09178	-1.51266	0.040899	1.57913	3.13268	1.55356
A1Q1_03182	T2	1.28595	2.46494	5.34877	3.17207	3.51223	0.731315	1.71144	1.03991	1.16772	0.980129	0.308592	0.436401	-0.67154	-0.54373	0.127809	YER056C	36.31	9e-105
A1Q1_03184	T2	0.240197	0.525713	0.196088	0	0	0.470645	-0.08864	-0.56598	-0.56598	-0.55929	-1.03663	-1.03663	-0.47734	-0.47734	0
A1Q1_03189	T2	3.17802	4.89899	4.33924	7.55393	2.97925	0.553758	0.395851	1.13076	-0.08016	-0.15791	0.577005	-0.63391	0.734912	-0.47601	-1.21092
A1Q1_03196	T2	0.080464	1.62727	0.464862	0.068551	0.445599	1.87373	0.733116	-0.02992	0.704023	-1.14061	-1.90364	-1.1697	-0.76303	-0.02909	0.733938
A1Q1_03207	T2	3.93833	4.54436	0	4.57074	0	0.184654	-3.15002	0.192181	-3.15002	-3.33467	0.007526	-3.33467	3.3422	0	-3.3422
A1Q1_03215	T2	0.193464	0.163595	0	0.550825	0.02769	-0.06352	-0.47189	0.59963	-0.39413	-0.40838	0.663147	-0.33061	1.07152	0.077761	-0.99376
A1Q1_03217	T2	3.13895	3.89558	4.73299	7.34742	3.21829	0.272532	0.524116	1.1087	0.031119	0.251584	0.836165	-0.24141	0.584582	-0.493	-1.07758
A1Q1_03222	T2	0	0	0.550825	0	0	0	1.07152	0	0	1.07152	0	0	-1.07152	-1.07152	0	YJR092W	30.17	1e-08
A1Q1_03226	T2	1.84261	1.77414	0.169862	2.30426	1.12197	-0.0428	-1.80618	0.259503	-0.53037	-1.76339	0.302298	-0.48757	2.06569	1.27581	-0.78987
A1Q1_03227	T2	0.78197	0.782397	0	0.797264	0.236244	0.00048	-1.35836	0.017109	-0.80011	-1.35884	0.01663	-0.80059	1.37547	0.558255	-0.81722
A1Q1_03228	T2	0.096104	0	1.55169	0.636766	0.885185	-0.25364	1.78317	0.931298	1.21644	2.03681	1.18494	1.47008	-0.85188	-0.56673	0.285144	YBL051C	69.77	2e-36
A1Q1_03236	T2	0	0	0	0.310814	1.38794	0	0	0.697443	1.91682	0	0.697443	1.91682	0.697443	1.91682	1.21937
A1Q1_03237	T2	1.21218	2.51682	0	2.66586	1.67461	0.8172	-1.77583	0.886768	0.344926	-2.59303	0.069568	-0.47227	2.6626	2.12076	-0.54184
A1Q1_03242	T2	1.28082	1.06554	2.2053	0.202993	3.05586	-0.18588	0.603242	-1.34096	0.997656	0.789126	-1.15508	1.18354	-1.94421	0.394414	2.33862	YLR138W	37.99	5e-99
A1Q1_03247	T2	0.86101	0	0	0.690058	1.10466	-1.44468	-1.44468	-0.19365	0.237586	0	1.25103	1.68226	1.25103	1.68226	0.431232	YLR056W	28.1	1e-07
A1Q1_03249	T2	1.56781	1.62032	4.73567	1.61345	2.4904	0.036182	1.34027	0.031499	0.532238	1.30409	-0.00468	0.496056	-1.30877	-0.80803	0.500739	YFL055W	56.29	0
A1Q1_03250	T2	8.45185	7.73499	0	7.6632	0	-0.12042	-4.16219	-0.13305	-4.16219	-4.04177	-0.01263	-4.04177	4.02913	0	-4.02913
A1Q1_03251	T2	0	0	0.594644	0	0	0	1.13046	0	0	1.13046	0	0	-1.13046	-1.13046	0
A1Q1_03255	T2	0.838471	0.853941	0	0	0	0.016579	-1.42059	-1.42059	-1.42059	-1.43716	-1.43716	-1.43716	0	0	0
A1Q1_03256	T2	5.57668	0.059142	0.439718	4.57317	3.62267	-3.442	-2.69298	-0.2604	-0.5597	0.749014	3.1816	2.8823	2.43259	2.13328	-0.29931	YML054C	42.86	2e-11
A1Q1_03263	T2	0	0	0.814993	0	0	0	1.39505	0	0	1.39505	0	0	-1.39506	-1.39506	0
A1Q1_03278	T2	0.812796	0	0	0	0	-1.39264	-1.39264	-1.39264	-1.39264	0	0	0	0	0	0
A1Q1_03279	T2	1.57278	1.52048	0	1.06125	0	-0.03687	-2.05157	-0.40886	-2.05157	-2.0147	-0.37199	-2.0147	1.64271	0	-1.64271
A1Q1_03280	T2	0	0	0	0.508162	0	0	0	1.01173	0	0	1.01173	0	1.01173	0	-1.01173
A1Q1_03283	T2	5.33706	3.78597	1.81954	2.67088	3.57308	-0.44562	-1.3314	-0.88036	-0.51912	-0.88578	-0.43474	-0.0735	0.451045	0.812283	0.361238
A1Q1_03286	T2	0	5.11258	3.34982	5.39266	3.57701	3.48866	2.94479	3.55892	3.02751	-0.54387	0.070255	-0.46115	0.614127	0.082719	-0.53141
A1Q1_03293	T2	0	0	2.83609	0	0	0	2.73816	0	0	2.73816	0	0	-2.73816	-2.73816	0
A1Q1_03297	T2	0	0.448026	0	0.742051	0.096578	0.922999	0	1.31272	0.254783	-0.923	0.389725	-0.66822	1.31272	0.254783	-1.05794
A1Q1_03298	T2	0.677404	0.940542	0	0.214823	0.094967	0.291002	-1.23561	-0.71995	-0.98473	-1.52661	-1.01095	-1.27573	0.515657	0.250882	-0.26478
A1Q1_03302	T2	0.128484	0	0.735238	0.29638	0.918664	-0.32995	0.974842	0.341583	1.17459	1.30479	0.67153	1.50453	-0.63326	0.199743	0.833003	YHR048W	32.26	1e-46
A1Q1_03304	T2	4.223	6.14207	0.802546	6.89667	4.51528	0.491931	-1.85837	0.647174	0.086626	-2.3503	0.155243	-0.4053	2.50554	1.945	-0.56055	YDR402C	30.14	4e-49
A1Q1_03305	T2	1.65908	1.57278	5.67479	2.94502	3.51833	-0.05885	1.51597	0.674095	0.896181	1.57482	0.732946	0.955033	-0.84188	-0.61979	0.222087	YOL158C	25.32	9e-40
A1Q1_03307	T2	5.61922	8.54689	3.88584	8.44289	6.24455	0.564074	-0.48049	0.547394	0.140374	-1.04457	-0.01668	-0.4237	1.02789	0.620868	-0.40702	YDR403W	34.38	3e-45
A1Q1_03308	T2	4.64905	7.79272	2.79017	2.0531	5.10056	0.687538	-0.64615	-1.01206	0.121264	-1.33369	-1.6996	-0.56627	-0.36591	0.767411	1.13332
A1Q1_03310	T2	5.37053	7.88861	3.14726	7.67233	5.25582	0.514941	-0.68668	0.477258	-0.02847	-1.20162	-0.03768	-0.54341	1.16394	0.65821	-0.50573	YKL209C	27.52	1e-107
A1Q1_03313	T2	0	0.551741	0	0	0	1.07278	0	0	0	-1.07278	-1.07278	-1.07278	0	0	0
A1Q1_03314	T2	0	0	2.38181	0	0	0	2.52698	0	0	2.52698	0	0	-2.52698	-2.52698	0
A1Q1_03317	T2	1.04354	0	2.46917	1.28595	1.36075	-1.62624	0.943819	0.210447	0.269641	2.57006	1.83669	1.89588	-0.73337	-0.67418	0.059195
A1Q1_03319	T2	0.531911	0.17314	1.37401	2.02786	1.16722	-0.61634	0.860815	1.2926	0.692124	1.47715	1.90894	1.30846	0.431783	-0.16869	-0.60047
A1Q1_03324	T2	3.43054	1.86375	0	2.23985	3.27977	-0.73365	-2.97473	-0.52063	-0.05643	-2.24108	0.213019	0.677221	2.4541	2.9183	0.464202	YBR175W	28.96	4e-33
A1Q1_03329	T2	1.31116	1.29852	5.00526	1.01845	0.452102	-0.01011	1.60389	-0.25432	-0.92773	1.614	-0.24421	-0.91762	-1.85821	-2.53162	-0.67341
A1Q1_03335	T2	0.332207	0.567316	0	0	0.419062	0.358972	-0.73501	-0.73501	0.14322	-1.09399	-1.09399	-0.21575	0	0.878235	0.878235
A1Q1_03336	T2	0.046516	0	0	1.99754	0	-0.12833	-0.12833	2.19217	-0.12833	0	2.32051	0	2.32051	0	-2.32051	YML054C	43.82	2e-13
A1Q1_03337	T2	2.42425	2.16806	1.05553	0.991865	3.16001	-0.13228	-0.91067	-0.97095	0.323778	-0.77839	-0.83867	0.456056	-0.06029	1.23445	1.29473
A1Q1_03339	T2	2.01351	0.925578	3.85913	0	0.344962	-0.81816	0.794334	-2.32971	-1.57275	1.61249	-1.51155	-0.75459	-3.12404	-2.36708	0.756958	YDR415C	37.29	6e-69
A1Q1_03342	T2	0.817986	0	0	0	0	-1.39833	-1.39833	-1.39833	-1.39833	0	0	0	0	0	0
A1Q1_03347	T2	0.312077	0.607018	0	0.498515	0.147196	0.44699	-0.69969	0.298168	-0.32741	-1.14668	-0.14882	-0.7744	0.997856	0.372275	-0.62558
A1Q1_03351	T2	0	0.125245	0	0	0.631218	0.322495	0	0	1.17788	-0.32249	-0.32249	0.855383	0	1.17788	1.17788
A1Q1_03360	T2	0	0	1.42739	0	2.20831	0	1.94665	0	2.43739	1.94665	0	2.43739	-1.94665	0.490747	2.43739	YGL234W	52.59	0
A1Q1_03363	T2	0.533516	1.08864	0	0	0.184886	0.620229	-1.04756	-1.04756	-0.59362	-1.66779	-1.66779	-1.21385	0	0.453937	0.453937	YMR318C	40.39	9e-76
A1Q1_03364	T2	0.482085	0.573535	0	0	0.726915	0.12845	-0.97392	-0.97392	0.321115	-1.10237	-1.10237	0.192666	0	1.29503	1.29503
A1Q1_03365	T2	1.60888	2.16581	4.05596	2.84911	3.03799	0.3381	1.11128	0.667301	0.746454	0.773181	0.329201	0.408354	-0.44398	-0.36483	0.079153
A1Q1_03366	T2	0.350152	0	0	0.33447	0.973048	-0.76579	-0.76579	-0.02686	0.793012	0	0.738931	1.5588	0.738931	1.5588	0.819873
A1Q1_03368	T2	6.54052	6.5988	2.7415	6.21647	4.52984	0.011895	-1.11902	-0.06798	-0.48517	-1.13091	-0.07987	-0.49707	1.05104	0.633848	-0.41719
A1Q1_03371	T2	2.25572	2.3465	0.482085	2.8905	1.59392	0.046761	-1.48851	0.299068	-0.39622	-1.53527	0.252307	-0.44298	1.78758	1.09229	-0.69529
A1Q1_03372	T2	2.0304	1.45824	0	1.68181	0.266162	-0.36981	-2.33937	-0.21384	-1.72364	-1.96955	0.155968	-1.35383	2.12552	0.615721	-1.5098
A1Q1_03373	T2	1.26692	1.09105	0.302842	0.175599	0.187044	-0.15126	-1.13805	-1.38699	-1.36276	-0.98679	-1.23574	-1.2115	-0.24895	-0.22471	0.024234
A1Q1_03374	T2	0.779432	0.665494	0	0.394027	0.312077	-0.13456	-1.3555	-0.51711	-0.65582	-1.22094	-0.38255	-0.52125	0.83839	0.699688	-0.1387	YMR011W	24.79	8e-30
A1Q1_03376	T2	0.886881	2.02786	0.483665	2.03752	1.09979	0.866072	-0.4956	0.871573	0.206039	-1.36168	0.005501	-0.66003	1.36718	0.701644	-0.66553
A1Q1_03377	T2	0.933015	0	0.724681	0	0.924379	-1.51905	-0.22665	-1.51905	-0.00872	1.29241	0	1.51033	-1.29241	0.217928	1.51033
A1Q1_03378	T2	3.46284	3.00692	1.35928	2.3465	1.76194	-0.17633	-1.09179	-0.47735	-0.80897	-0.91546	-0.30101	-0.63264	0.614447	0.28282	-0.33163
A1Q1_03381	T2	0	0.721631	0	0.240197	0.036145	1.28881	0	0.565982	0.100695	-1.28881	-0.72283	-1.18811	0.565982	0.100695	-0.46529
A1Q1_03389	T2	1.14664	1.54465	3.6703	1.6569	1.09634	0.312327	1.34063	0.389437	-0.04476	1.0283	0.07711	-0.35708	-0.95119	-1.38538	-0.43419	YGR262C	33.46	3e-24
A1Q1_03390	T2	0	0.972202	0	0	0	1.55798	0	0	0	-1.55798	-1.55798	-1.55798	0	0	0
A1Q1_03394	T2	1.84703	2.79017	4.56942	5.38277	1.79384	0.487322	1.11098	1.32566	-0.03307	0.62366	0.838336	-0.52039	0.214676	-1.14405	-1.35873
A1Q1_03420	T2	0	0	0	0.619071	0	0	0	1.1623	0	0	1.1623	0	1.1623	0	-1.1623
A1Q1_03421	T2	0.797264	0.75809	1.89243	0.354335	1.93706	-0.04424	0.883001	-0.6026	0.909671	0.927238	-0.55836	0.953907	-1.4856	0.026669	1.51227
A1Q1_03426	T2	7.14464	7.82702	2.89186	6.66315	4.28982	0.123351	-1.17237	-0.09386	-0.67448	-1.29572	-0.21721	-0.79783	1.07852	0.497894	-0.58062	YOL043C	27.84	6e-24
A1Q1_03430	T2	0	0	0.538348	0	0.425226	0	1.05429	0	0.887877	1.05429	0	0.887877	-1.05429	-0.16641	0.887877
A1Q1_03431	T2	0	0	1.88334	0	0.557746	0	2.25298	0	1.08099	2.25298	0	1.08099	-2.25298	-1.17199	1.08099	YOR238W	29.26	2e-24
A1Q1_03432	T2	0	0	1.1141	0	0	0	1.69073	0	0	1.69073	0	0	-1.69073	-1.69073	0
A1Q1_03433	T2	4.58337	4.99294	2.15056	4.91852	4.83455	0.111793	-0.93949	0.092113	0.069581	-1.05128	-0.01968	-0.04221	1.0316	1.00907	-0.02253	YCR059C	46.32	4e-30
A1Q1_03434	T2	0	0	0	0.707349	1.83302	0	0	1.27184	2.2222	0	1.27184	2.2222	1.27184	2.2222	0.950353	YLR299W	34.06	2e-74
A1Q1_03435	T2	1.32769	0.838471	0	0.739853	1.18082	-0.44943	-1.87002	-0.55985	-0.12086	-1.42059	-0.11042	0.328577	1.31017	1.74916	0.438994
A1Q1_03447	T2	0.169862	1.30617	0	0.885185	1.59018	1.431	-0.42193	1.04814	1.64169	-1.85293	-0.38285	0.210696	1.47008	2.06363	0.593549	YJL206C	23.67	4e-14
A1Q1_03449	T2	6.25311	5.7315	2.98313	6.19007	7.10763	-0.11597	-0.95517	-0.01353	0.171895	-0.8392	0.102441	0.287868	0.941636	1.12706	0.185427	YLR438W	54.31	2e-152
A1Q1_03469	T2	4.55533	4.81062	0.348143	6.38497	1.74032	0.071075	-2.57543	0.445645	-1.1741	-2.6465	0.374571	-1.24517	3.02107	1.40133	-1.61974	YNL202W	32.62	2e-18
A1Q1_03472	T2	0	0	1.56549	0	0	0	2.04649	0	0	2.04649	0	0	-2.04649	-2.04649	0
A1Q1_03479	T2	0.375168	1.16224	2.00002	0	0	0.925501	1.51431	-0.80763	-0.80763	0.588809	-1.73313	-1.73313	-2.32194	-2.32194	0
A1Q1_03480	T2	1.43063	0	2.35441	1.21877	1.06686	-1.94907	0.564122	-0.16769	-0.3012	2.51319	1.78138	1.64788	-0.73181	-0.86532	-0.1335	YLR284C	28.11	7e-24
A1Q1_03482	T2	2.07219	1.97483	5.8401	1.87114	3.48499	-0.05567	1.30151	-0.11741	0.631578	1.35718	-0.06175	0.687246	-1.41892	-0.66993	0.748992	YMR272C	44.5	7e-105
A1Q1_03487	T2	4.25009	3.88152	1.48553	3.73769	4.67856	-0.11652	-1.25843	-0.16468	0.124596	-1.1419	-0.04815	0.24112	1.09375	1.38302	0.289272	YBL104C	27.78	3e-22
A1Q1_03493	T2	0.064304	0	1.49815	0	0	-0.17454	1.82412	-0.17454	-0.17454	1.99866	0	0	-1.99866	-1.99866	0
A1Q1_03494	T2	3.05743	3.54338	7.42493	3.71787	4.84161	0.184727	1.15556	0.245678	0.586438	0.970835	0.060951	0.401711	-0.90988	-0.56912	0.34076
A1Q1_03497	T2	0.072426	0.579737	1.29165	0.057585	0.371723	0.91552	1.64613	-0.0379	0.606782	0.73061	-0.95342	-0.30874	-1.68403	-1.03935	0.644677
A1Q1_03510	T2	0	0	1.23148	0	0	0	1.79201	0	0	1.79201	0	0	-1.79201	-1.79201	0
A1Q1_03513	T2	0.700499	1.00055	2.7871	1.55959	1.61181	0.321858	1.45318	0.778722	0.814843	1.13133	0.456864	0.492986	-0.67446	-0.63834	0.036121	YFL036W	39.42	0
A1Q1_03520	T2	1.29902	1.27861	0.277352	1.41659	2.05011	-0.01646	-1.21057	0.091327	0.503347	-1.19411	0.107788	0.519808	1.3019	1.71392	0.412021	YOL060C	35.96	5e-30
A1Q1_03521	T2	0	0	1.26513	0	0	0	1.81977	0	0	1.81977	0	0	-1.81978	-1.81978	0
A1Q1_03522	T2	0.885185	1.80124	2.42593	1.29902	2.2053	0.732333	1.07882	0.377135	0.965708	0.346483	-0.3552	0.233375	-0.70168	-0.11311	0.588573	YHR042W	37.64	4e-143
A1Q1_03524	T2	0	0	2.57232	0	0	0	2.61933	0	0	2.61933	0	0	-2.61933	-2.61933	0
A1Q1_03526	T2	3.00373	2.31177	0.511708	2.2134	2.58822	-0.31741	-1.7921	-0.36879	-0.18212	-1.47469	-0.05138	0.135294	1.42331	1.60998	0.18667	YBR252W	53.79	2e-52
A1Q1_03536	T2	2.37443	2.03549	2.35754	1.05363	0.775323	-0.18101	-0.0085	-0.88763	-1.17241	0.17251	-0.70662	-0.9914	-0.87913	-1.16391	-0.28478
A1Q1_03537	T2	0.483665	1.72929	2.88012	1.98679	2.16581	1.18034	1.78083	1.33805	1.43834	0.60049	0.157704	0.257992	-0.44279	-0.3425	0.100288	YLR106C	24.48	2e-11
A1Q1_03538	T2	3.51223	3.77841	1.82119	4.98946	2.40507	0.092671	-0.78954	0.452261	-0.46583	-0.88221	0.35959	-0.5585	1.2418	0.323709	-0.91809
A1Q1_03540	T2	2.66071	2.7036	0.736599	2.69996	3.3095	0.019445	-1.35387	0.017805	0.26935	-1.37332	-0.00164	0.249905	1.37168	1.62322	0.251545	YBR293W	29.58	2e-52
A1Q1_03545	T2	1.04463	1.75761	5.79573	2.61449	4.34856	0.54753	2.02711	1.01173	1.65029	1.47958	0.464201	1.10276	-1.01538	-0.37682	0.638563
A1Q1_03547	T2	1.0278	0.921571	0.104427	0.906049	0.908157	-0.10397	-1.33781	-0.11981	-0.11765	-1.23385	-0.01584	-0.01368	1.21801	1.22017	0.002161	YIL113W	26.14	2e-08
A1Q1_03549	T2	1.38794	2.06559	4.91433	2.39631	3.04056	0.442475	1.51997	0.617399	0.907163	1.07749	0.174924	0.464688	-0.90257	-0.6128	0.289764
A1Q1_03555	T2	1.75761	2.19535	4.30354	2.99414	2.98313	0.25568	1.0893	0.630144	0.625591	0.833625	0.374464	0.369911	-0.45916	-0.46371	-0.00455	YHR009C	27.74	3e-30
A1Q1_03560	T2	1.71737	1.42131	5.20342	2.7968	3.4795	-0.20676	1.36298	0.572215	0.843734	1.56974	0.778977	1.0505	-0.79076	-0.51924	0.271519
A1Q1_03563	T2	0.302842	0	1.64106	0	0.941616	-0.68319	1.41514	-0.68319	0.844499	2.09833	0	1.52769	-2.09833	-0.57064	1.52769
A1Q1_03566	T2	0.592109	0.059142	0	0	0.234412	-0.96583	-1.12712	-1.12712	-0.57246	-0.16129	-0.16129	0.393376	0	0.554661	0.554661
A1Q1_03570	T2	0	0	0.552209	0	0	0	1.07342	0	0	1.07342	0	0	-1.07342	-1.07342	0
A1Q1_03575	T2	1.10746	1.042	0.369672	0.392625	1.41161	-0.05998	-0.88624	-0.84866	0.25001	-0.82626	-0.78868	0.309987	0.037582	1.13625	1.09867
A1Q1_03580	T2	0.564708	0	3.0317	0.365181	1.07381	-1.09046	1.7299	-0.29938	0.5638	2.82036	0.791074	1.65426	-2.02929	-1.1661	0.863183	YHR181W	66.67	4e-08
A1Q1_03587	T2	1.46018	1.24951	1.76095	0.893652	2.96673	-0.16404	0.205942	-0.49211	0.822593	0.369978	-0.32808	0.98663	-0.69806	0.616651	1.31471	YOL137W	29.65	4e-12
A1Q1_03588	T2	1.57003	1.72826	2.29122	0.578265	2.48836	0.106263	0.431242	-0.94094	0.5297	0.324978	-1.0472	0.423436	-1.37218	0.098458	1.47064
A1Q1_03592	T2	0.573535	0.943911	2.69996	1.22334	1.43063	0.427612	1.57569	0.682839	0.846702	1.14807	0.255227	0.41909	-0.89285	-0.72898	0.163862	YOR056C	32.4	1e-56
A1Q1_03593	T2	3.5997	3.48617	1.01351	3.65015	1.69044	-0.04052	-1.43762	0.017647	-0.9043	-1.3971	0.058163	-0.86378	1.45526	0.533319	-0.92194
A1Q1_03598	T2	2.10154	1.72662	2.19283	1.93625	4.46053	-0.22451	0.049759	-0.0947	0.931132	0.27427	0.12981	1.15564	-0.14446	0.881373	1.02583	YER098W	29.3	7e-19
A1Q1_03599	T2	1.94145	2.13355	2.8818	1.03598	2.07777	0.109268	0.470051	-0.66858	0.078386	0.360782	-0.77785	-0.03088	-1.13863	-0.39166	0.746969	YLR215C	28.88	1e-30
A1Q1_03600	T2	0	1.20549	3.63604	1.05816	1.98766	1.77019	3.04825	1.63984	2.31479	1.27806	-0.13035	0.544599	-1.40841	-0.73346	0.674949
A1Q1_03601	T2	0.24256	0.668099	0	0.947419	1.56295	0.653583	-0.57058	0.962904	1.47413	-1.22416	0.30932	0.820547	1.53348	2.04471	0.511226	YOR353C	25.75	5e-09
A1Q1_03608	T2	1.05363	0.448599	3.6812	0.432477	2.18018	-0.71178	1.42827	-0.73651	0.786683	2.14005	-0.02473	1.49846	-2.16478	-0.64159	1.52319	YML049C	26.64	2e-76
A1Q1_03611	T2	0.215108	0.536427	0	0	0.655043	0.535385	-0.51623	-0.51623	0.691713	-1.05162	-1.05162	0.156328	0	1.20795	1.20795
A1Q1_03612	T2	0	0	0.264016	0	0.500139	0	0.611674	0	1.0002	0.611674	0	1.0002	-0.61167	0.388527	1.0002	YOL119C	29.63	3e-54
A1Q1_03620	T2	1.14404	1.18821	3.84117	0.785189	1.5109	0.038242	1.40084	-0.35527	0.290595	1.36259	-0.39351	0.252354	-1.7561	-1.11024	0.645864	YGL205W	28.19	2e-07
A1Q1_03621	T2	0.857303	0.40165	0	0.41707	0.091973	-0.5901	-1.44074	-0.56564	-1.19714	-0.85064	0.024465	-0.60704	0.875104	0.243604	-0.6315
A1Q1_03622	T2	1.54195	0	0	0.488341	0.306389	-2.02995	-2.02995	-1.04687	-1.3404	0	0.983081	0.689547	0.983081	0.689547	-0.29353
A1Q1_03624	T2	1.47541	2.80779	5.0705	6.25311	4.39797	0.743718	1.49566	1.7734	1.31003	0.751941	1.02968	0.566315	0.277744	-0.18563	-0.46337
A1Q1_03626	T2	2.58055	2.81547	0.292929	3.34384	2.28085	0.106023	-1.95792	0.319361	-0.14766	-2.06395	0.213339	-0.25369	2.27729	1.81026	-0.46702
A1Q1_03630	T2	0.814993	0.355166	1.20025	0.142291	0	-0.62078	0.370688	-1.03376	-1.39506	0.991467	-0.41298	-0.77428	-1.40444	-1.76574	-0.3613	YDR038C	39.62	0
A1Q1_03632	T2	0.929906	0.256323	1.08722	0.134523	0	-0.91885	0.150586	-1.17217	-1.51592	1.06943	-0.25333	-0.59707	-1.32276	-1.66651	-0.34375	YDR038C	43.94	3e-123
A1Q1_03635	T2	0.508162	0.25849	0.200938	0.312077	2.11343	-0.41053	-0.52437	-0.31204	1.37421	-0.11384	0.098485	1.78474	0.212328	1.89858	1.68626
A1Q1_03638	T2	0	0	0	1.09882	0	0	0	1.677	0	0	1.677	0	1.677	0	-1.677
A1Q1_03639	T2	0.768623	0.246574	0	0.508877	0.386519	-0.76491	-1.34326	-0.33051	-0.51704	-0.57836	0.434394	0.247868	1.01275	0.826224	-0.18653
A1Q1_03640	T2	1.59594	1.62324	0.901708	0.468898	0.768623	0.018671	-0.58041	-1.11318	-0.72433	-0.59908	-1.13185	-0.743	-0.53277	-0.14392	0.388848
A1Q1_03641	T2	5.6108	5.0568	1.71353	5.25931	3.15837	-0.13711	-1.46501	-0.08547	-0.74016	-1.3279	0.051642	-0.60305	1.37955	0.724851	-0.65469
A1Q1_03642	T2	3.60668	3.50164	0.460096	3.47108	3.68412	-0.03738	-2.09672	-0.04844	0.026953	-2.05934	-0.01106	0.064334	2.04828	2.12367	0.075395
A1Q1_03643	T2	2.65314	3.02549	1.09804	2.58822	2.03549	0.161035	-0.98049	-0.03002	-0.31453	-1.14152	-0.19105	-0.47556	0.950474	0.665964	-0.28451
A1Q1_03645	T2	0	0	0.539789	0	0	0	1.05629	0	0	1.05629	0	0	-1.05629	-1.05629	0
A1Q1_03647	T2	0	0.645554	0.17883	0	0	1.19605	0.441123	0	0	-0.75492	-1.19605	-1.19605	-0.44112	-0.44112	0
A1Q1_03670	T2	0.352526	0.503076	0	0.533516	0.260969	0.234615	-0.76982	0.277745	-0.16391	-1.00443	0.04313	-0.39852	1.04756	0.605909	-0.44165
A1Q1_03672	T2	2.00794	1.49065	0.750099	0.442869	0.377464	-0.33326	-1.00446	-1.41137	-1.51509	-0.6712	-1.07811	-1.18183	-0.40691	-0.51063	-0.10372
A1Q1_03682	T2	3.0317	3.17207	0	3.11303	3.60508	0.056235	-2.82036	0.032849	0.217049	-2.8766	-0.02339	0.160814	2.85321	3.03741	0.184201
A1Q1_03691	T2	4.62513	4.60018	1.86557	4.28071	3.5888	-0.00704	-1.1154	-0.10036	-0.32591	-1.10836	-0.09332	-0.31887	1.01504	0.789491	-0.22555	YGL247W	36.43	4e-19
A1Q1_03693	T2	0	0	0	2.00794	0	0	0	2.3265	0	0	2.3265	0	2.3265	0	-2.3265
A1Q1_03694	T2	0	0	1.20415	0	0.003839	0	1.76906	0	0.011034	1.76906	0	0.011034	-1.76906	-1.75802	0.011034
A1Q1_03697	T2	2.36379	2.85982	7.39044	2.78889	8.23077	0.230458	1.46218	0.199674	1.60818	1.23172	-0.03078	1.37773	-1.26251	0.146003	1.40851
A1Q1_03698	T2	0.869803	1.46883	5.27349	0.789068	5.32449	0.523367	2.07548	-0.08764	2.08816	1.55211	-0.61101	1.5648	-2.16312	0.012687	2.1758
A1Q1_03702	T2	0.707349	0.260036	0.221778	0.652511	1.32154	-0.6677	-0.74222	-0.06706	0.593316	-0.07451	0.600641	1.26102	0.675155	1.33553	0.660378	YBR222C	27.25	2e-36
A1Q1_03703	T2	2.17786	1.69848	2.95463	1.24601	4.69656	-0.28458	0.367448	-0.61702	0.956476	0.652024	-0.33245	1.24105	-0.98447	0.589028	1.5735
A1Q1_03704	T2	0.15299	0.376195	0.158814	0.069001	2.07936	0.42419	0.01281	-0.19863	1.98188	-0.41138	-0.62282	1.55769	-0.21144	1.96907	2.18051
A1Q1_03711	T2	0	0	0.643896	0.219426	0.034745	0	1.19396	0.524918	0.096922	1.19396	0.524918	0.096922	-0.66904	-1.09703	-0.428	YJR152W	30.71	2e-76
A1Q1_03714	T2	0.099916	0.094197	0.807059	0	1.38554	-0.01382	1.12349	-0.26283	1.65215	1.13731	-0.24901	1.66597	-1.38632	0.528655	1.91498
A1Q1_03715	T2	4.32866	3.85024	0.305823	3.85092	3.25018	-0.15053	-2.58309	-0.1503	-0.36466	-2.43256	0.000223	-0.21413	2.43278	2.21843	-0.21436	YER015W	29.04	1e-26
A1Q1_03716	T2	0.225567	0.42888	0.193082	0.201672	2.14549	0.356383	-0.06608	-0.04831	1.86635	-0.42247	-0.4047	1.50997	0.017769	1.93243	1.91467	YER060W-A	32.51	3e-70
A1Q1_03717	T2	0.067749	0	0.491895	0.047038	0.702371	-0.18332	0.804935	-0.05361	1.08256	0.988259	0.129712	1.26588	-0.85855	0.277623	1.13617
A1Q1_03719	T2	0	0	0.580995	0	0	0	1.11236	0	0	1.11236	0	0	-1.11236	-1.11236	0
A1Q1_03720	T2	0	0	1.34738	0	0	0	1.88548	0	0	1.88548	0	0	-1.88548	-1.88548	0
A1Q1_03722	T2	2.04718	2.27591	6.17786	2.99864	6.57484	0.124057	1.39048	0.45789	1.47379	1.26642	0.333833	1.34974	-0.93259	0.083312	1.0159
A1Q1_03729	T2	1.05847	1.47238	0.308828	1.26388	0.379285	0.339802	-0.94623	0.178622	-0.82573	-1.28603	-0.16118	-1.16553	1.12485	0.120499	-1.00435	YML068W	26.14	8e-25
A1Q1_03730	T2	0.459416	1.21384	0.156532	1.90623	0.290399	0.837004	-0.54729	1.32655	-0.27957	-1.38429	0.489545	-1.11658	1.87384	0.267715	-1.60612	YDR001C	26.78	5e-13
A1Q1_03735	T2	0.933838	1.30347	0.541168	2.73849	0.241754	0.330897	-0.46168	1.17544	-0.95087	-0.79258	0.844543	-1.28177	1.63712	-0.48919	-2.12631
A1Q1_03736	T2	0.471779	1.235	2.07936	0	0.024585	0.836236	1.40831	-0.9587	-0.88945	0.572077	-1.79494	-1.72569	-2.36701	-2.29777	0.069248
A1Q1_03738	T2	0	0	0.525314	0	0	0	1.03607	0	0	1.03607	0	0	-1.03607	-1.03607	0
A1Q1_03741	T2	5.93755	8.35327	4.07055	10.9815	2.18216	0.459699	-0.49414	0.834729	-1.26312	-0.95384	0.37503	-1.72282	1.32887	-0.76897	-2.09785
A1Q1_03745	T2	5.82107	5.72349	1.7146	5.42258	4.2142	-0.02244	-1.51312	-0.09394	-0.42316	-1.49068	-0.0715	-0.40071	1.41918	1.08997	-0.32921
A1Q1_03748	T2	0.408967	0	2.41707	1.01724	0.50125	-0.8623	1.68222	0.739147	0.139503	2.54452	1.60145	1.0018	-0.94308	-1.54272	-0.59964	YDL137W	43.66	2e-43
A1Q1_03753	T2	0	0	0.278969	0	0.9009	0	0.639638	0	1.48635	0.639638	0	1.48635	-0.63964	0.846715	1.48635
A1Q1_03755	T2	0.872801	1.483	4.7287	3.36831	1.48978	0.530566	1.92933	1.49458	0.535488	1.39876	0.964016	0.004922	-0.43475	-1.39384	-0.95909
A1Q1_03761	T2	0	0.42227	0.615003	0.464862	0.256323	0.883261	1.15705	0.948394	0.597075	0.273787	0.065133	-0.28619	-0.20865	-0.55997	-0.35132
A1Q1_03769	T2	0.638768	0.350936	0.930959	0.282184	0	-0.42035	0.329508	-0.54189	-1.18747	0.74986	-0.12154	-0.76712	-0.8714	-1.51698	-0.64558
A1Q1_03776	T2	6.11371	5.9035	2.88496	6.31821	3.93754	-0.0466	-0.96632	0.043935	-0.5757	-0.91972	0.090534	-0.5291	1.01025	0.390622	-0.61963	YGL156W	38.22	0
A1Q1_03782	T2	1.0925	1.71737	3.18909	1.49379	1.81141	0.477555	1.21197	0.324219	0.53748	0.734413	-0.15334	0.059925	-0.88775	-0.67449	0.213261	YMR200W	36.32	8e-33
A1Q1_03785	T2	4.26078	4.86777	2.95348	1.72289	1.37505	0.173124	-0.46315	-1.09876	-1.34427	-0.63627	-1.27188	-1.51739	-0.63561	-0.88112	-0.24551	YBR019C	43.92	2e-95
A1Q1_03787	T2	3.00198	2.49676	4.74974	2.44655	1.98679	-0.22477	0.584077	-0.24914	-0.49388	0.808843	-0.02438	-0.26912	-0.83322	-1.07796	-0.24474
A1Q1_03788	T2	1.93625	2.17902	1.13417	4.29728	0.033704	0.137044	-0.5761	0.977555	-2.19055	-0.71315	0.840511	-2.3276	1.55366	-1.61445	-3.16811
A1Q1_03794	T2	0.518597	0.665653	0	0.577466	0.022406	0.194556	-1.02658	0.081059	-0.96334	-1.22114	-0.1135	-1.1579	1.10764	0.063243	-1.0444
A1Q1_03799	T2	1.95315	1.89243	1.14143	0.735238	0.704692	-0.03616	-0.57968	-0.98985	-1.02597	-0.54352	-0.95368	-0.98981	-0.41016	-0.44629	-0.03612
A1Q1_03801	T2	3.33901	3.10722	0.147196	3.51552	2.35754	-0.08984	-2.56846	0.064855	-0.42596	-2.47861	0.154699	-0.33612	2.63331	2.1425	-0.49081	YOR109W	26.28	3e-22
A1Q1_03806	T2	0	3.22312	5.08926	2.80547	1.15e-06	2.89651	3.48266	2.72486	3.33e-06	0.586145	-0.17166	-2.89651	-0.7578	-3.48265	-2.72485
A1Q1_03808	T2	3.6812	3.47174	0.354335	2.56586	2.27591	-0.07415	-2.29104	-0.44763	-0.59096	-2.2169	-0.37348	-0.51681	1.84342	1.70009	-0.14333
A1Q1_03811	T2	0	0	0.841516	0.175973	0	0	1.42386	0.435038	0	1.42386	0.435038	0	-0.98883	-1.42386	-0.43504
A1Q1_03825	T2	3.79804	3.54617	1.07381	2.9101	3.33733	-0.08712	-1.44942	-0.33387	-0.16358	-1.3623	-0.24674	-0.07645	1.11556	1.28585	0.170292	YML065W	31.78	1e-48
A1Q1_03828	T2	0	0	0.607018	0.039112	2.89e-07	0	1.14668	0.108656	8.33e-07	1.14668	0.108656	8.33e-07	-1.03802	-1.14668	-0.10866
A1Q1_03829	T2	0.62565	2.23525	1.81018	4.57946	0.327657	1.28092	1.03725	2.17392	-0.44365	-0.24367	0.893002	-1.72457	1.13667	-1.4809	-2.61757	YJR159W	36.59	1e-70
A1Q1_03832	T2	1.69044	3.47862	5.56706	4.27903	4.87142	0.861046	1.46978	1.1255	1.29408	0.60873	0.264451	0.433038	-0.34428	-0.17569	0.168587
A1Q1_03836	T2	0.129701	0	0.396369	0.543533	0	-0.33274	0.509424	0.728737	-0.33274	0.842164	1.06148	0	0.219312	-0.84216	-1.06148
A1Q1_03839	T2	0.849083	0.957115	2.34809	3.12623	0.769817	0.111136	1.07802	1.42649	-0.08736	0.96688	1.31536	-0.19849	0.348475	-1.16537	-1.51385
A1Q1_03840	T2	0.181418	0.994454	2.75318	3.5869	3.15743	1.13301	2.25524	2.58439	2.42422	1.12223	1.45139	1.29121	0.329156	0.168978	-0.16018
A1Q1_03845	T2	1.12845	0.78131	0.161399	0.289779	1.51426	-0.34588	-1.29991	-1.04398	0.306752	-0.95403	-0.6981	0.652632	0.255928	1.60666	1.35073
A1Q1_03848	T2	0	0.384663	0.937978	0.322516	0.889174	0.823201	1.52404	0.718116	1.47423	0.700841	-0.10508	0.651027	-0.80593	-0.04981	0.756111
A1Q1_03857	T2	0	0.962136	0.643091	0.098745	0	1.54808	1.19294	0.260014	0	-0.35514	-1.28806	-1.54808	-0.93293	-1.19294	-0.26001
A1Q1_03858	T2	1.17686	1.22765	2.76643	0	1.77995	0.043042	0.96195	-1.74577	0.44324	0.918908	-1.78881	0.400198	-2.70772	-0.51871	2.18901	YBR155W	27.61	8e-31
A1Q1_03868	T2	0	0.769817	0	0	0	1.34462	0	0	0	-1.34462	-1.34462	-1.34462	0	0	0
A1Q1_03869	T2	0	0.548385	0	0	0	1.06817	0	0	0	-1.06817	-1.06817	-1.06817	0	0	0
A1Q1_03870	T2	2.08373	2.22806	0.560425	1.17637	1.68308	0.078417	-1.28481	-0.62411	-0.24309	-1.36323	-0.70253	-0.32151	0.660702	1.04172	0.381019
A1Q1_03871	T2	1.71077	2.3426	2.94347	1.65037	0	0.362664	0.639316	-0.03996	-2.14455	0.276652	-0.40263	-2.50721	-0.67928	-2.78386	-2.10459	YLL048C	41.7	1e-117
A1Q1_03873	T2	2.89286	2.57585	0.534486	2.09805	2.15056	-0.14152	-1.71359	-0.38507	-0.35621	-1.57207	-0.24356	-0.21469	1.32851	1.35738	0.028867	YHR205W	29.41	4e-35
A1Q1_03880	T2	0	0.221778	0	0	0.607018	0.529626	0	0	1.14668	-0.52963	-0.52963	0.617052	0	1.14668	1.14668
A1Q1_03887	T2	0.465962	0.437232	0	0.665574	0	-0.04356	-0.95004	0.271002	-0.95004	-0.90648	0.314563	-0.90648	1.22104	0	-1.22104
A1Q1_03893	T2	0.333922	0.490437	0	2.08819	0.180922	0.248153	-0.73798	1.63396	-0.29242	-0.98614	1.3858	-0.54058	2.37194	0.44556	-1.92638
A1Q1_03896	T2	0.811319	0.631906	0	1.44787	0.519487	-0.21226	-1.39102	0.570876	-0.36318	-1.17875	0.783141	-0.15091	1.96189	1.02784	-0.93405
A1Q1_03898	T2	8.54175	7.89758	3.34582	6.88488	5.6254	-0.10663	-1.23331	-0.29203	-0.5618	-1.12668	-0.1854	-0.45517	0.941284	0.671513	-0.26977	YLR231C	45.79	7e-121
A1Q1_03901	T2	0.442869	0.698722	0.691878	0.529848	0	0.346368	0.338108	0.127303	-0.91513	-0.00826	-0.21907	-1.2615	-0.2108	-1.25324	-1.04243	YCR098C	47.73	3e-141
A1Q1_03904	T2	1.87114	1.45244	0.501964	1.00299	1.54195	-0.2803	-1.24275	-0.65775	-0.21563	-0.96245	-0.37745	0.064672	0.585001	1.02712	0.442119
A1Q1_03906	T2	0.125245	0.535689	5.04601	0.913168	3.86423	0.728096	3.14896	1.17644	2.80323	2.42086	0.448343	2.07514	-1.97252	-0.34572	1.6268
A1Q1_03909	T2	5.30025	4.89057	1.92558	4.49084	3.61854	-0.10568	-1.25778	-0.21683	-0.49398	-1.15211	-0.11116	-0.38831	1.04095	0.763802	-0.27715	YMR226C	35.94	1e-35
A1Q1_03910	T2	4.20885	3.90343	0.285392	2.30747	1.29852	-0.09675	-2.58389	-0.7461	-1.38857	-2.48714	-0.64936	-1.29182	1.83779	1.19532	-0.64246	YJR159W	33.68	5e-64
A1Q1_03912	T2	4.49163	3.62267	1.70263	3.32996	4.1912	-0.27593	-1.18028	-0.38218	-0.08956	-0.90435	-0.10625	0.186375	0.798102	1.09073	0.292626	YKR087C	35.49	4e-55
A1Q1_03919	T2	0	0	0.76495	0	0	0	1.33908	0	0	1.33908	0	0	-1.33908	-1.33908	0
A1Q1_03924	T2	5.43432	0.062145	0.204766	1.67791	0.128484	-3.40007	-3.07387	-1.44614	-3.23914	0.326201	1.95393	0.160932	1.62773	-0.16527	-1.79299	YBR298C	34.34	2e-97
A1Q1_03926	T2	0.913168	0.080464	1.50947	0	0.006099	-1.28365	0.507886	-1.49893	-1.48144	1.79154	-0.21528	-0.19779	-2.00682	-1.98933	0.01749	YIL125W	58.35	0
A1Q1_03929	T2	0	0.051574	0	0	0.881141	0.141626	0	0	1.46586	-0.14163	-0.14163	1.32423	0	1.46586	1.46586	YML016C	75.81	0
A1Q1_03930	T2	0	0.669765	0	1.05674	0.235729	1.22622	0	1.63852	0.557247	-1.22622	0.412306	-0.66897	1.63852	0.557247	-1.08128
A1Q1_03931	T2	1.41161	1.13052	3.23969	1.55694	1.38207	-0.22946	0.968126	0.105711	-0.02247	1.19758	0.335168	0.20699	-0.86241	-0.99059	-0.12818
A1Q1_03942	T2	1.77106	2.73211	2.06117	4.85997	1.62324	0.509112	0.173436	1.23886	-0.0971	-0.33568	0.729748	-0.60621	1.06542	-0.27053	-1.33596
A1Q1_03945	T2	2.73416	2.6226	4.87222	3.6653	1.87754	-0.05064	0.732128	0.365033	-0.44392	0.78277	0.415675	-0.39328	-0.3671	-1.17605	-0.80895
A1Q1_03954	T2	1.85866	1.65037	4.12367	1.49065	2.82228	-0.13338	0.971074	-0.24472	0.494209	1.10445	-0.11134	0.627589	-1.2158	-0.47686	0.738932	YPL220W	63.72	3e-90
A1Q1_03962	T2	2.16581	2.53877	0.916419	2.08222	0.252775	0.188915	-0.91233	-0.04597	-1.82429	-1.10124	-0.23488	-2.0132	0.866361	-0.91196	-1.77832
A1Q1_03966	T2	2.99864	3.30016	3.33331	2.61895	1.36543	0.119265	0.131796	-0.16573	-0.90728	0.012531	-0.285	-1.02655	-0.29753	-1.03908	-0.74155
A1Q1_03969	T2	2.64929	4.69393	6.69914	2.92387	4.05277	0.721796	1.1928	0.1206	0.531716	0.470999	-0.6012	-0.19008	-1.07219	-0.66108	0.411115
A1Q1_03972	T2	0.966543	0.531911	0	1.25831	0.364895	-0.5071	-1.55242	0.261768	-0.76182	-1.04532	0.76887	-0.25472	1.81419	0.790597	-1.02359
A1Q1_03978	T2	1.14143	1.01351	0	0.570788	0.712484	-0.11705	-1.71495	-0.61628	-0.43699	-1.5979	-0.49923	-0.31994	1.09867	1.27797	0.179293	YML042W	32.08	4e-89
A1Q1_03979	T2	0.826909	2.96897	5.58312	2.68069	3.97761	1.38644	2.19674	1.26127	1.75466	0.810305	-0.12516	0.368223	-0.93547	-0.44208	0.493388
A1Q1_03985	T2	4.12446	3.74455	0.78678	3.00692	3.12487	-0.12367	-1.84552	-0.39908	-0.35136	-1.72185	-0.27541	-0.22768	1.44644	1.49416	0.047725
A1Q1_03986	T2	1.44554	1.55169	3.46971	1.41404	2.61696	0.076638	1.02886	-0.02355	0.679969	0.952224	-0.10019	0.603331	-1.05241	-0.34889	0.703521
A1Q1_03989	T2	0.384432	0.464862	0	0	0.989329	0.125571	-0.82282	-0.82282	0.751839	-0.94839	-0.94839	0.626268	0	1.57466	1.57466
A1Q1_03994	T2	6.11168	4.49893	6.69613	4.13464	2.31767	-0.4034	0.122205	-0.51256	-1.23051	0.525602	-0.10916	-0.82712	-0.63476	-1.35272	-0.71796
A1Q1_03998	T2	7.03116	1.81141	4.71509	2.55866	2.20696	-1.70409	-0.53018	-1.29997	-1.4762	1.17392	0.404123	0.2279	-0.76979	-0.94601	-0.17622	YGR112W	38.39	3e-19
A1Q1_04007	T2	0.827498	4.87967	2.84613	0.813536	0.60145	2.01881	1.33378	-0.01525	-0.26931	-0.68503	-2.03406	-2.28811	-1.34904	-1.60309	-0.25405
A1Q1_04020	T2	2.10513	1.91308	0.391835	2.13123	3.01319	-0.11048	-1.54651	0.014383	0.431425	-1.43603	0.124865	0.541907	1.56089	1.97793	0.417042	YLR303W	62.93	0
A1Q1_04026	T2	2.17539	1.41859	3.94729	1.38638	3.84777	-0.4797	0.733175	-0.50413	0.700527	1.21288	-0.02443	1.18023	-1.2373	-0.03265	1.20466
A1Q1_04028	T2	1.71212	1.8229	0.155941	1.63208	1.76615	0.070499	-1.75379	-0.05317	0.034816	-1.82429	-0.12367	-0.03568	1.70062	1.78861	0.087984	YDR242W	29.26	2e-52
A1Q1_04029	T2	1.49379	1.14891	0.838471	0.34223	3.42433	-0.274	-0.57493	-1.24323	0.976931	-0.30093	-0.96923	1.25093	-0.6683	1.55186	2.22016	YLR228C	32.39	6e-08
A1Q1_04031	T2	2.27303	1.9312	0.307364	1.861	0.872801	-0.18979	-1.78017	-0.23206	-1.01434	-1.59038	-0.04227	-0.82455	1.54811	0.765831	-0.78228	YGR205W	32.61	2e-28
A1Q1_04041	T2	0.846947	0.584373	0	0.180922	0.361663	-0.31283	-1.42969	-0.98413	-0.6445	-1.11686	-0.6713	-0.33167	0.44556	0.785196	0.339636
A1Q1_04042	T2	0.698722	0.869803	0	0.75809	0.979167	0.192471	-1.2615	0.069738	0.303288	-1.45397	-0.12273	0.110817	1.33123	1.56479	0.23355
A1Q1_04049	T2	0.641951	0.549118	2.56931	0.419062	1.27506	-0.12232	1.42641	-0.31327	0.636364	1.54874	-0.19094	0.758688	-1.73968	-0.79005	0.949631	YNL231C	26.78	3e-32
A1Q1_04056	T2	0	0.692976	0	2.08665	1.00741	1.25456	0	2.37108	1.59207	-1.25456	1.11652	0.337504	2.37108	1.59207	-0.77902	YFR024C-A	36.36	6e-07
A1Q1_04061	T2	0.220376	0.746388	0	0	0	0.790932	-0.52682	-0.52682	-0.52682	-1.31775	-1.31775	-1.31775	0	0	0
A1Q1_04063	T2	1.30819	0.911606	0.270095	0.572278	1.31324	-0.35721	-1.23144	-0.75387	0.004026	-0.87423	-0.39666	0.361235	0.47757	1.23546	0.757894
A1Q1_04064	T2	1.62572	1.04463	3.8134	1.58453	0.947419	-0.46069	1.02087	-0.02823	-0.55447	1.48156	0.432458	-0.09378	-1.04911	-1.57534	-0.52624	YER073W	48.89	1e-170
A1Q1_04065	T2	0.560425	0.414543	1.76615	0.545402	0.33862	-0.21352	1.0956	-0.02058	-0.33855	1.30912	0.192936	-0.12503	-1.11619	-1.43416	-0.31797	YJL164C	45.43	3e-109
A1Q1_04075	T2	0.918664	1.01187	0	1.23722	0.278858	0.091802	-1.50453	0.292251	-0.8651	-1.59633	0.200449	-0.9569	1.79678	0.639432	-1.15735
A1Q1_04079	T2	4.52233	4.17478	1.99125	4.42451	5.13018	-0.10346	-1.01149	-0.02838	0.164825	-0.90803	0.075082	0.268283	0.983111	1.17631	0.193201	YFR006W	29.83	3e-55
A1Q1_04080	T2	2.98652	2.66436	0.871466	1.77789	1.01724	-0.13988	-1.34607	-0.61409	-1.20034	-1.20619	-0.47421	-1.06046	0.731982	0.145728	-0.58625	YLR299W	27.97	6e-09
A1Q1_04081	T2	3.30746	3.09119	0	1.57278	1.23913	-0.08437	-2.92883	-0.87726	-1.13047	-2.84446	-0.7929	-1.0461	2.05157	1.79836	-0.2532
A1Q1_04082	T2	3.20592	0	0.433596	0	1.27745	-2.88983	-1.98896	-2.88983	-1.06002	0.90087	0	1.82981	-0.90087	0.928937	1.82981	YLR299W	35.33	9e-22
A1Q1_04084	T2	5.02756	4.26872	1.672	3.88081	3.3649	-0.21304	-1.34762	-0.33545	-0.51621	-1.13458	-0.1224	-0.30317	1.01217	0.831404	-0.18077	YKL189W	29.11	2e-41
A1Q1_04087	T2	0	0.051574	0.551741	0	0.346139	0.141626	1.07278	0	0.758967	0.931153	-0.14163	0.617341	-1.07278	-0.31381	0.758967
A1Q1_04094	T2	1.02462	1.11479	1.31116	1.57003	0.392625	0.0829	0.24847	0.441206	-0.77232	0.165571	0.358306	-0.85522	0.192735	-1.02079	-1.21353	YOL140W	29.52	2e-57
A1Q1_04096	T2	1.21384	0.888721	0	1.34738	0.907355	-0.30348	-1.77723	0.108247	-0.28425	-1.47376	0.411722	0.019229	1.88548	1.49299	-0.39249
A1Q1_04097	T2	2.46962	2.14179	1.19912	3.00765	0.54725	-0.16876	-0.80549	0.240225	-1.50367	-0.63673	0.408988	-1.33491	1.04572	-0.69818	-1.7439
A1Q1_04105	T2	2.12165	2.09805	3.20592	1.27251	2.31257	-0.01305	0.499358	-0.56468	0.101416	0.512404	-0.55163	0.114462	-1.06404	-0.39794	0.666094	YNL098C	41.6	1e-30
A1Q1_04106	T2	0.202242	0	2.78051	0	0.599319	-0.49004	2.22388	-0.49004	0.646569	2.71392	0	1.13661	-2.71392	-1.57731	1.13661
A1Q1_04108	T2	2.11093	1.59853	3.91827	1.00186	2.58533	-0.31518	0.758919	-0.79781	0.240864	1.0741	-0.48263	0.556045	-1.55673	-0.51805	1.03867
A1Q1_04109	T2	6.71744	6.1752	0.50125	5.4868	4.67298	-0.11268	-2.84969	-0.2697	-0.48049	-2.73701	-0.15703	-0.36781	2.57998	2.36919	-0.21079	YBR160W	67.68	6e-146
A1Q1_04113	T2	3.7187	2.69762	2.02902	2.86831	1.42314	-0.3998	-0.73822	-0.32477	-1.13333	-0.33842	0.075028	-0.73353	0.413445	-0.39512	-0.80856
A1Q1_04114	T2	0	0.396369	0	0	0.896527	0.842164	0	0	1.48184	-0.84216	-0.84216	0.639679	0	1.48184	1.48184
A1Q1_04116	T2	1.20549	1.24214	0.60925	1.73278	1.50947	0.030668	-0.6206	0.388649	0.236629	-0.65127	0.357981	0.205961	1.00925	0.857234	-0.15202
A1Q1_04118	T2	0	0	0.518597	0	0.018378	0	1.02658	0	0.052076	1.02658	0	0.052076	-1.02658	-0.97451	0.052076
A1Q1_04119	T2	1.02092	0.755204	2.81141	0.581439	0.071021	-0.27702	1.1225	-0.49199	-1.41333	1.39952	-0.21497	-1.13631	-1.61449	-2.53583	-0.92134
A1Q1_04120	T2	0.553247	0.198377	0	0.205819	0.024084	-0.59277	-1.07484	-0.57747	-1.00697	-0.48208	0.015292	-0.41421	0.49737	0.06787	-0.4295
A1Q1_04124	T2	6.09645	5.95866	0.40593	7.25862	4.05938	-0.03045	-2.86422	0.23411	-0.53285	-2.83376	0.264565	-0.5024	3.09833	2.33137	-0.76696	YNR074C	24.39	4e-06
A1Q1_04125	T2	3.37411	3.03049	0	2.28878	1.36756	-0.134	-2.95387	-0.47423	-1.05271	-2.81987	-0.34023	-0.91872	2.47964	1.90115	-0.57848
A1Q1_04128	T2	1.52475	1.63092	3.16741	1.32906	1.05591	0.073734	0.857019	-0.14664	-0.37998	0.783285	-0.22038	-0.45371	-1.00366	-1.237	-0.23334
A1Q1_04129	T2	0	0.959464	1.31324	4.19449	0.183349	1.54544	1.85857	3.23097	0.450694	0.313134	1.68553	-1.09474	1.3724	-1.40788	-2.78027
A1Q1_04130	T2	3.15492	2.44459	2.52513	5.07527	1.33241	-0.31177	-0.27284	0.6092	-0.9961	0.03893	0.920974	-0.68432	0.882043	-0.72325	-1.6053
A1Q1_04132	T2	0.323365	0	0.778567	2.17539	2.89e-07	-0.7196	0.634924	1.70015	-0.7196	1.35453	2.41975	8.33e-07	1.06522	-1.35453	-2.41975	YMR214W	38.89	6e-11
A1Q1_04134	T2	2.02072	2.42216	4.63961	2.99752	2.46962	0.213199	1.02782	0.472494	0.236441	0.814621	0.259295	0.023242	-0.55533	-0.79138	-0.23605
A1Q1_04135	T2	0	0.741069	0.442869	3.63338	1.02092	1.31158	0.915129	3.04732	1.60495	-0.39645	1.73574	0.293362	2.13219	0.689816	-1.44238
A1Q1_04141	T2	0.710324	0.201057	0	0	0	-0.78779	-1.27539	-1.27539	-1.27539	-0.4876	-0.4876	-0.4876	0	0	0
A1Q1_04144	T2	2.00496	2.04333	1.07562	2.65115	1.00299	0.021932	-0.66886	0.331091	-0.73695	-0.6908	0.309159	-0.75889	0.999955	-0.06809	-1.06804	YFL041W	27.36	4e-51
A1Q1_04153	T2	1.39827	2.21505	0	1.11342	1.52475	0.516294	-1.92469	-0.23457	0.093054	-2.44098	-0.75086	-0.42324	1.69012	2.01774	0.327621	YJR113C	29.79	9e-14
A1Q1_04164	T2	4.39892	5.8005	3.45186	8.08788	3.53337	0.363003	-0.30993	0.809838	-0.28048	-0.67294	0.446835	-0.64348	1.11977	0.029456	-1.09032	YDL124W	32.47	3e-19
A1Q1_04169	T2	0.983262	0.465962	0	0.374321	0.76738	-0.61873	-1.56877	-0.76254	-0.22692	-0.95004	-0.1438	0.39181	0.806235	1.34185	0.535614	YER059W	35.71	7e-52
A1Q1_04181	T2	0.055427	0.916419	2.15737	0.044333	0.723295	1.35058	2.25833	-0.02911	1.1391	0.90775	-1.37969	-0.21148	-2.28744	-1.11923	1.16821
A1Q1_04182	T2	2.64998	2.70555	0.994454	1.80558	1.82119	0.025228	-1.07573	-0.45021	-0.44048	-1.10095	-0.47544	-0.46571	0.625512	0.635245	0.009733
A1Q1_04185	T2	0	0	1.98679	0	1.23827	0	2.31429	0	1.79765	2.31429	0	1.79765	-2.31429	-0.51663	1.79765
A1Q1_04186	T2	0	0.664141	0	0	0.335708	1.21927	0	0	0.74107	-1.21927	-1.21927	-0.4782	0	0.74107	0.74107
A1Q1_04192	T2	4.30908	3.89802	1.45615	3.48774	2.83822	-0.12891	-1.29774	-0.27019	-0.52668	-1.16884	-0.14128	-0.39777	1.02755	0.771061	-0.25649	YIL144W	24.87	3e-18
A1Q1_04199	T2	8.16826	8.12044	0.165619	2.16581	1.94427	-0.00798	-3.70297	-1.70117	-1.82634	-3.69499	-1.69319	-1.81835	2.00181	1.87664	-0.12517
A1Q1_04200	T2	2.46494	1.92558	0	0.650275	0.511009	-0.28967	-2.568	-1.36602	-1.55221	-2.27833	-1.07635	-1.26253	1.20198	1.0158	-0.18618	YOR374W	45.41	7e-130
A1Q1_04204	T2	2.21898	2.09563	0	2.47334	2.42593	-0.06698	-2.44307	0.129018	0.105829	-2.37609	0.195997	0.172808	2.57208	2.54889	-0.02319
A1Q1_04205	T2	5.6254	4.4845	0	3.48872	4.38954	-0.29736	-3.6148	-0.61888	-0.32511	-3.31745	-0.32152	-0.02775	2.99593	3.2897	0.293772
A1Q1_04210	T2	2.7682	1.64192	1.98766	0.976922	1.60888	-0.60959	-0.39371	-1.1459	-0.63202	0.215886	-0.53631	-0.02243	-0.7522	-0.23831	0.513881	YNL065W	29.17	6e-25
A1Q1_04218	T2	0	0	2.15923	0	0.946937	0	2.41101	0	1.533	2.41101	0	1.533	-2.41101	-0.87801	1.533
A1Q1_04224	T2	0	0	1.43459	0.95414	0.652511	0	1.95203	1.54017	1.20478	1.95203	1.54017	1.20478	-0.41186	-0.74725	-0.33539	YDR448W	46.3	1e-51
A1Q1_04237	T2	1.51675	1.44266	1.87026	3.31508	0.959942	-0.054	0.233011	0.919678	-0.46612	0.28701	0.973677	-0.41212	0.686667	-0.69913	-1.3858
A1Q1_04243	T2	4.6163	4.51086	1.483	4.26558	4.14201	-0.03004	-1.36741	-0.10245	-0.14035	-1.33737	-0.07241	-0.11031	1.26496	1.22706	-0.0379
A1Q1_04261	T2	0.814594	0	1.37135	0.868197	0.246574	-1.39462	0.509459	0.057659	-0.81626	1.90408	1.45228	0.578356	-0.4518	-1.32572	-0.87392
A1Q1_04265	T2	0	0	0.600215	1.19912	0	0	1.13779	1.76479	0	1.13779	1.76479	0	0.627002	-1.13779	-1.76479
A1Q1_04268	T2	0.521395	0.530479	1.87877	0	0	0.012774	1.21968	-1.03054	-1.03054	1.2069	-1.04331	-1.04331	-2.25022	-2.25022	0
A1Q1_04270	T2	0.833087	0.056221	0	0.052036	0.742051	-1.26104	-1.41477	-1.27194	-0.10205	-0.15373	-0.0109	1.15899	0.142833	1.31272	1.16989
A1Q1_04272	T2	4.01846	6.76457	1.3343	7.23359	0.627397	0.685048	-1.3006	0.775309	-2.00283	-1.98565	0.090261	-2.68788	2.07591	-0.70223	-2.77814
A1Q1_04274	T2	3.48617	3.3446	1.01068	2.61521	3.2171	-0.05217	-1.39981	-0.35567	-0.10083	-1.34764	-0.3035	-0.04866	1.04413	1.29898	0.254846
A1Q1_04275	T2	0.9009	1.67298	2.27893	1.13052	2.32719	0.633322	0.988177	0.21898	1.01302	0.354856	-0.41434	0.379695	-0.7692	0.024839	0.794036	YNL227C	28.42	1e-29
A1Q1_04276	T2	0.429971	0.998292	1.68696	0.989329	1.35046	0.688061	1.23367	0.679405	0.992628	0.545607	-0.00866	0.304567	-0.55426	-0.24104	0.313223
A1Q1_04277	T2	3.15743	3.34252	1.12845	3.25372	3.03546	0.071223	-1.16733	0.037492	-0.04893	-1.23855	-0.03373	-0.12015	1.20482	1.1184	-0.08642
A1Q1_04279	T2	2.18516	2.15923	0.569938	2.21732	2.17786	-0.014	-1.32748	0.017175	-0.00393	-1.31348	0.031175	0.010074	1.34466	1.32356	-0.0211	YPR055W	21.28	7e-42
A1Q1_04281	T2	2.05175	1.34253	0	1.51426	2.50925	-0.4698	-2.35149	-0.34124	0.237916	-1.88169	0.128561	0.707712	2.01025	2.5894	0.579151
A1Q1_04283	T2	6.67771	6.52626	6.03239	1.08759	6.72243	-0.03077	-0.13591	-2.17669	0.008961	-0.10515	-2.14592	0.039728	-2.04077	0.144874	2.18565
A1Q1_04295	T2	0.322516	0.60925	2.76301	0.798687	1.66793	0.431469	1.98809	0.658937	1.3982	1.55662	0.227469	0.966731	-1.32915	-0.58989	0.739263
A1Q1_04302	T2	0	0.797264	0	0.045393	0.582458	1.37547	0	0.125367	1.11431	-1.37547	-1.25011	-0.26116	0.125367	1.11431	0.988945	YBR023C	49.3	0
A1Q1_04303	T2	0.785189	0.771359	3.82918	0.776967	0	-0.01561	1.75211	-0.00926	-1.36198	1.76772	0.006349	-1.34637	-1.76137	-3.11409	-1.35272	YBR008C	39.66	4e-111
A1Q1_04305	T2	0	0	0	3.17	0	0	0	2.87578	0	0	2.87578	0	2.87578	0	-2.87578
A1Q1_04306	T2	0.391835	0.492429	0	0.551741	0.009019	0.154186	-0.83485	0.237931	-0.80906	-0.98904	0.083744	-0.96324	1.07278	0.025792	-1.04699
A1Q1_04308	T2	2.60473	2.82642	7.03214	2.66777	4.10992	0.099503	1.27859	0.028997	0.570274	1.17909	-0.07051	0.470771	-1.24959	-0.70832	0.541277	YKL015W	24	2e-11
A1Q1_04311	T2	0.888721	1.01282	2.59699	1.38207	1.05553	0.123485	1.15711	0.438567	0.163645	1.03362	0.315082	0.04016	-0.71854	-0.99346	-0.27492
A1Q1_04312	T2	0.062662	1.21106	5.67101	3.29233	2.91603	1.60455	3.45517	2.75274	2.60198	1.85062	1.14819	0.997432	-0.70242	-0.85318	-0.15076
A1Q1_04313	T2	2.28419	2.53324	0.45464	1.37037	1.65351	0.123604	-1.54423	-0.57394	-0.37057	-1.66783	-0.69754	-0.49417	0.970293	1.17366	0.203368	YFL037W	74.89	0
A1Q1_04314	T2	0.525314	1.03499	0.908157	3.5522	1.19397	0.58216	0.457742	1.98264	0.724345	-0.12442	1.40048	0.142185	1.5249	0.266604	-1.25829	YIL147C	43.06	2e-13
A1Q1_04319	T2	1.74727	2.15405	0.572278	2.69762	0	0.240021	-1.06749	0.508825	-2.16817	-1.30752	0.268804	-2.40819	1.57632	-1.10068	-2.677
A1Q1_04327	T2	3.4489	3.14297	1.2963	3.01394	3.09119	-0.11634	-1.13643	-0.16836	-0.13699	-1.02009	-0.05203	-0.02065	0.968062	0.999436	0.031374	YPR175W	28.06	3e-52
A1Q1_04330	T2	0.335708	1.56483	2.21813	1.8457	1.21877	1.30495	1.70154	1.48895	1.04031	0.396591	0.183997	-0.26464	-0.21259	-0.66123	-0.44864	YIL078W	53.94	0
A1Q1_04334	T2	1.38638	2.02072	0.191032	1.91308	1.70263	0.418217	-1.4488	0.355253	0.223607	-1.86701	-0.06296	-0.19461	1.80405	1.6724	-0.13165
A1Q1_04353	T2	3.92139	3.61681	0.897942	4.54436	2.93017	-0.10297	-1.6612	0.19017	-0.36622	-1.55822	0.293143	-0.26325	1.85137	1.29497	-0.55639
A1Q1_04354	T2	4.60515	4.39585	1.72929	4.1446	3.58384	-0.06039	-1.19537	-0.1364	-0.32203	-1.13498	-0.076	-0.26163	1.05897	0.873342	-0.18563
A1Q1_04359	T2	0	0.17883	0	0	0.604009	0.441123	0	0	1.14275	-0.44112	-0.44112	0.70163	0	1.14275	1.14275	YGR289C	40.4	1e-152
A1Q1_04361	T2	0	0.08748	1.37934	0	1.75531	0.232611	1.91023	0	2.17332	1.67762	-0.23261	1.94071	-1.91023	0.263097	2.17332	YPR010C	56.95	0
A1Q1_04365	T2	0.626799	0.589618	3.93022	2.15405	2.26298	-0.04841	1.97515	1.23596	1.29399	2.02355	1.28437	1.3424	-0.73918	-0.68115	0.05803	YLR197W	55.56	3e-177
A1Q1_04366	T2	5.28357	4.77888	1.35431	4.79586	3.39728	-0.13173	-1.64108	-0.1271	-0.56949	-1.50935	0.004632	-0.43776	1.51398	1.07159	-0.4424	YBR109C	30.87	4e-23
A1Q1_04367	T2	3.75835	3.46971	0.812796	3.41873	3.14908	-0.10126	-1.69765	-0.11991	-0.22276	-1.59639	-0.01865	-0.1215	1.57774	1.47489	-0.10285	YNL172W	30.88	2e-47
A1Q1_04373	T2	2.42077	2.07873	4.52233	1.87877	2.44459	-0.17969	0.782006	-0.29614	0.011716	0.961697	-0.11644	0.191408	-1.07814	-0.77029	0.307852	YBR136W	23.07	2e-114
A1Q1_04378	T2	0	0	0.536427	0	3.1912	0	1.05162	0	2.88409	1.05162	0	2.88409	-1.05162	1.83247	2.88409
A1Q1_04380	T2	2.98864	2.64258	0.504047	2.85198	2.11093	-0.15072	-1.79684	-0.05765	-0.4181	-1.64612	0.093065	-0.26739	1.73919	1.37874	-0.36045
A1Q1_04384	T2	0	0.059142	0.119628	0	0.857303	0.161286	0.309474	0	1.44074	0.148188	-0.16129	1.27946	-0.30947	1.13127	1.44074
A1Q1_04387	T2	1.3343	1.21877	1.17637	2.1397	2.92258	-0.09385	-0.12988	0.525143	0.899856	-0.03603	0.618993	0.993706	0.655027	1.02974	0.374713	YKR105C	26.18	1e-19
A1Q1_04388	T2	0	1.03839	0	0	0	1.62142	0	0	0	-1.62142	-1.62142	-1.62142	0	0	0
A1Q1_04389	T2	1.30514	0.187044	3.04002	2.14451	6.87835	-1.39364	0.971645	0.550888	2.03119	2.36528	1.94453	3.42482	-0.42076	1.05954	1.4803
A1Q1_04390	T2	0.297066	0.736599	0	1.86557	0.124273	0.633607	-0.67277	1.56942	-0.35252	-1.30638	0.935808	-0.98613	2.24219	0.32025	-1.92194
A1Q1_04396	T2	0	0	0	0.668099	0.017446	0	0	1.22416	0.049481	0	1.22416	0.049481	1.22416	0.049481	-1.17468
A1Q1_04407	T2	2.53133	2.10339	0.751425	2.85029	2.52167	-0.21956	-1.27638	0.144334	-0.00461	-1.05682	0.363896	0.214956	1.42071	1.27177	-0.14894
A1Q1_04410	T2	4.61785	4.44526	1.58756	4.16876	3.83689	-0.04949	-1.29372	-0.1325	-0.23888	-1.24423	-0.08301	-0.18938	1.16122	1.05485	-0.10638	YHR172W	22.84	6e-10
A1Q1_04411	T2	4.74568	4.4008	1.27429	3.91827	3.79984	-0.09811	-1.56389	-0.24765	-0.28685	-1.46577	-0.14954	-0.18873	1.31624	1.27704	-0.0392	YGL085W	43.75	1e-24
A1Q1_04416	T2	0	0.40593	1.85692	0.616658	0	0.857471	2.23691	1.15919	0	1.37943	0.301716	-0.85747	-1.07772	-2.2369	-1.15919
A1Q1_04421	T2	1.53745	2.19149	4.22608	2.69845	2.99752	0.401639	1.21388	0.650609	0.779566	0.81224	0.248969	0.377927	-0.56327	-0.43431	0.128957	YDR339C	61.14	1e-82
A1Q1_04425	T2	4.82449	5.33899	4.73499	4.60169	2.02072	0.133075	-0.02446	-0.06167	-1.0788	-0.15753	-0.19474	-1.21188	-0.03721	-1.05435	-1.01714
A1Q1_04430	T2	0.947419	0.112294	0	0.614025	1.00055	-1.24119	-1.53348	-0.3777	0.052009	-0.2923	0.863486	1.2932	1.15578	1.58549	0.42971	YGR010W	67.21	2e-120
A1Q1_04440	T2	4.51462	4.36772	0.586029	3.6462	3.22312	-0.0429	-2.20708	-0.27435	-0.42963	-2.16418	-0.23146	-0.38673	1.93273	1.77745	-0.15528
A1Q1_04444	T2	1.09105	0.313569	0.974905	0.511009	0.191321	-0.96764	-0.10935	-0.65418	-1.20255	0.858285	0.31346	-0.23491	-0.54483	-1.09319	-0.54837	YKL001C	63	2e-88
A1Q1_04445	T2	3.76626	2.75954	2.28328	4.41544	5.41233	-0.38831	-0.61619	0.204349	0.470755	-0.22788	0.592655	0.859061	0.820536	1.08694	0.266406
A1Q1_04475	T2	1.31977	1.87114	0	1.50883	1.52267	0.381829	-1.86375	0.142598	0.152503	-2.24558	-0.23923	-0.22933	2.00635	2.01626	0.009905
A1Q1_04480	T2	8.19478	6.48833	2.99414	4.32461	2.21813	-0.3152	-1.31521	-0.84974	-1.67754	-1.00001	-0.53454	-1.36233	0.465474	-0.36232	-0.8278
A1Q1_04481	T2	2.50214	0	3.65015	0	0	-2.58599	0.467174	-2.58599	-2.58599	3.05316	0	0	-3.05316	-3.05316	0	YAL067C	29.86	1e-42
A1Q1_04485	T2	0	0.675207	0	0.536427	0.099085	1.23291	0	1.05162	0.260833	-1.23291	-0.1813	-0.97208	1.05162	0.260833	-0.79079
A1Q1_04495	T2	0	0	1.98195	0	0	0	2.31148	0	0	2.31148	0	0	-2.31148	-2.31148	0
A1Q1_04496	T2	0.494918	0.581439	0.158253	0	1.29902	0.120303	-0.59593	-0.99265	0.854564	-0.71624	-1.11295	0.734261	-0.39672	1.4505	1.84721
A1Q1_04500	T2	6.36831	7.15809	0	8.18201	0	0.15703	-3.77995	0.338075	-3.77995	-3.93698	0.181046	-3.93698	4.11803	0	-4.11803
A1Q1_04506	T2	3.83403	3.54523	1.23359	3.27273	3.82246	-0.09949	-1.32195	-0.2001	-0.00386	-1.22246	-0.10061	0.095633	1.12185	1.31809	0.196244
A1Q1_04507	T2	3.63134	3.04564	1.49614	2.71725	3.25124	-0.22056	-1.04939	-0.36078	-0.13924	-0.82883	-0.14022	0.081319	0.68861	0.910152	0.221542	YNL262W	41.44	0
A1Q1_04512	T2	1.13866	1.7146	0	1.24062	1.18821	0.434531	-1.71251	0.087087	0.042977	-2.14705	-0.34744	-0.39155	1.7996	1.75549	-0.04411
A1Q1_04514	T2	1.07381	0.622468	1.80835	0.629729	0.282184	-0.48758	0.552606	-0.47828	-1.00868	1.04019	0.009303	-0.52109	-1.03089	-1.56128	-0.5304
A1Q1_04515	T2	1.69342	2.83882	5.56176	3.63134	3.01003	0.606158	1.46656	0.913429	0.678304	0.860398	0.307271	0.072146	-0.55313	-0.78825	-0.23513	YER058W	45.76	1e-11
A1Q1_04516	T2	0	0	0.699955	0.560425	0.443603	0	1.26298	1.08464	0.916251	1.26298	1.08464	0.916251	-0.17834	-0.34673	-0.16839
A1Q1_04517	T2	0	0.559003	0.143319	0.419178	0	1.08271	0.363607	0.878416	0	-0.7191	-0.20429	-1.08271	0.514809	-0.36361	-0.87842
A1Q1_04519	T2	1.76765	1.83787	1.07045	2.83882	0.975914	0.043996	-0.53003	0.558137	-0.61959	-0.57402	0.514141	-0.66359	1.08816	-0.08957	-1.17773	YJL212C	24.5	6e-57
A1Q1_04520	T2	0	1.13417	0.621961	0.33862	0.088833	1.70856	1.16602	0.74609	0.235929	-0.54254	-0.96247	-1.47263	-0.41993	-0.93009	-0.51016	YBR006W	43.39	2e-135
A1Q1_04522	T2	0.799777	0.646456	0.774668	2.44793	0.990131	-0.18108	-0.02814	1.18144	0.197175	0.15294	1.36252	0.378258	1.20958	0.225318	-0.98426
A1Q1_04536	T2	1.60119	0.812796	0	1.17498	1.0925	-0.67856	-2.0712	-0.32706	-0.39991	-1.39264	0.351505	0.278654	1.74415	1.6713	-0.07285
A1Q1_04543	T2	1.25528	1.64627	1.45456	0.673803	0.396369	0.290136	0.155149	-0.58051	-0.96953	-0.13499	-0.87064	-1.25967	-0.73566	-1.12468	-0.38903	YGR260W	23.68	8e-27
A1Q1_04544	T2	0	0.621961	1.82684	0	0.02303	1.16602	2.21837	0	0.064966	1.05235	-1.16602	-1.10106	-2.21837	-2.1534	0.064966
A1Q1_04545	T2	0.986596	1.23913	3.97409	1.45615	1.94046	0.226352	1.58958	0.396007	0.715142	1.36323	0.169655	0.48879	-1.19357	-0.87444	0.319135	YMR136W	63.41	2e-13
A1Q1_04553	T2	0.941616	0.638768	5.52182	1.04463	2.92387	-0.34021	2.06251	0.099577	1.24794	2.40273	0.43979	1.58815	-1.96293	-0.81457	1.14837
A1Q1_04559	T2	3.98703	3.28881	0.780265	2.86725	3.28338	-0.24402	-1.80932	-0.41419	-0.24609	-1.5653	-0.17018	-0.00207	1.39513	1.56323	0.168105	YPR060C	34.02	4e-37
A1Q1_04561	T2	3.10815	3.29113	0.801204	2.46962	2.15405	0.071369	-1.47141	-0.28098	-0.44306	-1.54278	-0.35235	-0.51443	1.19043	1.02835	-0.16208
A1Q1_04566	T2	0.373405	0.339433	0.951574	0.188047	2.51274	-0.05724	0.732896	-0.34414	1.78635	0.790132	-0.28691	1.84359	-1.07704	1.05346	2.1305
A1Q1_04577	T2	4.67215	4.57617	2.03229	5.3746	3.77399	-0.02702	-1.03032	0.183727	-0.27518	-1.0033	0.210751	-0.24816	1.21405	0.755139	-0.45891
A1Q1_04578	T2	0	0.419178	2.66436	1.71	0	0.878416	2.66191	2.14405	0	1.7835	1.26563	-0.87842	-0.51786	-2.66191	-2.14405	YCL026C-A	34.67	7e-31
A1Q1_04579	T2	1.50947	1.80835	3.02376	1.30819	1.01187	0.200044	0.810298	-0.15227	-0.41048	0.610253	-0.35232	-0.61053	-0.96257	-1.22078	-0.25821
A1Q1_04588	T2	0.327657	0	0.548385	0.377464	0	-0.7271	0.341064	0.084308	-0.7271	1.06817	0.811412	0	-0.25676	-1.06817	-0.81141
A1Q1_04611	T2	0.965092	0	0	0.904091	0.622468	-1.55099	-1.55099	-0.06135	-0.38432	0	1.48964	1.16667	1.48964	1.16667	-0.32296	YLR342W	57.24	0
A1Q1_04615	T2	1.09804	0	0	1.37505	0	-1.6763	-1.6763	0.230628	-1.6763	0	1.90693	0	1.90693	0	-1.90693	YFR009W	32.11	1e-93
A1Q1_04616	T2	4.84863	4.51717	1.82855	4.75892	4.38104	-0.0923	-1.19974	-0.0244	-0.13198	-1.10744	0.067895	-0.03968	1.17534	1.06776	-0.10758	YNL004W	38.57	2e-09
A1Q1_04618	T2	0.944555	0	3.20672	0.058036	0	-1.53063	1.35952	-1.3722	-1.53063	2.89014	0.158429	0	-2.73171	-2.89014	-0.15843
A1Q1_04620	T2	7.93104	6.67218	1.63674	5.87988	5.36588	-0.2333	-1.9803	-0.40218	-0.52336	-1.747	-0.16888	-0.29006	1.57812	1.45694	-0.12118	YJR149W	27.43	9e-10
A1Q1_04621	T2	1.05112	0.471118	0	0.25849	0.921571	-0.67559	-1.63331	-1.03211	-0.12582	-0.95772	-0.35652	0.549768	0.601203	1.50749	0.906284
A1Q1_04623	T2	0.15073	0.241335	2.89639	0.099404	0	0.188065	2.38387	-0.11853	-0.38013	2.1958	-0.3066	-0.5682	-2.5024	-2.764	-0.2616
A1Q1_04632	T2	3.72101	3.39939	0.76126	2.59904	2.53787	-0.11434	-1.74272	-0.44577	-0.47453	-1.62838	-0.33143	-0.36019	1.29696	1.26819	-0.02876
A1Q1_04640	T2	1.91114	1.92023	3.01703	1.49164	0.508162	0.005426	0.544643	-0.27576	-1.25799	0.539217	-0.28119	-1.26341	-0.8204	-1.80263	-0.98223	YDR247W	33.68	1e-50
A1Q1_04641	T2	4.91585	5.11607	2.22311	4.43508	4.04978	0.052373	-0.99193	-0.13411	-0.25139	-1.04431	-0.18649	-0.30376	0.85782	0.740542	-0.11728
A1Q1_04652	T2	1.37037	1.30514	3.13649	1.58308	1.01351	-0.05121	0.959224	0.155398	-0.30542	1.01043	0.206607	-0.25421	-0.80383	-1.26464	-0.46082
A1Q1_04655	T2	0	0	0.238576	0.238744	0.801204	0	0.562819	0.563147	1.37985	0.562819	0.563147	1.37985	0.000328	0.817028	0.816701
A1Q1_04657	T2	2.57585	1.85546	0	0.659358	0.411399	-0.38498	-2.62098	-1.40766	-1.75483	-2.23601	-1.02268	-1.36985	1.21333	0.866155	-0.34717
A1Q1_04658	T2	1.37401	0.394027	0	0.150409	0.178363	-1.06774	-1.90613	-1.52671	-1.466	-0.83839	-0.45897	-0.39826	0.379419	0.44013	0.060711
A1Q1_04659	T2	0.338175	0.255482	0.911606	0.386519	1.13417	-0.14985	0.752014	0.080901	0.963237	0.901867	0.230754	1.11309	-0.67111	0.211224	0.882337
A1Q1_04663	T2	6.19281	4.95692	1.22334	4.68687	4.44766	-0.29453	-1.9574	-0.36775	-0.43586	-1.66288	-0.07322	-0.14134	1.58966	1.52154	-0.06812
A1Q1_04674	T2	0	0.86101	0	0.908157	0.562094	1.44468	0	1.49381	1.08691	-1.44468	0.04913	-0.35777	1.49381	1.08691	-0.4069
A1Q1_04675	T2	0.492997	0.45464	3.22526	0.663714	1.27429	-0.05683	1.90748	0.228875	0.837384	1.96431	0.285708	0.894217	-1.67861	-1.0701	0.608509
A1Q1_04679	T2	1.35127	1.22653	0.655724	2.0304	0.7309	-0.10064	-0.67972	0.450851	-0.5888	-0.57908	0.55149	-0.48816	1.13057	0.090917	-1.03965
A1Q1_04684	T2	1.23827	1.37285	0.752204	0.780265	0	0.107585	-0.47318	-0.44121	-1.79765	-0.58077	-0.5488	-1.90524	0.031973	-1.32447	-1.35644
A1Q1_04685	T2	6.42285	5.6617	1.98401	5.45339	4.06893	-0.16804	-1.4787	-0.21765	-0.59951	-1.31066	-0.04962	-0.43147	1.26104	0.879187	-0.38186
A1Q1_04686	T2	3.05071	3.02702	0.850193	3.08138	2.90832	-0.00966	-1.39494	0.012405	-0.05905	-1.38528	0.022064	-0.04939	1.40735	1.33589	-0.07145	YGR031W	35.59	6e-47
A1Q1_04687	T2	0	0	0	1.83787	0	0	0	2.2252	0	0	2.2252	0	2.2252	0	-2.2252
A1Q1_04690	T2	0	1.11342	0	0	0.789068	1.69012	0	0	1.36633	-1.69012	-1.69012	-0.32379	0	1.36633	1.36633
A1Q1_04698	T2	0.967498	0.488341	0	0.802546	0.494918	-0.57028	-1.55336	-0.17202	-0.56071	-0.98308	0.398253	0.009568	1.38133	0.992649	-0.38869
A1Q1_04703	T2	0	0	0.454017	0.258858	1.05363	0	0.932086	0.601902	1.63565	0.932086	0.601902	1.63565	-0.33018	0.703559	1.03374
A1Q1_04705	T2	0.631218	0	0	0	0	-1.17788	-1.17788	-1.17788	-1.17788	0	0	0	0	0	0
A1Q1_04712	T2	7.58508	7.00897	3.42559	7.93604	6.31995	-0.10665	-1.04235	0.061303	-0.2455	-0.93571	0.16795	-0.13885	1.10366	0.796853	-0.3068	YOR120W	43.4	2e-59
A1Q1_04717	T2	5.17103	5.25536	4.81289	0.042746	5.31934	0.021294	-0.09411	-3.38526	0.037244	-0.11541	-3.40656	0.01595	-3.29115	0.131359	3.42251	YBR112C	55.1	5e-153
A1Q1_04722	T2	2.73705	2.10513	0.233989	0.482085	1.29293	-0.31332	-2.14085	-1.72076	-0.85235	-1.82753	-1.40744	-0.53903	0.420089	1.28849	0.868403	YJR152W	31.16	2e-68
A1Q1_04727	T2	2.30572	1.66711	4.13951	1.65609	1.31876	-0.37259	0.725603	-0.37995	-0.62541	1.0982	-0.00736	-0.25282	-1.10556	-1.35101	-0.24546
A1Q1_04732	T2	3.79387	3.81078	0.921571	4.39534	3.09877	0.005671	-1.59479	0.18913	-0.25478	-1.60046	0.183459	-0.26045	1.78392	1.34002	-0.44391	YPL015C	29.2	6e-16
A1Q1_04735	T2	0.500139	0.481078	4.74623	1.92134	3.70688	-0.02776	2.39108	1.27561	2.07255	2.41884	1.30337	2.10031	-1.11548	-0.31853	0.796944	YKL114C	27.75	1e-15
A1Q1_04737	T2	2.93807	2.1721	4.2921	1.54465	2.27981	-0.36363	0.479058	-0.74975	-0.30662	0.842684	-0.38612	0.05701	-1.22881	-0.78567	0.443134	YLL039C	100	1e-161
A1Q1_04742	T2	1.40364	1.25911	2.45359	0.901708	1.02859	-0.11391	0.63371	-0.44157	-0.31656	0.747622	-0.32766	-0.20265	-1.07528	-0.95027	0.125011
A1Q1_04745	T2	2.68764	3.73155	1.63092	4.74353	1.11058	0.4087	-0.58101	0.718052	-0.98491	-0.98971	0.309352	-1.39361	1.29906	-0.4039	-1.70296
A1Q1_04747	T2	0	3.29181	0	0	0	2.92289	0	0	0	-2.92289	-2.92289	-2.92289	0	0	0
A1Q1_04750	T2	0	0	0.817986	0.113544	3.13823	0	1.39834	0.295239	2.86324	1.39834	0.295239	2.86324	-1.1031	1.4649	2.568	YGR055W	49.71	2e-165
A1Q1_04753	T2	0	0	0.749167	0	0	0	1.32097	0	0	1.32097	0	0	-1.32097	-1.32097	0
A1Q1_04754	T2	2.24293	2.01423	0.198377	2.27981	1.37934	-0.12561	-1.97364	0.019266	-0.54549	-1.84804	0.144871	-0.41989	1.99291	1.42815	-0.56476
A1Q1_04755	T2	0	0.264229	0	0.804851	0.005426	0.612077	0	1.38389	0.015572	-0.61208	0.771808	-0.59651	1.38389	0.015572	-1.36831
A1Q1_04756	T2	0	0	0	0.814594	0	0	0	1.39462	0	0	1.39462	0	1.39462	0	-1.39462
A1Q1_04757	T2	0	0	0	0.916419	0.017884	0	0	1.50225	0.050701	0	1.50225	0.050701	1.50225	0.050701	-1.45155
A1Q1_04761	T2	0	0.933015	0.557746	1.56483	0	1.51905	1.08099	2.04602	0	-0.43806	0.526969	-1.51905	0.96503	-1.08099	-2.04602
A1Q1_04762	T2	0.362863	0	0	0	0.697069	-0.7872	-0.7872	-0.7872	0.472303	0	0	1.25951	0	1.25951	1.25951
A1Q1_04763	T2	0	0	3.37519	0.632681	0	0	2.95426	1.17974	0	2.95426	1.17974	0	-1.77452	-2.95427	-1.17974
A1Q1_04765	T2	0	0	1.39275	0	0	0	1.92048	0	0	1.92048	0	0	-1.92048	-1.92048	0
A1Q1_04768	T2	1.61748	1.68181	0.426478	2.10588	0.972202	0.043175	-1.19252	0.299421	-0.52437	-1.23569	0.256246	-0.56755	1.49194	0.668147	-0.82379
A1Q1_04769	T2	0	0	1.81141	0	0	0	2.20878	0	0	2.20878	0	0	-2.20878	-2.20878	0
A1Q1_04771	T2	0.688525	0.966543	0.440544	0.053016	0.301967	0.303247	-0.33761	-1.10378	-0.56756	-0.64085	-1.40703	-0.8708	-0.76617	-0.22995	0.536221	YAL067C	27.53	3e-50
A1Q1_04773	T2	2.90125	3.771	3.3446	6.22856	2.69845	0.328508	0.176768	0.984232	-0.08869	-0.15174	0.655723	-0.4172	0.807464	-0.26546	-1.07292
A1Q1_04774	T2	0	0.586029	0.990131	1.36075	0.297066	1.11906	1.57544	1.89588	0.672771	0.456377	0.776821	-0.44629	0.320444	-0.90267	-1.22311
A1Q1_04780	T2	0	0	1.04463	0	0	0	1.62726	0	0	1.62726	0	0	-1.62726	-1.62726	0
A1Q1_04781	T2	0	0	0.235729	0	0.679383	0	0.557247	0	1.23803	0.557247	0	1.23803	-0.55725	0.680786	1.23803
A1Q1_04784	T2	0	0	2.80433	0	0	0	2.72436	0	0	2.72436	0	0	-2.72436	-2.72436	0
A1Q1_04787	T2	0.991865	0	0	0	0	-1.57712	-1.57712	-1.57712	-1.57712	0	0	0	0	0	0
A1Q1_04788	T2	3.69738	3.46655	1.32154	3.57225	3.378	-0.0816	-1.20433	-0.04366	-0.11417	-1.12273	0.037942	-0.03257	1.16067	1.09016	-0.07051
A1Q1_04793	T2	0.187044	0.370828	0	0.728405	0.041368	0.341986	-0.45847	0.838313	-0.34379	-0.80046	0.496327	-0.68578	1.29679	0.114682	-1.1821
A1Q1_04794	T2	2.6226	3.23765	1.08997	1.24951	0.894739	0.259383	-0.97375	-0.8358	-1.16275	-1.23313	-1.09518	-1.42213	0.137951	-0.189	-0.32695
A1Q1_04808	T2	4.34284	4.80094	0	1.23359	0	0.130397	-3.27585	-1.48209	-3.27585	-3.40625	-1.61249	-3.40625	1.79376	0	-1.79376
A1Q1_04811	T2	0	0	0.517697	0	0	0	1.02531	0	0	1.02531	0	0	-1.02531	-1.02531	0
A1Q1_04812	T2	1.39275	0	0	0	0.05351	-1.92048	-1.92048	-1.92048	-1.7738	0	0	0.146681	0	0.146681	0.146681	YKR080W	35.71	9e-48
A1Q1_04813	T2	5.16834	5.09025	0.409732	3.50056	1.37037	-0.02001	-2.63941	-0.50272	-1.59961	-2.6194	-0.48271	-1.57959	2.13669	1.03981	-1.09688
A1Q1_04816	T2	0	0	0	0	0.579737	0	0	0	1.11068	0	0	1.11068	0	1.11068	1.11068
A1Q1_04820	T2	4.98562	4.79717	1.67298	4.58539	4.88947	-0.05043	-1.33598	-0.10929	-0.02551	-1.28555	-0.05886	0.024922	1.22668	1.31047	0.083785	YDR173C	27.79	2e-32
A1Q1_04825	T2	0	0.636766	3.62592	1.20025	0.645554	1.18494	3.04472	1.76574	1.19605	1.85978	0.580809	0.011111	-1.27897	-1.84867	-0.5697	YOR190W	32.54	1e-53
A1Q1_04831	T2	3.01567	2.61768	0	2.62414	1.52188	-0.17333	-2.8138	-0.17034	-0.7981	-2.64047	0.002983	-0.62478	2.64346	2.0157	-0.62776
A1Q1_04837	T2	0	0.614025	0	0	0	1.15578	0	0	0	-1.15578	-1.15578	-1.15578	0	0	0
A1Q1_04840	T2	2.20696	1.48553	3.15743	1.14891	2.24994	-0.44715	0.434152	-0.71516	0.022725	0.881301	-0.26801	0.469874	-1.14931	-0.41143	0.737886
A1Q1_04841	T2	0	0	0	1.57868	0	0	0	2.05567	0	0	2.05567	0	2.05567	0	-2.05567
A1Q1_04847	T2	3.19267	3.37652	5.47386	2.34965	2.95348	0.0701	0.694001	-0.37388	-0.09661	0.623901	-0.44398	-0.16671	-1.06788	-0.79061	0.277264	YGR138C	27.54	2e-46
A1Q1_04848	T2	0.622468	1.07045	0	0.955395	0	0.484501	-1.16667	0.374737	-1.16667	-1.65117	-0.10976	-1.65117	1.54141	0	-1.54141
A1Q1_04867	T2	0.669765	1.37401	3.34735	1.62572	1.02462	0.679914	1.71765	0.861736	0.382229	1.03773	0.181822	-0.29769	-0.85591	-1.33542	-0.47951
A1Q1_04869	T2	0	0	0	0	0.78197	0	0	0	1.35836	0	0	1.35836	0	1.35836	1.35836
A1Q1_04870	T2	1.48553	0.899969	2.15589	0.594299	1.25041	-0.50413	0.419667	-0.85952	-0.18184	0.923799	-0.35539	0.322295	-1.27919	-0.6015	0.677683
A1Q1_04872	T2	0	0.202993	0	0.638768	0.223283	0.491581	0	1.18747	0.532632	-0.49158	0.695893	0.04105	1.18747	0.532632	-0.65484
A1Q1_04873	T2	0	0	1.0091	0.159418	0.523182	0	1.59369	0.399266	1.03306	1.59369	0.399266	1.03306	-1.19442	-0.56063	0.633797
A1Q1_04874	T2	1.4259	1.21649	2.91824	0.222528	2.08052	-0.16607	0.827721	-1.41441	0.422129	0.99379	-1.24834	0.588199	-2.24213	-0.40559	1.83654
A1Q1_04875	T2	0.594299	0.14799	1.28271	0.591106	0.657817	-0.75596	0.704066	-0.00422	0.0814	1.46003	0.751747	0.837364	-0.70828	-0.62267	0.085616
A1Q1_04877	T2	3.32996	2.96122	6.27041	2.07426	3.36262	-0.14605	0.821912	-0.57317	0.012251	0.967964	-0.42712	0.158302	-1.39508	-0.80966	0.585421
A1Q1_04879	T2	0.837326	0.941616	2.08665	0.774668	0.01229	0.108336	0.951732	-0.06923	-1.38432	0.843396	-0.17757	-1.49265	-1.02096	-2.33605	-1.31509	YGR260W	29.11	1e-64
A1Q1_04882	T2	0.804851	0.762357	0.772229	0.645554	2.11524	-0.04776	-0.03653	-0.18784	1.00306	0.011239	-0.14007	1.05082	-0.15131	1.03958	1.1909
A1Q1_04891	T2	0.289223	1.3937	0.833372	5.52846	0.929906	1.26271	0.756575	2.93328	0.857416	-0.50613	1.67058	-0.40529	2.17671	0.100841	-2.07587
A1Q1_04892	T2	0.809954	0	2.02643	0	0	-1.38952	0.947581	-1.38952	-1.38952	2.3371	0	0	-2.3371	-2.3371	0	YNL027W	39.29	6e-09
A1Q1_04898	T2	1.84014	1.00186	0.873513	0.098243	2.12352	-0.63984	-0.76873	-1.96779	0.164908	-0.12888	-1.32795	0.804751	-1.19907	0.933635	2.1327
A1Q1_04902	T2	0.470691	0.081255	0	0.692976	0.460823	-0.73984	-0.95708	0.297481	-0.01474	-0.21724	1.03732	0.725098	1.25456	0.942342	-0.31222
A1Q1_04904	T2	0	0	0	0.254632	1.35812	0	0	0.593845	1.89384	0	0.593845	1.89384	0.593845	1.89384	1.3
A1Q1_04905	T2	0.069001	0	0.168547	0.091973	0.772229	-0.1865	0.232598	0.0571	1.16085	0.419102	0.243604	1.34736	-0.1755	0.928257	1.10376
A1Q1_04914	T2	0	0.505497	0	0.752204	0	1.00791	0	1.32447	0	-1.00791	0.316561	-1.00791	1.32447	0	-1.32447	YMR019W	35.59	1e-08
A1Q1_04916	T2	1.15235	1.13144	0	0.525314	1.32324	-0.01837	-1.72452	-0.68845	0.141991	-1.70614	-0.67008	0.160364	1.03607	1.86651	0.830441
A1Q1_04923	T2	0.051208	0.478685	0	0.448026	1.45244	0.828248	-0.14067	0.78233	1.82461	-0.96892	-0.04592	0.996362	0.922999	1.96528	1.04228	YBR243C	36.92	8e-63
A1Q1_04926	T2	0	5.09875	3.29233	0	0.754681	3.4851	2.92308	0	1.32732	-0.56202	-3.4851	-2.15778	-2.92308	-1.59576	1.32732
A1Q1_04934	T2	0.58055	5.70758	0	1.74727	0.543533	2.52226	-1.11177	1.05641	-0.05029	-3.63403	-1.46586	-2.57255	2.16817	1.06148	-1.1067
A1Q1_04940	T2	1.92023	1.78442	3.19	1.17686	1.71569	-0.08331	0.608479	-0.52938	-0.12738	0.691791	-0.44607	-0.04407	-1.13786	-0.73586	0.401993
A1Q1_04945	T2	0	0	0	0.744028	0.471118	0	0	1.31502	0.957718	0	1.31502	0.957718	1.31502	0.957718	-0.3573
A1Q1_04948	T2	1.06554	0.514795	3.22791	0.20441	0	-0.62547	1.25171	-1.15217	-1.64666	1.87718	-0.5267	-1.02119	-2.40388	-2.89837	-0.49449
A1Q1_04958	T2	1.41859	0	1.75531	1.3011	2.72071	-1.94005	0.233275	-0.09117	0.747329	2.17332	1.84888	2.68738	-0.32444	0.514054	0.838496
A1Q1_04967	T2	0	0	0.853941	0	0.164025	0	1.43717	0	0.409309	1.43717	0	0.409309	-1.43716	-1.02786	0.409309
A1Q1_04972	T2	0	0.506496	3.43238	0	0.984909	1.00934	2.9754	0	1.57038	1.96606	-1.00934	0.561033	-2.9754	-1.40503	1.57038
A1Q1_04975	T2	0	0	0	1.50199	0	0	0	2.00143	0	0	2.00143	0	2.00143	0	-2.00143
A1Q1_04981	T2	3.9394	4.62513	8.28503	5.90772	3.6041	0.207224	0.984682	0.529447	-0.1133	0.777458	0.322223	-0.32052	-0.45524	-1.09798	-0.64275
A1Q1_04983	T2	0.357035	1.2963	0.129701	0.309505	0.672754	1.0676	-0.44469	-0.08231	0.452475	-1.51229	-1.14991	-0.61513	0.362373	0.89716	0.534788
A1Q1_04987	T2	4.75492	4.64241	5.17578	3.88673	2.30426	-0.03122	0.111148	-0.26052	-0.90605	0.142372	-0.2293	-0.87482	-0.37167	-1.0172	-0.64552
A1Q1_04990	T2	5.67774	5.19864	0.992628	4.69139	4.29486	-0.11646	-2.04922	-0.25096	-0.36559	-1.93276	-0.13449	-0.24913	1.79827	1.68363	-0.11463	YLR212C	35.33	2e-16
A1Q1_04994	T2	1.08997	1.39827	3.62987	1.16722	3.4656	0.25569	1.3771	0.068444	1.31854	1.12141	-0.18725	1.06285	-1.30865	-0.05856	1.2501
A1Q1_04995	T2	1.97084	2.11093	5.29523	2.58055	3.54338	0.079561	1.22986	0.318187	0.710562	1.1503	0.238626	0.631001	-0.91168	-0.5193	0.392375	YGR213C	29.32	4e-34
A1Q1_05000	T2	0.774668	0.494918	0	0.292444	0.225567	-0.35747	-1.35012	-0.68574	-0.81294	-0.99265	-0.32827	-0.45547	0.664381	0.537181	-0.1272
A1Q1_05002	T2	3.21954	2.15589	2.518	0.925578	4.12249	-0.48593	-0.30153	-1.38358	0.313544	0.184398	-0.89765	0.799475	-1.08205	0.615077	1.69712	YDR536W	24.49	3e-36
A1Q1_05009	T2	0.682548	0	3.45488	1.82119	1.07045	-1.2419	1.74174	0.972964	0.409276	2.98364	2.21486	1.65117	-0.76877	-1.33246	-0.56369
A1Q1_05010	T2	0.427969	0.594988	2.99311	1.04354	0	0.238766	1.91237	0.734093	-0.89215	1.6736	0.495327	-1.13091	-1.17827	-2.80451	-1.62624	YKR066C	24.69	7e-08
A1Q1_05014	T2	0.251535	0.38225	0	0.465962	0.587538	0.231348	-0.58791	0.362127	0.533155	-0.81926	0.130779	0.301807	0.950039	1.12107	0.171028
A1Q1_05018	T2	3.26908	1.84912	3.71925	1.56781	4.30549	-0.68209	0.162773	-0.86611	0.350469	0.844867	-0.18402	1.03256	-1.02888	0.187696	1.21658	YJL006C	29.06	1e-16
A1Q1_05020	T2	2.19283	1.56295	0.202242	1.28466	0.724681	-0.38441	-1.93908	-0.59347	-1.13672	-1.55467	-0.20906	-0.7523	1.34561	0.802365	-0.54325
A1Q1_05031	T2	0.557746	1.28595	2.94295	1.35431	0.52062	0.755695	1.70265	0.809889	-0.05155	0.946956	0.054194	-0.80724	-0.89276	-1.7542	-0.86144	YCR053W	54.24	1e-178
A1Q1_05036	T2	5.81641	5.67556	0.400401	3.71958	0.465461	-0.03253	-2.81047	-0.582	-2.70981	-2.77793	-0.54947	-2.67728	2.22846	0.100652	-2.12781
A1Q1_05039	T2	4.23619	4.0308	1.78292	4.04016	3.4045	-0.06396	-1.05285	-0.06098	-0.27859	-0.98889	0.002976	-0.21463	0.991865	0.774258	-0.21761
A1Q1_05042	T2	0.308828	0	0	0.705786	0.843126	-0.6939	-0.6939	0.57607	0.731691	0	1.26997	1.42559	1.26997	1.42559	0.155621
A1Q1_05049	T2	0	0.459416	0	0	0.586029	0.940228	0	0	1.11906	-0.94023	-0.94023	0.178834	0	1.11906	1.11906
A1Q1_05050	T2	1.59853	1.99125	0.961505	3.26908	1.19766	0.247488	-0.52193	0.844831	-0.30583	-0.76942	0.597343	-0.55332	1.36676	0.216096	-1.15066
A1Q1_05053	T2	1.77354	1.9798	0.523182	1.9543	1.06472	0.125283	-1.15188	0.110373	-0.53904	-1.27716	-0.01491	-0.66432	1.26225	0.612842	-0.64941
A1Q1_05055	T2	2.65776	1.79384	1.11342	0.213666	1.01282	-0.46113	-0.96878	-2.14558	-1.06166	-0.50765	-1.68445	-0.60053	-1.1768	-0.09288	1.08392	YNR002C	30.1	8e-24
A1Q1_05059	T2	0.862735	0.641951	1.60531	0	0.563786	-0.255	0.627529	-1.44651	-0.3573	0.882533	-1.1915	-0.10229	-2.07403	-0.98483	1.08921
A1Q1_05061	T2	1.65037	1.19397	0.394027	0.833087	0.415656	-0.34417	-1.2662	-0.68981	-1.23171	-0.92202	-0.34564	-0.88753	0.576381	0.034488	-0.54189	YPR111W	50.43	4e-163
A1Q1_05062	T2	2.81388	2.28328	0.210163	2.22064	1.75073	-0.25174	-2.2223	-0.28458	-0.55813	-1.97056	-0.03284	-0.30639	1.93772	1.66417	-0.27355
A1Q1_05069	T2	1.5314	2.8418	4.43687	3.49892	2.40207	0.718153	1.28112	0.977138	0.514607	0.562969	0.258985	-0.20355	-0.30398	-0.76651	-0.46253
A1Q1_05070	T2	0.813536	0.763364	0.665653	5.20601	1.15991	-0.05619	-0.17232	2.11903	0.33765	-0.11613	2.17521	0.393837	2.29134	0.509968	-1.78138
A1Q1_05073	T2	1.58756	1.71353	3.83062	1.88026	2.17539	0.084533	1.05276	0.189301	0.357934	0.968225	0.104768	0.273401	-0.86346	-0.69482	0.168633
A1Q1_05074	T2	1.45244	1.42916	0.657817	0	0.646456	-0.01731	-0.75387	-1.96528	-0.7681	-0.73656	-1.94797	-0.75079	-1.21141	-0.01423	1.19718
A1Q1_05079	T2	1.36756	1.77106	4.43438	2.80965	2.03229	0.282211	1.40172	0.825523	0.43929	1.1195	0.543313	0.157079	-0.57619	-0.96243	-0.38623
A1Q1_05082	T2	0	0.091496	0	1.33622	0.776967	0.24244	0	1.87674	1.35272	-0.24244	1.6343	1.11028	1.87674	1.35272	-0.52402
A1Q1_05088	T2	0.940542	1.14664	1.11989	2.78137	1.39076	0.192913	0.169284	1.18769	0.392353	-0.02363	0.994774	0.19944	1.0184	0.223069	-0.79533
A1Q1_05089	T2	0.065747	1.17498	2.21505	0	0	1.56592	2.26275	-0.17823	-0.17823	0.696833	-1.74415	-1.74415	-2.44098	-2.44098	0
A1Q1_05092	T2	2.39325	1.30236	0.739853	0.537858	0.930959	-0.68281	-1.22252	-1.47908	-1.01571	-0.53972	-0.79628	-0.3329	-0.25656	0.206813	0.463373	YNL231C	27.03	1e-21
A1Q1_05096	T2	0	0	1.59392	0	0	0	2.06621	0	0	2.06621	0	0	-2.06621	-2.06621	0
A1Q1_05097	T2	0	0	2.52977	0	0	0	2.59921	0	0	2.59921	0	0	-2.59921	-2.59921	0	YLR430W	24.89	2e-27
A1Q1_05100	T2	1.54465	1.64773	0.655043	2.36179	0.750099	0.07096	-0.82391	0.485068	-0.70981	-0.89487	0.414108	-0.78077	1.30897	0.114096	-1.19488	YNL331C	48.47	3e-113
A1Q1_05102	T2	1.01431	0.60572	2.75176	1.69657	1.49723	-0.45367	1.10256	0.536595	0.399338	1.55624	0.990269	0.853013	-0.56597	-0.70322	-0.13726
A1Q1_05103	T2	0.17883	0	0.760346	0.617959	0.302842	-0.44112	0.892697	0.719745	0.242065	1.33382	1.16087	0.683188	-0.17295	-0.65063	-0.47768
A1Q1_05107	T2	3.23019	2.79141	0.712484	3.20493	2.62579	-0.18054	-1.62128	-0.0098	-0.25503	-1.44074	0.17074	-0.07449	1.61148	1.36625	-0.24523
A1Q1_05110	T2	4.23362	3.71429	0.837326	3.12332	3.56791	-0.16766	-1.82359	-0.38563	-0.21866	-1.65594	-0.21797	-0.051	1.43796	1.60494	0.166973
A1Q1_05111	T2	1.40012	1.03023	3.23344	0.961505	1.78209	-0.31234	0.974417	-0.37863	0.264265	1.28676	-0.06629	0.576608	-1.35305	-0.71015	0.6429
A1Q1_05113	T2	0.773758	1.08722	2.78889	1.43063	1.15032	0.317415	1.36851	0.59998	0.373656	1.05109	0.282565	0.05624	-0.76853	-0.99485	-0.22632
A1Q1_05117	T2	2.42216	4.02363	0.819183	3.53043	2.40324	0.630443	-1.14739	0.463897	-0.00937	-1.77784	-0.16655	-0.63981	1.61129	1.13802	-0.47327
A1Q1_05122	T2	0.843126	0.069001	1.58601	0.60572	0.910697	-1.23909	0.635152	-0.28061	0.070813	1.87424	0.958483	1.30991	-0.91576	-0.56434	0.351422
A1Q1_05123	T2	4.0719	3.71047	0	2.46603	2.3465	-0.11881	-3.19279	-0.62426	-0.6836	-3.07398	-0.50545	-0.56479	2.56853	2.50919	-0.05934	YMR226C	26.61	7e-08
A1Q1_05130	T2	0.652511	0.958923	2.53974	0.081833	1.26851	0.340122	1.39917	-0.9861	0.617752	1.05905	-1.32623	0.277629	-2.38527	-0.78142	1.60386	YOR307C	34.19	7e-31
A1Q1_05136	T2	2.60904	2.39228	0.933015	1.76615	2.80965	-0.10426	-1.11742	-0.45622	0.090207	-1.01315	-0.35196	0.194469	0.661192	1.20762	0.546431	YML054C	37.55	1e-112
A1Q1_05137	T2	2.95138	2.59829	0.346139	2.07873	2.09344	-0.1557	-2.02821	-0.42051	-0.41231	-1.87251	-0.26481	-0.25661	1.60769	1.6159	0.008206	YML054C	40.82	4e-120
A1Q1_05148	T2	1.06312	0.603101	3.44774	0.408967	0	-0.50286	1.3366	-0.78212	-1.64442	1.83946	-0.27927	-1.14156	-2.11873	-2.98103	-0.8623
A1Q1_05151	T2	0.54725	0.642665	0	0.274134	0.384663	0.125796	-1.06661	-0.43595	-0.24341	-1.1924	-0.56175	-0.3692	0.630656	0.823201	0.192545
A1Q1_05152	T2	0	2.26934	0	0	2.26014	2.46955	0	0	2.46474	-2.46954	-2.46954	-0.0048	0	2.46474	2.46474
A1Q1_05167	T2	0	0	0.653074	0	0	0	1.20549	0	0	1.20549	0	0	-1.20549	-1.20549	0
A1Q1_05169	T2	0.519487	0	0	0	0	-1.02784	-1.02784	-1.02784	-1.02784	0	0	0	0	0	0
A1Q1_05178	T2	0.807568	0.829997	0.277722	0.521395	1.7085	0.024537	-0.74956	-0.35635	0.756179	-0.7741	-0.38088	0.731642	0.393215	1.50574	1.11252
A1Q1_05181	T2	0.54253	0.205819	0	0.400401	0.736913	-0.56272	-1.06009	-0.21145	0.246656	-0.49737	0.351269	0.809375	0.848639	1.30675	0.458106
A1Q1_05183	T2	1.64192	3.78542	0.267973	6.02032	0.083257	1.00053	-1.47978	1.60604	-1.8767	-2.48031	0.605504	-2.87723	3.08582	-0.39692	-3.48274
A1Q1_05185	T2	1.33622	1.30416	3.30746	1.34569	2.24293	-0.02541	1.05209	0.007425	0.578982	1.0775	0.032836	0.604393	-1.04467	-0.47311	0.571557	YER082C	37.78	2e-123
A1Q1_05190	T2	2.85488	2.54948	4.01337	1.57387	3.6857	-0.1377	0.427946	-0.69393	0.31921	0.565646	-0.55623	0.456909	-1.12188	-0.10874	1.01314
A1Q1_05194	T2	4.5066	4.21511	0.797264	3.87703	4.73227	-0.08654	-1.94836	-0.19388	0.063607	-1.86182	-0.10734	0.150146	1.75448	2.01197	0.257486
A1Q1_05199	T2	1.18082	2.98313	0	0	0	1.05122	-1.74916	-1.74916	-1.74916	-2.80038	-2.80038	-2.80038	0	0	0
A1Q1_05209	T2	2.84725	2.85789	1.32906	3.35361	3.15492	0.004582	-0.87188	0.203237	0.126868	-0.87646	0.198656	0.122286	1.07511	0.998743	-0.07637
A1Q1_05211	T2	4.86172	5.22046	2.97623	6.53233	3.75313	0.093436	-0.62517	0.391308	-0.33417	-0.71861	0.297872	-0.42761	1.01648	0.291	-0.72548
A1Q1_05215	T2	0.060246	1.35928	0	0.494918	0.814594	1.73061	-0.16413	0.828516	1.23048	-1.89474	-0.90209	-0.50013	0.992649	1.39462	0.401968
A1Q1_05226	T2	0.679383	0	1.60119	0.039112	1.16113	-1.23803	0.833171	-1.12938	0.494134	2.0712	0.108656	1.73217	-1.96255	-0.33904	1.62351	YDR242W	27.96	3e-49
A1Q1_05227	T2	0.935985	0	0.324753	0	0	-1.52204	-0.80001	-1.52204	-1.52204	0.722034	0	0	-0.72203	-0.72203	0
A1Q1_05228	T2	0.438854	0.995193	1.63208	0.515401	0.623899	0.671358	1.18329	0.113076	0.259539	0.51193	-0.55828	-0.41182	-1.07021	-0.92375	0.146462
A1Q1_05231	T2	0	0.129701	0.368695	0	0.526624	0.33274	0.796922	0	1.03791	0.464182	-0.33274	0.705168	-0.79692	0.240986	1.03791	YKR009C	27.27	1e-22
A1Q1_05232	T2	0	0	0.991865	0	0	0	1.57712	0	0	1.57712	0	0	-1.57712	-1.57712	0
A1Q1_05233	T2	1.38911	0	0	1.59018	1.18673	-1.91771	-1.91771	0.145919	-0.16348	0	2.06363	1.75423	2.06363	1.75423	-0.3094
A1Q1_05238	T2	0.549983	0.074202	0	0.762357	0.482683	-0.87074	-1.07037	0.265754	-0.09557	-0.19963	1.13649	0.775167	1.33612	0.974797	-0.36132	YAL058W	32.43	5e-62
A1Q1_05239	T2	0	0	1.08323	0	0	0	1.66288	0	0	1.66288	0	0	-1.66287	-1.66287	0
A1Q1_05240	T2	4.7816	0	0	0	0	-3.40098	-3.40098	-3.40098	-3.40098	0	0	0	0	0	0
A1Q1_05242	T2	4.01172	3.40615	0.826909	3.92534	3.56557	-0.20793	-1.76561	-0.02789	-0.15022	-1.55768	0.180041	0.057708	1.73772	1.61539	-0.12233
A1Q1_05248	T2	0	0	2.80005	0	0	0	2.72249	0	0	2.72249	0	0	-2.72249	-2.72249	0	YLR142W	29.29	2e-15
A1Q1_05250	T2	0	2.37673	0	0	1.34253	2.52443	0	0	1.88169	-2.52443	-2.52443	-0.64274	0	1.88169	1.88169
A1Q1_05251	T2	0.376195	0.465461	1.28595	0.622468	0.666213	0.139967	1.02736	0.35735	0.412508	0.887398	0.217383	0.272541	-0.67001	-0.61486	0.055158	YKL082C	37.23	2e-06
A1Q1_05252	T2	0.600215	0.073406	2.12165	1.99125	1.00186	-0.94016	1.25269	1.17908	0.448969	2.19284	2.11924	1.38912	-0.0736	-0.80372	-0.73012	YBR249C	55.93	1e-141
A1Q1_05255	T2	0.434153	1.33101	3.13895	1.45244	1.38911	0.970909	1.96179	1.06355	1.01598	0.990881	0.09264	0.04507	-0.89824	-0.94581	-0.04757
A1Q1_05262	T2	3.87501	2.63294	0.270612	1.78209	1.57278	-0.48177	-2.50521	-0.93893	-1.07772	-2.02344	-0.45716	-0.59595	1.56628	1.42749	-0.13879	YLR070C	24.46	5e-13
A1Q1_05263	T2	2.01225	3.15146	4.69495	2.16806	2.25676	0.53949	1.04813	0.086809	0.133992	0.508639	-0.45268	-0.4055	-0.96132	-0.91414	0.047183
A1Q1_05268	T2	2.96122	0.859305	0	0.143661	0.164859	-1.34841	-2.79128	-2.42691	-2.38016	-1.44287	-1.0785	-1.03175	0.364373	0.411121	0.046748	YGR260W	26.2	2e-39
A1Q1_05270	T2	0.646456	1.0925	0.304934	0	0	0.474115	-0.51024	-1.19718	-1.19718	-0.98435	-1.6713	-1.6713	-0.68694	-0.68694	0	YHR100C	34.35	2e-19
A1Q1_05290	T2	0.577466	0.702371	0	0	0.675207	0.15824	-1.10764	-1.10764	0.125272	-1.26588	-1.26588	-0.03297	0	1.23291	1.23291
A1Q1_05296	T2	2.52977	3.08628	4.60411	1.77106	3.96566	0.24328	0.752449	-0.41585	0.559663	0.509169	-0.65913	0.316383	-1.1683	-0.19279	0.975508
A1Q1_05297	T2	0.31682	0.541168	0.299255	0	0.012443	0.350113	-0.03136	-0.70809	-0.67263	-0.38147	-1.0582	-1.02274	-0.67673	-0.64127	0.035463
A1Q1_05298	T2	0.515401	0.811319	0.488341	0	0	0.368968	-0.03897	-1.02205	-1.02205	-0.40794	-1.39102	-1.39102	-0.98308	-0.98308	0
A1Q1_05300	T2	1.12648	1.31116	0	0.736913	0.60925	0.155167	-1.70175	-0.39501	-0.55217	-1.85692	-0.55017	-0.70733	1.30675	1.14959	-0.15716
A1Q1_05305	T2	4.4422	1.79216	5.49704	2.42791	2.77491	-1.10845	0.279097	-0.75528	-0.5937	1.38755	0.353166	0.51475	-1.03438	-0.8728	0.161584	YDR242W	29.72	1e-42
A1Q1_05306	T2	3.04691	2.74868	1.23913	4.41363	1.65135	-0.12671	-1.0282	0.470228	-0.72132	-0.90149	0.596937	-0.59461	1.49842	0.306876	-1.19155	YNR055C	27.69	3e-61
A1Q1_05307	T2	0.734229	0.700499	0	2.16946	0.15299	-0.03998	-1.30361	1.11294	-0.91848	-1.26363	1.15292	-0.8785	2.41655	0.385134	-2.03142
A1Q1_05308	T2	2.29341	2.16405	1.61181	4.43937	2.85313	-0.06841	-0.40355	0.822299	0.263478	-0.33514	0.89071	0.33189	1.22585	0.667031	-0.55882
A1Q1_05309	T2	8.32123	7.55251	5.07479	6.98294	3.49656	-0.13154	-0.66206	-0.23737	-1.14222	-0.53052	-0.10583	-1.01068	0.424689	-0.48016	-0.90484	YNL202W	29.26	2e-16
A1Q1_05310	T2	3.61555	2.97367	7.2926	4.17147	6.85391	-0.24462	0.92102	0.182793	0.837428	1.16564	0.427415	1.08205	-0.73823	-0.08359	0.654635
A1Q1_05312	T2	3.64372	3.31252	1.03598	3.32164	3.31252	-0.12018	-1.43177	-0.11673	-0.12018	-1.31159	0.003448	0	1.31504	1.31159	-0.00345	YNL082W	40	5e-82
A1Q1_05315	T2	0.751425	0	0.104427	0	0.58055	-1.32357	-1.04993	-1.32357	-0.21181	0.273641	0	1.11177	-0.27364	0.838125	1.11177	YKL021C	32.51	8e-47
A1Q1_05317	T2	0.71492	0.306389	0	0.313569	0.244961	-0.59131	-1.28086	-0.57853	-0.70562	-0.68955	0.012789	-0.11431	0.702336	0.575237	-0.1271	YOR286W	37.32	1e-23
A1Q1_05318	T2	0	0	2.52167	0	0	0	2.59535	0	0	2.59535	0	0	-2.59534	-2.59534	0
A1Q1_05319	T2	0.660434	0	0.982226	0	0	-1.21466	0.353101	-1.21466	-1.21466	1.56777	0	0	-1.56777	-1.56777	0
A1Q1_05321	T2	2.22426	2.01225	0.496753	2.20311	2.36179	-0.11688	-1.45055	-0.01124	0.071057	-1.33367	0.105637	0.187938	1.43931	1.52161	0.082302
A1Q1_05323	T2	3.48499	2.90537	0.646456	2.57416	3.16741	-0.22677	-1.79739	-0.37438	-0.11982	-1.57063	-0.14762	0.10695	1.42301	1.67758	0.254569	YDL105W	23.61	2e-16
A1Q1_05328	T2	2.35925	2.17786	0.579737	2.06439	2.1269	-0.09456	-1.40496	-0.15702	-0.12228	-1.3104	-0.06247	-0.02772	1.24794	1.28268	0.034742	YIL106W	25.15	3e-08
A1Q1_05333	T2	2.98446	3.08859	1.31876	3.02549	4.56418	0.042481	-0.93798	0.016888	0.539393	-0.98046	-0.02559	0.496912	0.954866	1.47737	0.522504
A1Q1_05340	T2	0	0	2.36179	0	0	0	2.51692	0	0	2.51692	0	0	-2.51692	-2.51692	0	YML071C	30.54	2e-16
A1Q1_05342	T2	1.64627	2.08111	5.31503	3.29488	3.92691	0.266157	1.43795	0.82222	1.04447	1.17179	0.556062	0.778309	-0.61573	-0.39349	0.222247
A1Q1_05349	T2	0	0.670598	0	0.814993	0	1.22725	0	1.39505	0	-1.22725	0.16781	-1.22725	1.39505	0	-1.39506	YIL112W	41.49	8e-09
A1Q1_05357	T2	3.03241	3.45882	1.39076	3.58748	3.70143	0.164417	-0.90169	0.210558	0.250228	-1.0661	0.046141	0.08581	1.11224	1.15192	0.03967
A1Q1_05365	T2	1.94046	1.63494	4.2558	2.32168	2.59829	-0.19296	0.962534	0.209399	0.344319	1.15549	0.402359	0.537279	-0.75314	-0.61821	0.13492	YDR270W	38.43	1e-176
A1Q1_05366	T2	0.735238	0.159418	0	0.119628	0.175973	-0.90552	-1.30479	-0.99532	-0.86975	-0.39927	-0.08979	0.035772	0.309474	0.435038	0.125564	YLR004C	30.43	2e-63
A1Q1_05369	T2	2.66586	2.95348	4.37439	1.25911	3.28803	0.125451	0.622622	-0.84775	0.25885	0.497171	-0.9732	0.133399	-1.47037	-0.36377	1.1066
A1Q1_05370	T2	3.95795	4.26427	1.44067	3.37272	2.29807	0.095876	-1.19983	-0.20303	-0.67195	-1.2957	-0.29891	-0.76782	0.996794	0.52788	-0.46891	YOL137W	24.18	3e-09
A1Q1_05371	T2	2.93613	0	2.54402	3.81242	0.797264	-2.78078	-0.17481	0.327713	-1.40531	2.60598	3.1085	1.37547	0.502519	-1.23051	-1.73303
A1Q1_05374	T2	1.17637	0.991865	2.90125	4.43327	3.1658	-0.16823	1.02072	1.5572	1.12878	1.18895	1.72543	1.29701	0.536477	0.108061	-0.42842
A1Q1_05375	T2	2.43836	2.0419	0.202993	1.03109	1.1482	-0.2091	-2.06343	-0.94046	-0.83412	-1.85433	-0.73135	-0.62502	1.12297	1.22931	0.106335
A1Q1_05376	T2	5.67479	5.97617	1.88718	4.87782	2.57666	0.068752	-1.37108	-0.19937	-1.00502	-1.43983	-0.26812	-1.07378	1.17171	0.366059	-0.80565
A1Q1_05377	T2	2.43954	2.78769	0.677404	2.27893	1.31977	0.161483	-1.31998	-0.08106	-0.69184	-1.48147	-0.24255	-0.85332	1.23892	0.628146	-0.61078
A1Q1_05381	T2	4.58875	4.1266	1.33101	4.2558	4.18916	-0.13736	-1.47467	-0.09762	-0.11798	-1.33731	0.039735	0.019377	1.37705	1.35669	-0.02036
A1Q1_05382	T2	4.21005	3.90215	0.513957	3.26034	2.67869	-0.09753	-2.21574	-0.32488	-0.56731	-2.11821	-0.22735	-0.46978	1.89087	1.64844	-0.24243	YDL240W	25.91	2e-09
A1Q1_05387	T2	0.432477	0	0.508162	0	0	-0.89914	0.112588	-0.89914	-0.89914	1.01173	0	0	-1.01173	-1.01173	0
A1Q1_05393	T2	0.25849	0	0	0	0.506496	-0.6012	-0.6012	-0.6012	0.40814	0	0	1.00934	0	1.00934	1.00934
A1Q1_05396	T2	0	0.209123	2.05175	0.135925	0	0.504108	2.35149	0.346929	0	1.84738	-0.15718	-0.50411	-2.00456	-2.35149	-0.34693	YKL209C	29.08	2e-81
A1Q1_05397	T2	1.01068	0.534486	2.06262	3.0619	0.859305	-0.54628	0.762424	1.23745	-0.15233	1.30871	1.78373	0.393955	0.475028	-0.91475	-1.38978
A1Q1_05398	T2	0.233507	0	0.682548	0.45464	0	-0.55288	0.689015	0.380145	-0.55288	1.2419	0.933028	0	-0.30887	-1.2419	-0.93303
A1Q1_05402	T2	0.511708	0.719502	3.32996	1.01068	0.744983	0.269498	1.92054	0.578403	0.299333	1.65104	0.308905	0.029834	-1.34213	-1.6212	-0.27907
A1Q1_05403	T2	0.611384	0.756637	2.43954	2.06262	1.42916	0.177211	1.40324	1.20526	0.795614	1.22602	1.02805	0.618403	-0.19797	-0.60762	-0.40965
A1Q1_05406	T2	1.6763	1.52936	2.61895	0.699955	1.14404	-0.10085	0.519187	-0.85889	-0.40462	0.620041	-0.75804	-0.30377	-1.37808	-0.92381	0.45427
A1Q1_05409	T2	0	0	2.99492	0	0	0	2.80526	0	0	2.80526	0	0	-2.80526	-2.80526	0
A1Q1_05411	T2	0.384663	0	0.657403	0	0.374321	-0.8232	0.387691	-0.8232	-0.01697	1.21089	0	0.806235	-1.21089	-0.40466	0.806235
A1Q1_05413	T2	0.246118	0	0.726915	0.215534	0	-0.57748	0.717559	-0.06038	-0.57748	1.29503	0.517093	0	-0.77794	-1.29504	-0.51709
A1Q1_05415	T2	0.073406	1.13746	3.22621	0.251535	1.02347	1.51383	2.70008	0.390282	1.40973	1.18624	-1.12355	-0.1041	-2.3098	-1.29035	1.01945
A1Q1_05420	T2	0	0	0.763364	0	0	0	1.33727	0	0	1.33727	0	0	-1.33727	-1.33727	0
A1Q1_05424	T2	4.17093	6.85391	4.84938	8.8607	2.00794	0.654802	0.195662	1.00291	-0.89721	-0.45914	0.348104	-1.55201	0.807243	-1.09287	-1.90011
A1Q1_05425	T2	1.03407	1.49164	3.37411	1.06472	2.64423	0.37659	1.3365	0.028539	1.03534	0.959911	-0.34805	0.658749	-1.30796	-0.30116	1.0068	YKL128C	34.55	5e-33
A1Q1_05427	T2	0.355166	0.572761	1.15235	0.271019	0.206523	0.327053	0.95024	-0.14944	-0.27547	0.623187	-0.47649	-0.60252	-1.09968	-1.22571	-0.12603
A1Q1_05428	T2	4.61909	4.14064	0.790113	3.73295	2.28203	-0.14156	-1.98839	-0.27422	-0.87975	-1.84683	-0.13266	-0.73819	1.71417	1.10864	-0.60553	YHR023W	33.48	0
A1Q1_05432	T2	0.20441	0	0.696164	0.496141	0.54253	-0.49449	0.763928	0.499935	0.565602	1.25842	0.994422	1.06009	-0.26399	-0.19833	0.065667
A1Q1_05433	T2	0	0	0.902475	0	0.020535	0	1.48798	0	0.058068	1.48798	0	0.058068	-1.48798	-1.42991	0.058068
A1Q1_05437	T2	2.07936	2.42593	0	1.71353	1.95665	0.181881	-2.36701	-0.22066	-0.07032	-2.54889	-0.40254	-0.2522	2.14635	2.2967	0.150345	YFL016C	36.08	8e-54
A1Q1_05445	T2	2.96897	3.08039	0.261519	3.01567	3.35361	0.045613	-2.18755	0.019295	0.151706	-2.23317	-0.02632	0.106093	2.20685	2.33926	0.132411
A1Q1_05451	T2	0.644399	0	0	0	0	-1.19459	-1.19459	-1.19459	-1.19459	0	0	0	0	0	0
A1Q1_05452	T2	1.49065	1.26851	2.65952	0.897942	1.16979	-0.17071	0.666464	-0.50994	-0.25358	0.837173	-0.33923	-0.08287	-1.1764	-0.92004	0.256358
A1Q1_05453	T2	3.17934	0	0	0	1.07562	-2.87945	-2.87945	-2.87945	-1.22353	0	0	1.65592	0	1.65592	1.65592
A1Q1_05454	T2	1.62727	1.87566	2.96122	0.696164	2.27775	0.159327	0.702274	-0.83059	0.38491	0.542947	-0.98992	0.225583	-1.53286	-0.31736	1.2155	YGR147C	30	1e-14
A1Q1_05456	T2	1.78442	1.87264	0.620313	1.483	0.525713	0.05466	-1.02793	-0.20414	-1.1552	-1.08259	-0.2588	-1.20986	0.823786	-0.12728	-0.95106
A1Q1_05471	T2	0	0	0.212997	0	0.59775	0	0.511968	0	1.13455	0.511968	0	1.13455	-0.51197	0.622581	1.13455
A1Q1_05474	T2	0	0	0.504528	0	0.529729	0	1.00652	0	1.04226	1.00652	0	1.04226	-1.00652	0.035747	1.04226
A1Q1_05480	T2	0.668099	1.0091	0	0.951006	0.020309	0.369527	-1.22416	0.312892	-1.16672	-1.59369	-0.05664	-1.53625	1.53705	0.057441	-1.47961	YBR229C	31.34	1e-36
A1Q1_05481	T2	0	0.619071	0.804851	0	0	1.1623	1.38389	0	0	0.221583	-1.1623	-1.1623	-1.38388	-1.38388	0
A1Q1_05482	T2	0.42227	0.637801	1.52475	0.937978	0.029468	0.302987	1.13448	0.640781	-0.80064	0.831493	0.337793	-1.10363	-0.4937	-1.93512	-1.44143
A1Q1_05486	T2	1.05674	1.16979	0.188306	0.47746	0.064304	0.101139	-1.1774	-0.67141	-1.46398	-1.27854	-0.77255	-1.56512	0.505987	-0.28658	-0.79257	YAL054C	23.29	3e-31
A1Q1_05490	T2	5.78709	3.11783	0.386519	1.12845	1.0278	-0.79727	-2.82617	-1.94889	-2.04094	-2.0289	-1.15162	-1.24367	0.877276	0.785231	-0.09204
A1Q1_05495	T2	2.19696	3.18168	6.14207	2.01423	3.55835	0.449027	1.3003	-0.10122	0.589555	0.85127	-0.55025	0.140528	-1.40152	-0.71074	0.690778
A1Q1_05496	T2	6.37208	8.15606	5.0254	10.648	3.73221	0.332964	-0.31467	0.697961	-0.69933	-0.64763	0.364997	-1.0323	1.01263	-0.38467	-1.3973	YNL202W	30.59	4e-20
A1Q1_05497	T2	0	0	1.48627	0	0	0	1.99006	0	0	1.99006	0	0	-1.99006	-1.99006	0
A1Q1_05499	T2	0.161399	0.572278	6.12551	2.20831	1.44787	0.697086	3.32444	2.0338	1.5583	2.62735	1.33672	0.861216	-1.29064	-1.76614	-0.4755	YHL040C	28.83	2e-68
A1Q1_05503	T2	1.01845	1.28466	2.93017	2.13355	1.03981	0.233054	1.17568	0.79441	0.020152	0.942628	0.561355	-0.2129	-0.38127	-1.15553	-0.77426
A1Q1_05509	T2	0.151594	0.467482	5.56646	0.339971	0.537858	0.570263	3.21881	0.366366	0.671565	2.64855	-0.2039	0.101302	-2.85244	-2.54724	0.305199
A1Q1_05510	T2	1.37135	1.60666	6.77679	1.1177	2.2376	0.170879	1.95922	-0.21013	0.548835	1.78835	-0.38101	0.377956	-2.16935	-1.41039	0.758965
A1Q1_05513	T2	1.44787	1.57003	4.88183	2.32463	2.63835	0.087759	1.4662	0.536169	0.688109	1.37844	0.448411	0.60035	-0.93003	-0.77809	0.15194	YIR007W	38.04	9e-138
A1Q1_05515	T2	1.32324	1.27745	0	1.14302	0.619071	-0.0367	-1.86651	-0.15016	-0.70421	-1.82981	-0.11346	-0.66751	1.71635	1.1623	-0.55405
A1Q1_05522	T2	0.550825	0.873513	2.96228	2.15209	1.03598	0.386348	1.7202	1.3356	0.547635	1.33385	0.949257	0.161287	-0.38459	-1.17257	-0.78797
A1Q1_05524	T2	4.71026	4.04016	0.531365	3.05071	3.24451	-0.19861	-2.3368	-0.55325	-0.47658	-2.13819	-0.35463	-0.27796	1.78355	1.86022	0.07667
A1Q1_05542	T2	1.88026	2.06262	0.490813	2.68255	1.70436	0.106503	-1.26443	0.419065	-0.11076	-1.37094	0.312562	-0.21726	1.6835	1.15367	-0.52982
A1Q1_05545	T2	0	0	0.673803	0	0	0	1.23119	0	0	1.23119	0	0	-1.23119	-1.23119	0
A1Q1_05548	T2	0.876667	0.15073	0.983262	0.360227	2.59699	-1.08105	0.107594	-0.67839	1.16969	1.18864	0.402658	2.25074	-0.78598	1.06209	1.84808
A1Q1_05549	T2	1.16113	0.947419	2.35584	0	0.489622	-0.19868	0.781747	-1.73217	-0.74722	0.980432	-1.53348	-0.54853	-2.51391	-1.52896	0.98495
A1Q1_05551	T2	4.53362	3.75404	1.5267	3.40075	4.13001	-0.24276	-1.31246	-0.36784	-0.12058	-1.0697	-0.12508	0.122179	0.944619	1.19188	0.247262	YLR089C	24.92	2e-14
A1Q1_05556	T2	0.66231	0.807568	5.21217	0.801204	0.798687	0.169892	2.29704	0.162853	0.160059	2.12715	-0.00704	-0.00983	-2.13419	-2.13698	-0.00279	YNL065W	31.67	5e-66
A1Q1_05566	T2	3.22932	2.56931	1.36075	1.20549	0.459416	-0.281	-1.00303	-1.12872	-1.95869	-0.72203	-0.84772	-1.67769	-0.12569	-0.95565	-0.82996	YBR222C	27.58	1e-24
A1Q1_05568	T2	1.59224	1.28923	2.09945	0.716257	0	-0.22571	0.31316	-0.7826	-2.06505	0.538872	-0.55689	-1.83933	-1.09576	-2.37821	-1.28245	YJL219W	29.63	2e-15
A1Q1_05574	T2	0	0.663714	0	0	0	1.21874	0	0	0	-1.21874	-1.21874	-1.21874	0	0	0	YIL124W	29.09	9e-16
A1Q1_05575	T2	1.03786	0	0.291161	0.331599	0	-1.62093	-0.95888	-0.88697	-1.62093	0.662044	0.73396	0	0.071916	-0.66204	-0.73396	YGR260W	32.44	2e-79
A1Q1_05583	T2	0.471118	1.66793	1.19766	0.664141	0.795663	1.1586	0.805833	0.261548	0.415972	-0.35277	-0.89705	-0.74263	-0.54429	-0.38986	0.154424
A1Q1_05588	T2	0.542272	0.835706	4.13592	0.923717	1.44867	0.35787	2.15312	0.449931	0.902758	1.79525	0.09206	0.544887	-1.70319	-1.25037	0.452827
A1Q1_05589	T2	3.1465	4.28421	8.47858	3.02912	4.28601	0.391767	1.29997	-0.04721	0.392311	0.908207	-0.43897	0.000544	-1.34718	-0.90766	0.439517
A1Q1_05591	T2	0	1.32324	4.4471	1.64773	1.82476	1.86651	3.30658	2.10281	2.21708	1.44007	0.236304	0.350574	-1.20377	-1.0895	0.114269	YIL003W	48.24	7e-80
A1Q1_05593	T2	1.71569	2.51124	4.85565	3.5248	4.30298	0.4426	1.2733	0.861158	1.11617	0.830703	0.418557	0.673571	-0.41215	-0.15713	0.255014
A1Q1_05594	T2	0	0	0.995193	0	0.529848	0	1.58033	0	1.04243	1.58033	0	1.04243	-1.58033	-0.5379	1.04243
A1Q1_05602	T2	0	0	2.61449	0	0	0	2.63899	0	0	2.63899	0	0	-2.63899	-2.63899	0
A1Q1_05606	T2	7.24987	7.1962	2.20831	6.40778	5.26022	-0.01003	-1.51678	-0.16595	-0.42805	-1.50675	-0.15592	-0.41802	1.35083	1.08873	-0.2621
A1Q1_05607	T2	0.921571	0.874962	0	0.613409	0.248306	-0.04809	-1.50749	-0.3525	-0.92579	-1.45939	-0.30441	-0.87769	1.15498	0.581699	-0.57328
A1Q1_05608	T2	3.47108	3.20754	0.559283	2.46917	2.38636	-0.09907	-1.90644	-0.41947	-0.46028	-1.80737	-0.3204	-0.36121	1.48697	1.44616	-0.04081	YBR222C	27.53	2e-27
A1Q1_05609	T2	0	0	2.52711	0	0	0	2.59794	0	0	2.59794	0	0	-2.59794	-2.59794	0
A1Q1_05612	T2	0.822341	0	0.098915	0.412348	0.412348	-1.40309	-1.14267	-0.53544	-0.53544	0.260424	0.867656	0.867656	0.607232	0.607232	0	YER021W	29.81	1e-77
A1Q1_05616	T2	6.10037	6.17019	0	2.1721	2.18381	0.015181	-3.72255	-1.30457	-1.29826	-3.73773	-1.31975	-1.31345	2.41798	2.42428	0.006306	YNL001W	28.57	1e-59
A1Q1_05621	T2	4.43629	4.15353	0.869803	3.57769	2.04486	-0.0851	-1.84946	-0.27568	-0.95584	-1.76436	-0.19057	-0.87074	1.57378	0.893616	-0.68017	YGL216W	42.49	1e-85
A1Q1_05622	T2	2.55476	2.50925	0.811319	1.97626	2.47149	-0.02166	-1.22004	-0.3029	-0.03987	-1.19839	-0.28124	-0.01821	0.917145	1.18017	0.263025
A1Q1_05623	T2	1.73278	2.30572	3.92534	1.59853	2.19938	0.329531	0.986951	-0.08946	0.273791	0.65742	-0.41899	-0.05574	-1.07641	-0.71316	0.363248	YFR044C	48.17	2e-161
A1Q1_05624	T2	3.14297	2.7968	1.05112	2.42593	2.34168	-0.14405	-1.23181	-0.31622	-0.35837	-1.08776	-0.17217	-0.21432	0.915585	0.873436	-0.04215
A1Q1_05625	T2	1.18491	0.263802	0	0.855459	1.56483	-1.1414	-1.75267	-0.31389	0.293355	-0.61127	0.827511	1.43475	1.43878	2.04602	0.607241	YFR004W	67.8	3e-129
A1Q1_05627	T2	0	0	1.17343	0	0	0	1.74281	0	0	1.74281	0	0	-1.74281	-1.74281	0
A1Q1_05630	T2	0.579737	0.970097	2.31257	1.27995	0.250217	0.445231	1.38121	0.721158	-0.5253	0.935978	0.275927	-0.97053	-0.66005	-1.90651	-1.24646	YPL171C	29	9e-15
A1Q1_05635	T2	1.20025	1.40822	0.611384	1.85692	0.93539	0.166482	-0.61339	0.471161	-0.2443	-0.77987	0.30468	-0.41078	1.08455	0.369085	-0.71546
A1Q1_05637	T2	0.490813	0.801204	6.05041	6.02735	0.851971	0.393162	2.7249	2.71981	0.448379	2.33174	2.32665	0.055216	-0.00509	-2.27652	-2.27143	YLR008C	63.01	2e-27
A1Q1_05638	T2	0	0	1.34569	0	0	0	1.88416	0	0	1.88416	0	0	-1.88416	-1.88416	0
A1Q1_05641	T2	0	0	0.529848	0.155632	0	0	1.04243	0.390959	0	1.04243	0.390959	0	-0.65147	-1.04243	-0.39096
A1Q1_05642	T2	0	0	2.03549	0	0	0	2.34226	0	0	2.34226	0	0	-2.34226	-2.34226	0	YKL157W	29.66	5e-13
A1Q1_05643	T2	0	0	0.641951	0	0	0	1.1915	0	0	1.1915	0	0	-1.1915	-1.1915	0	YKL157W	34.11	2e-30
A1Q1_05644	T2	0.330532	0	0	0.484637	0.578265	-0.73211	-0.73211	0.245556	0.376604	0	0.977664	1.10871	0.977664	1.10871	0.131048
A1Q1_05649	T2	0.342926	0.630302	0.378362	1.47953	0.045994	0.423231	0.05941	1.23168	-0.62652	-0.36382	0.80845	-1.04975	1.17227	-0.68593	-1.8582
A1Q1_05653	T2	0.760346	0.708635	0	0.462278	0.974319	-0.06044	-1.33382	-0.38929	0.226229	-1.27338	-0.32885	0.28667	0.944526	1.56005	0.615523	YAL046C	44.76	6e-22
A1Q1_05655	T2	0	0	2.72692	0.760346	0.398646	0	2.69016	1.33382	0.845824	2.69016	1.33382	0.845824	-1.35634	-1.84433	-0.488	YGL006W	40.02	0
A1Q1_05657	T2	2.81547	1.14302	0	1.61181	1.50199	-1.01286	-2.72921	-0.65073	-0.72778	-1.71635	0.362126	0.285081	2.07848	2.00143	-0.07705	YPL178W	58.75	7e-30
A1Q1_05662	T2	0.672754	0.850193	4.74525	0.712484	1.23266	0.203266	2.16111	0.048065	0.56309	1.95785	-0.1552	0.359825	-2.11305	-1.59802	0.515025	YLR256W	36.73	4e-07
A1Q1_05669	T2	1.43925	0.375168	4.24803	1.49815	0.091496	-1.14787	1.29183	0.043164	-1.71306	2.4397	1.19103	-0.56519	-1.24867	-3.00489	-1.75622	YNL036W	26.72	5e-19
A1Q1_05670	T2	0	0	1.56207	0.168547	0.531911	0	2.0441	0.419102	1.04532	2.0441	0.419102	1.04532	-1.62499	-0.99878	0.626216
A1Q1_05674	T2	0	0	3.82646	0	0	0	3.11319	0	0	3.11319	0	0	-3.11319	-3.11319	0	YOR165W	51.52	7e-38
A1Q1_05678	T2	0	1.99754	1.21384	0	0	2.32051	1.77723	0	0	-0.54328	-2.32051	-2.32051	-1.77723	-1.77723	0
A1Q1_05681	T2	0	0	0.280281	0.368344	0.690058	0	0.642066	0.796338	1.25103	0.642066	0.796338	1.25103	0.154272	0.608966	0.454694
A1Q1_05683	T2	1.76525	1.40364	0.130681	1.65351	0.812796	-0.25091	-1.84469	-0.07298	-0.78703	-1.59378	0.17793	-0.53612	1.77171	1.05766	-0.71405
A1Q1_05687	T2	0.47011	0.454017	1.25831	0.552209	1.41659	-0.02413	0.857967	0.117201	0.982319	0.882101	0.141335	1.00645	-0.74077	0.124353	0.865118	YPL146C	29.16	2e-25
A1Q1_05695	T2	2.17356	1.78209	3.11783	0.669765	2.44401	-0.22841	0.436363	-1.19254	0.139021	0.66477	-0.96414	0.367428	-1.62891	-0.29734	1.33157
A1Q1_05700	T2	1.28466	1.49941	0	1.84014	1.33968	0.163918	-1.83565	0.390945	0.0438	-1.99957	0.227027	-0.12012	2.2266	1.87945	-0.34715
A1Q1_05702	T2	1.59018	1.207	3.13296	1.6028	2.09945	-0.29217	0.797517	0.008684	0.314579	1.08968	0.300849	0.606744	-0.78883	-0.48294	0.305895	YBR114W	25.9	2e-57
A1Q1_05703	T2	4.4894	4.021	0.38225	1.36269	0.944555	-0.14223	-2.49961	-1.42148	-1.78824	-2.35738	-1.27925	-1.64602	1.07813	0.711366	-0.36677
A1Q1_05705	T2	2.17902	1.57387	0	1.31116	1.45824	-0.36938	-2.42171	-0.56479	-0.45215	-2.05233	-0.19541	-0.08277	1.85692	1.96955	0.112636	YBR222C	25.48	1e-18
A1Q1_05706	T2	4.38104	6.03034	2.84911	7.3866	2.78769	0.419968	-0.54341	0.692215	-0.57011	-0.96338	0.272246	-0.99008	1.23563	-0.0267	-1.26233
A1Q1_05712	T2	0.738663	0	2.79595	0	0	-1.30878	1.41191	-1.30878	-1.30878	2.7207	0	0	-2.7207	-2.7207	0
A1Q1_05716	T2	5.84503	5.7136	6.34452	4.53362	1.69457	-0.0302	0.109324	-0.33403	-1.53169	0.139522	-0.30383	-1.50149	-0.44335	-1.64102	-1.19766
A1Q1_05718	T2	1.41659	0	0	0	0.280874	-1.93854	-1.93854	-1.93854	-1.29538	0	0	0.643162	0	0.643162	0.643162
A1Q1_05724	T2	0.074747	0.592109	0.148886	0.529729	6.77398	0.926119	0.175038	0.841266	3.66175	-0.75108	-0.08485	2.73563	0.666228	3.48671	2.82048
A1Q1_05727	T2	0.36664	0.38156	3.98703	0.221778	1.1177	0.024626	2.37226	-0.26388	0.900442	2.34763	-0.2885	0.875816	-2.63614	-1.47182	1.16432
A1Q1_05728	T2	1.87026	2.17842	4.27647	1.07045	0.821165	0.17634	1.0109	-0.59387	-0.84323	0.834559	-0.77021	-1.01957	-1.60477	-1.85413	-0.24936
A1Q1_05729	T2	0.45464	0.594299	2.86254	0.039112	0.270095	0.196979	1.81652	-0.82437	-0.30992	1.61954	-1.02135	-0.5069	-2.6409	-2.12644	0.514452	YBR043C	25.73	6e-56
A1Q1_05733	T2	0.708635	0	0	0.573535	0.460096	-1.27338	-1.27338	-0.17101	-0.33213	0	1.10237	0.941251	1.10237	0.941251	-0.16112	YOR168W	42.68	0
A1Q1_05734	T2	1.207	0	1.3937	0	0.883273	-1.77146	0.149748	-1.77146	-0.30338	1.92121	0	1.46809	-1.92121	-0.45312	1.46809
A1Q1_05735	T2	1.05553	0.660434	0.519487	0.817986	0.028806	-0.42274	-0.60956	-0.23907	-1.55659	-0.18682	0.18367	-1.13385	0.370492	-0.94703	-1.31753
A1Q1_05737	T2	3.81278	3.50056	0.896527	3.12487	2.7415	-0.10841	-1.62677	-0.25069	-0.41195	-1.51836	-0.14228	-0.30354	1.37609	1.21482	-0.16127
A1Q1_05738	T2	0	1.32681	4.44766	0.68141	4.35296	1.86933	3.30675	1.24051	3.27886	1.43742	-0.62882	1.40953	-2.06624	-0.02788	2.03835
A1Q1_05743	T2	0	0.476699	0.338175	1.58756	0.463566	0.965986	0.745323	2.06182	0.946455	-0.22066	1.09583	-0.01953	1.31649	0.201132	-1.11536
A1Q1_05751	T2	4.04016	5.0705	8.57162	5.47386	1.45083	0.295065	0.998617	0.395921	-1.21866	0.703552	0.100856	-1.51372	-0.6027	-2.21727	-1.61458	YOL140W	30.64	9e-43
A1Q1_05753	T2	1.15649	1.2205	0.576991	2.77023	1.49379	0.054704	-0.62112	0.981266	0.267389	-0.67582	0.926563	0.212685	1.60239	0.88851	-0.71388
A1Q1_05754	T2	0.071021	0	0	0.510042	0.564708	-0.19162	-0.19162	0.822799	0.898842	0	1.01442	1.09046	1.01442	1.09046	0.076043
A1Q1_05763	T2	0.7309	1.18491	2.64998	2.40324	1.70189	0.452953	1.35563	1.23795	0.83903	0.902676	0.784998	0.386077	-0.11768	-0.5166	-0.39892
A1Q1_05767	T2	2.06262	2.55117	0.352109	1.19766	0.966543	0.251741	-1.58851	-0.59407	-0.8052	-1.84025	-0.84581	-1.05694	0.994442	0.78331	-0.21113
A1Q1_05768	T2	2.44793	2.19283	0.664141	0.998292	0.639522	-0.13058	-1.34044	-0.97638	-1.37127	-1.20986	-0.8458	-1.24069	0.364053	-0.03084	-0.39489
A1Q1_05771	T2	1.3011	1.4009	3.4229	2.47633	0.444781	0.077799	1.12304	0.724652	-0.93083	1.04524	0.646853	-1.00863	-0.39839	-2.05387	-1.65548
A1Q1_05776	T2	0	0	1.80124	0	0	0	2.20241	0	0	2.20241	0	0	-2.20241	-2.20241	0
A1Q1_05777	T2	0	0	2.49676	0	0	0	2.5834	0	0	2.5834	0	0	-2.5834	-2.5834	0
A1Q1_05778	T2	1.12197	2.45052	5.28679	3.9595	1.24214	0.863222	1.83502	1.45913	0.103108	0.971793	0.595909	-0.76011	-0.37588	-1.73191	-1.35602
A1Q1_05779	T2	3.51833	3.08551	1.03721	3.67918	3.13649	-0.16442	-1.38628	0.056622	-0.14405	-1.22186	0.221043	0.020369	1.4429	1.24223	-0.20067
A1Q1_05780	T2	0	0.864423	0.301268	0	0.637801	1.44829	0.680357	0	1.18625	-0.76793	-1.44829	-0.26204	-0.68036	0.505892	1.18625
A1Q1_05782	T2	0.487684	0.595648	2.3465	0	0.626799	0.149663	1.52707	-0.98212	0.190108	1.3774	-1.13178	0.040445	-2.50919	-1.33696	1.17223
A1Q1_05783	T2	2.98536	2.85029	0.265726	3.08628	3.04133	-0.05702	-2.18641	0.041183	0.022983	-2.12938	0.098205	0.080005	2.22759	2.20939	-0.0182
A1Q1_05784	T2	4.34377	4.08096	0.93539	3.6041	3.6113	-0.08048	-1.75469	-0.23906	-0.23653	-1.67421	-0.15859	-0.15605	1.51562	1.51815	0.00253
A1Q1_05788	T2	3.86517	3.05586	0.537858	3.2351	3.87703	-0.29584	-2.07243	-0.22489	0.003914	-1.77659	0.070946	0.29975	1.84754	2.07634	0.228804
A1Q1_05790	T2	1.27251	1.44554	0.679383	2.21898	0.709476	0.134377	-0.58776	0.61727	-0.55141	-0.72214	0.482893	-0.68579	1.20503	0.03635	-1.16868
A1Q1_05796	T2	3.15837	3.6784	4.79171	3.38295	2.07219	0.19175	0.532535	0.085955	-0.5082	0.340785	-0.1058	-0.69995	-0.44658	-1.04074	-0.59416
A1Q1_05798	T2	2.63553	2.38382	0.851971	2.08052	2.83282	-0.12073	-1.21365	-0.28105	0.088033	-1.09292	-0.16032	0.208762	0.932597	1.30168	0.369081
A1Q1_05802	T2	0.538348	0.294065	2.63031	0.497906	1.61034	-0.38696	1.59202	-0.05731	1.02318	1.97898	0.329648	1.41014	-1.64933	-0.56883	1.0805	YPL154C	26.24	4e-18
A1Q1_05804	T2	1.23913	0	3.52354	0.039112	0.058036	-1.79836	1.2101	-1.68971	-1.63994	3.00846	0.108656	0.158429	-2.89981	-2.85003	0.049773	YPR138C	42	9e-120
A1Q1_05805	T2	0	0.470401	0	0.579737	0	0.956652	0	1.11068	0	-0.95665	0.154028	-0.95665	1.11068	0	-1.11068
A1Q1_05806	T2	0	1.04354	5.09289	1.08619	2.21505	1.62624	3.4836	1.66556	2.44098	1.85735	0.039321	0.814739	-1.81803	-1.04261	0.775418
A1Q1_05810	T2	0.62345	1.1177	3.01803	1.14664	2.52416	0.526011	1.64683	0.551589	1.4286	1.12082	0.025578	0.902588	-1.09524	-0.21823	0.87701
A1Q1_05814	T2	0	0.610234	1.30347	0	0.711334	1.15086	1.85078	0	1.2766	0.699915	-1.15086	0.125733	-1.85078	-0.57418	1.2766
A1Q1_05818	T2	0.258858	0.523182	2.50084	0.876667	0	0.431161	1.98347	0.859278	-0.6019	1.5523	0.428117	-1.03306	-1.12419	-2.58537	-1.46118	YGL009C	61.8	0
A1Q1_05820	T2	0.899969	0.780265	0.260969	1.75073	0.053925	-0.12895	-0.87949	0.684997	-1.33763	-0.75053	0.81395	-1.20868	1.56448	-0.45815	-2.02263
A1Q1_05823	T2	1.49614	1.36867	3.71104	2.71929	2.57416	-0.0952	1.07696	0.689525	0.622976	1.17216	0.784727	0.718178	-0.38744	-0.45399	-0.06655
A1Q1_05833	T2	1.40822	1.39611	3.28881	1.98766	1.10176	-0.00918	0.989521	0.382563	-0.25257	0.998703	0.391745	-0.24339	-0.60696	-1.24209	-0.63513	YNR016C	51.84	0
A1Q1_05839	T2	0.984909	1.31876	5.98957	1.19634	3.37411	0.292583	2.12775	0.192047	1.38349	1.83516	-0.10054	1.09091	-1.9357	-0.74426	1.19144	YEL065W	26.63	9e-60
A1Q1_05842	T2	0	0.623899	0	0.78678	0.329173	1.16851	0	1.36376	0.729745	-1.16851	0.195253	-0.43877	1.36376	0.729745	-0.63402	YLR308W	36.52	4e-34
A1Q1_05844	T2	4.83765	4.31596	0	1.05553	1.36312	-0.14838	-3.41621	-1.7788	-1.51848	-3.26782	-1.63042	-1.3701	1.6374	1.89772	0.260322
A1Q1_05845	T2	3.40259	2.20831	1.84014	3.48351	1.30819	-0.52704	-0.73783	0.029608	-1.10989	-0.2108	0.556647	-0.58285	0.767443	-0.37205	-1.13949
A1Q1_05850	T2	0	0	0.567316	0	0	0	1.09399	0	0	1.09399	0	0	-1.09399	-1.09399	0
A1Q1_05854	T2	3.81828	4.19282	1.55959	3.82219	2.7682	0.119997	-1.0681	0.001304	-0.40196	-1.1881	-0.11869	-0.52196	1.06941	0.666139	-0.40327	YDR379C-A	35.53	1e-08
A1Q1_05858	T2	2.33877	2.10934	4.51928	1.27861	1.14302	-0.12158	0.822212	-0.67452	-0.78892	0.943797	-0.55293	-0.66733	-1.49673	-1.61113	-0.1144	YHR112C	45.79	2e-116
A1Q1_05870	T2	0.132064	0.583124	0	0.957115	0.347015	0.777056	-0.33814	1.20497	0.422317	-1.1152	0.427917	-0.35474	1.54312	0.760459	-0.78266	YNL036W	34.92	1e-15
A1Q1_05874	T2	0	0	1.00055	0.335708	0.027654	0	1.58549	0.74107	0.077665	1.58549	0.74107	0.077665	-0.84442	-1.50783	-0.6634
A1Q1_05875	T2	0.665653	0	1.03023	0.042196	0.279081	-1.22114	0.392608	-1.10425	-0.58129	1.61375	0.116886	0.639845	-1.49686	-0.9739	0.522959	YMR287C	21.8	9e-13
A1Q1_05880	T2	5.63569	5.22209	2.09344	5.6842	3.56684	-0.10068	-1.24236	0.011363	-0.59332	-1.14168	0.112046	-0.49264	1.25372	0.64904	-0.60468
A1Q1_05887	T2	0	0.908729	2.915	0	0.009549	1.49439	2.77188	0	0.027292	1.27749	-1.49439	-1.4671	-2.77188	-2.74459	0.027292	YLR246W	28.12	9e-24
A1Q1_05891	T2	2.33155	2.37443	3.94273	2.90719	1.21218	0.021685	0.649855	0.266989	-0.72576	0.62817	0.245304	-0.74745	-0.38287	-1.37562	-0.99275
A1Q1_05892	T2	2.43717	3.72158	3.54823	4.08456	0.015791	0.523359	0.462867	0.642359	-2.50957	-0.06049	0.119	-3.03292	0.179493	-2.97243	-3.15192
A1Q1_05894	T2	0.526624	0.76126	1.05363	1.01431	0.169862	0.296958	0.597738	0.560753	-0.61597	0.300779	0.263794	-0.91293	-0.03698	-1.21371	-1.17673
A1Q1_05896	T2	0.636766	0.383542	0	0.933838	0.14109	-0.36356	-1.18493	0.334947	-0.82634	-0.82137	0.698511	-0.46277	1.51988	0.358598	-1.16128
A1Q1_05903	T2	0	0	2.16806	0	0.481078	0	2.41579	0	0.972439	2.41579	0	0.972439	-2.41579	-1.44335	0.972439
A1Q1_05907	T2	2.14916	1.61181	4.6997	1.235	2.8818	-0.32706	0.972895	-0.6106	0.352256	1.29995	-0.28354	0.679313	-1.58349	-0.62064	0.962854	YLR234W	39.5	8e-60
A1Q1_05912	T2	0.896527	0.59775	2.06628	0.505497	0.794013	-0.34729	0.877837	-0.47393	-0.10999	1.22513	-0.12664	0.237303	-1.35177	-0.98783	0.363944	YKL067W	52.98	1e-56
A1Q1_05925	T2	0	0	0	0	0.849083	0	0	0	1.43198	0	0	1.43198	0	1.43198	1.43198
A1Q1_05927	T2	3.56912	3.03414	3.02549	3.42433	1.2205	-0.20336	-0.20689	-0.05227	-1.24189	-0.00353	0.151088	-1.03853	0.154622	-1.03499	-1.18962
A1Q1_05928	T2	0.713979	0.155941	0	0	0.078811	-0.88811	-1.27974	-1.27974	-1.06858	-0.39164	-0.39164	-0.18047	0	0.211165	0.211165
A1Q1_05930	T2	0.705786	0	2.87777	0	0	-1.26997	1.4861	-1.26997	-1.26997	2.75607	0	0	-2.75607	-2.75607	0
A1Q1_05932	T2	0.926345	1.15798	2.45052	1.15437	0.699148	0.217101	1.04865	0.213954	-0.25031	0.831548	-0.00315	-0.46741	-0.83469	-1.29896	-0.46427
A1Q1_05933	T2	2.83882	2.65314	0.410913	1.66538	2.06439	-0.08255	-1.87395	-0.62472	-0.38072	-1.7914	-0.54217	-0.29817	1.24924	1.49323	0.243993	YMR011W	25.79	9e-33
A1Q1_05936	T2	1.15437	0.625097	0.164859	0.886881	1.11479	-0.55623	-1.31516	-0.25443	-0.03493	-0.75893	0.301795	0.521298	1.06072	1.28023	0.219503
A1Q1_05937	T2	2.40875	2.82383	6.07844	2.51274	3.92778	0.192449	1.17735	0.050675	0.606184	0.984898	-0.14177	0.413735	-1.12667	-0.57116	0.555509
A1Q1_05940	T2	0.587538	0.091973	0	0.233507	0.04186	-0.87746	-1.12107	-0.56818	-1.00507	-0.2436	0.30928	-0.12761	0.552883	0.115992	-0.43689
A1Q1_05941	T2	0	0.335387	1.00299	0	0	0.740516	1.58783	0	0	0.847315	-0.74052	-0.74052	-1.58783	-1.58783	0
A1Q1_05944	T2	1.72662	1.47674	2.84785	1.27166	0.633476	-0.17173	0.588381	-0.32975	-0.9741	0.760107	-0.15802	-0.80237	-0.91813	-1.56248	-0.64435
A1Q1_05947	T2	2.5834	2.56105	0.924379	2.04718	3.10722	-0.0105	-1.11419	-0.27562	0.226366	-1.10369	-0.26512	0.236863	0.83857	1.34056	0.501985	YGL243W	32.3	3e-25
A1Q1_05949	T2	0.60572	0.13626	0.38156	0.212997	2.94142	-0.7973	-0.32686	-0.63302	1.63802	0.470442	0.164279	2.43532	-0.30616	1.96487	2.27104
A1Q1_05950	T2	0.183349	0	0.531911	0.457715	1.1969	-0.45069	0.594624	0.486973	1.31221	1.04532	0.937668	1.7629	-0.10765	0.717586	0.825236
A1Q1_05951	T2	1.22995	1.11633	0.268716	1.32324	0.774668	-0.09801	-1.17021	0.075774	-0.44061	-1.0722	0.173785	-0.3426	1.24598	0.729598	-0.51639
A1Q1_05962	T2	2.12352	2.60473	4.99915	2.63948	4.28834	0.242963	1.0677	0.25902	0.868021	0.824739	0.016057	0.625058	-0.80868	-0.19968	0.609001	YLR106C	40.61	0
A1Q1_05963	T2	5.92637	6.05734	6.11954	5.75756	0.368344	0.029108	0.042728	-0.0384	-2.88767	0.013621	-0.06751	-2.91677	-0.08113	-2.93039	-2.84926	YGR119C	32.95	1e-27
A1Q1_05966	T2	0.997007	1.71	0.638768	3.73972	1.69682	0.561969	-0.39461	1.50189	0.553338	-0.95658	0.939919	-0.00863	1.89649	0.947944	-0.94855
A1Q1_05972	T2	0.563786	0.280281	3.6388	0.460823	3.8922	-0.44714	1.96001	-0.14687	2.04574	2.40715	0.300276	2.49288	-2.10687	0.085729	2.1926
A1Q1_05975	T2	0	0	3.18332	0	0	0	2.88101	0	0	2.88101	0	0	-2.88101	-2.88101	0
A1Q1_05978	T2	2.02902	2.2864	4.97552	2.35584	2.96122	0.139819	1.11441	0.175334	0.452698	0.974596	0.035515	0.312879	-0.93908	-0.66172	0.277364	YDR058C	27.38	1e-25
A1Q1_05982	T2	0	0	2.45179	0	1.48062	0	2.56159	0	1.98595	2.56159	0	1.98595	-2.56159	-0.57564	1.98595
A1Q1_05983	T2	0.279081	0.190677	1.44867	0.24879	0.108423	-0.17376	1.32265	-0.05721	-0.3567	1.49641	0.116552	-0.18293	-1.37986	-1.67934	-0.29949
A1Q1_05989	T2	0.994454	2.13704	5.57874	1.70189	4.43327	0.819298	2.02415	0.559126	1.72293	1.20486	-0.26017	0.903627	-1.46503	-0.30123	1.1638	YPL028W	51.77	6e-123
A1Q1_05990	T2	1.13052	1.50199	0.254048	2.03324	0.544118	0.296098	-1.11261	0.635648	-0.64305	-1.4087	0.339551	-0.93915	1.74825	0.469558	-1.2787
A1Q1_05991	T2	0.170877	1.03598	0	0.530479	0.131385	1.19504	-0.42412	0.619194	-0.08753	-1.61916	-0.57584	-1.28256	1.04331	0.336593	-0.70672
A1Q1_05994	T2	1.87648	1.70436	2.28203	0.819183	1.62727	-0.10847	0.227311	-0.84918	-0.15982	0.335778	-0.74071	-0.05135	-1.07649	-0.38713	0.68936
A1Q1_06003	T2	0	1.24062	0.385211	0	1.15437	1.7996	0.824094	0	1.72628	-0.97551	-1.7996	-0.07332	-0.82409	0.902183	1.72628
A1Q1_06008	T2	0	0.556528	0	0	0.118003	1.07933	0	0	0.305686	-1.07933	-1.07933	-0.77365	0	0.305686	0.305686
A1Q1_06012	T2	2.15923	1.13286	0	0.482903	1.207	-0.70361	-2.41101	-1.43589	-0.63955	-1.7074	-0.73228	0.064063	0.975122	1.77146	0.796341
A1Q1_06019	T2	0.462117	0.545948	0.413039	0.059142	0.785189	0.120526	-0.07554	-0.783	0.417696	-0.19606	-0.90352	0.297171	-0.70746	0.493232	1.2007
A1Q1_06020	T2	4.76126	4.26949	0.876667	3.79804	3.61391	-0.14157	-1.93423	-0.29173	-0.3549	-1.79265	-0.15015	-0.21332	1.6425	1.57933	-0.06317	YFR031C	42.04	0
A1Q1_06030	T2	3.10895	2.74232	1.1119	2.66071	2.4863	-0.15455	-1.16282	-0.19133	-0.27322	-1.00826	-0.03677	-0.11867	0.971491	0.889597	-0.08189
A1Q1_06033	T2	0.739853	0.706762	0	0	5.02803	-0.03903	-1.31017	-1.31017	2.1566	-1.27114	-1.27114	2.19562	0	3.46677	3.46677	YLR105C	34.59	3e-18
A1Q1_06037	T2	0.093647	0	1.95315	0	0.589618	-0.24768	2.04696	-0.24768	0.876145	2.29463	0	1.12382	-2.29463	-1.17081	1.12382	YGL077C	31.6	4e-90
A1Q1_06040	T2	1.05591	1.12197	3.65301	0	0.762357	0.059989	1.4164	-1.63776	-0.30164	1.35641	-1.69775	-0.36163	-3.05416	-1.71804	1.33612	YLR321C	25.84	7e-22
A1Q1_06060	T2	0.572278	0.96283	0	0	0.189956	0.448083	-1.10068	-1.10068	-0.6361	-1.54876	-1.54876	-1.08419	0	0.464575	0.464575
A1Q1_06074	T2	2.26532	1.39893	6.51205	1.8229	3.31649	-0.54225	1.34239	-0.25151	0.464804	1.88465	0.29074	1.00706	-1.59391	-0.87759	0.716318	YOR378W	22.85	1e-13
A1Q1_06081	T2	2.23075	2.28419	8.89224	2.43158	2.18852	0.027962	1.78217	0.102385	-0.02248	1.75421	0.074423	-0.05044	-1.67979	-1.80465	-0.12487	YNL142W	53.32	8e-132
A1Q1_06082	T2	0	0	0.943911	0	0	0	1.52998	0	0	1.52998	0	0	-1.52998	-1.52998	0
A1Q1_06084	T2	1.02859	1.74727	4.52793	0.60145	0.89057	0.555976	1.71777	-0.47279	-0.13652	1.16179	-1.02877	-0.6925	-2.19056	-1.85429	0.336272	YDL173W	29.52	3e-07
A1Q1_06090	T2	0.894739	0	2.91085	1.34843	0.86101	-1.48	1.29014	0.406303	-0.03532	2.77013	1.8863	1.44468	-0.88383	-1.32545	-0.44162	YDR228C	38.64	2e-17
A1Q1_06097	T2	0	0	3.63463	0	0	0	3.04776	0	0	3.04776	0	0	-3.04776	-3.04776	0
A1Q1_06102	T2	0.250217	0	1.46018	0	1.23722	-0.58538	1.3856	-0.58538	1.2114	1.97098	0	1.79678	-1.97098	-0.1742	1.79678
A1Q1_06104	T2	0	0	7.32903	5.46695	0	0	3.96883	3.577	0	3.96883	3.577	0	-0.39184	-3.96883	-3.57699
A1Q1_06106	T2	0	0	3.83403	0	0.172266	0	3.11571	0	0.427104	3.11571	0	0.427104	-3.11571	-2.68861	0.427104	YPR155C	30.34	2e-38
A1Q1_06107	T2	0.657403	1.08323	0.398247	0	0.216394	0.451983	-0.36571	-1.21089	-0.69207	-0.81769	-1.66287	-1.14405	-0.84518	-0.32636	0.518825
A1Q1_06113	T2	0	0	1.41161	0	0	0	1.93479	0	0	1.93479	0	0	-1.93479	-1.93479	0
A1Q1_06117	T2	1.31876	0.365181	0.098915	0	1.06554	-1.07188	-1.60253	-1.86296	-0.2163	-0.53065	-0.79107	0.855586	-0.26042	1.38624	1.64666	YDR057W	27.46	6e-06
A1Q1_06121	T2	0.704692	0	0	0.042196	0.362863	-1.26866	-1.26866	-1.15178	-0.48146	0	0.116886	0.787203	0.116886	0.787203	0.670317
A1Q1_06122	T2	0.643091	0.902475	3.51411	1.8146	1.01845	0.295035	1.81214	1.01782	0.409658	1.51711	0.722789	0.114623	-0.79432	-1.40248	-0.60817	YHR178W	25.93	2e-08
A1Q1_06128	T2	0.93539	1.43459	3.56611	1.60119	1.55169	0.430587	1.50221	0.549761	0.515368	1.07162	0.119174	0.084781	-0.95245	-0.98684	-0.03439	YER182W	31.73	1e-16
A1Q1_06129	T2	0	0.083257	0.972202	0	0	0.222203	1.55798	0	0	1.33577	-0.2222	-0.2222	-1.55798	-1.55798	0
A1Q1_06135	T2	1.10858	1.0475	0.098915	1.2358	0.749167	-0.05585	-1.42536	0.109816	-0.36482	-1.36951	0.165665	-0.30897	1.53518	1.06054	-0.47463
A1Q1_06141	T2	3.7799	2.21732	0.331599	3.83891	2.01225	-0.65539	-2.36362	0.019757	-0.76859	-1.70822	0.67515	-0.1132	2.38337	1.59502	-0.78835
A1Q1_06157	T2	1.06761	1.20918	3.03799	2.23525	2.60212	0.124738	1.17436	0.803107	0.984688	1.04962	0.678369	0.859951	-0.37126	-0.18967	0.181581	YIR006C	35.22	3e-11
A1Q1_06160	T2	1.11633	0.563786	1.15437	1.65908	1.1141	-0.60351	0.033555	0.417694	-0.00199	0.63707	1.02121	0.601525	0.384139	-0.03554	-0.41968
A1Q1_06165	T2	0.893652	0.993946	1.66538	0.448599	1.20415	0.100257	0.635753	-0.555	0.290185	0.535495	-0.65526	0.189928	-1.19075	-0.34557	0.845186
A1Q1_06166	T2	2.22197	2.43836	4.40878	1.87648	3.21909	0.110361	0.850712	-0.19583	0.4503	0.740352	-0.30619	0.339939	-1.04654	-0.40041	0.646125	YMR230W	60.78	6e-40
A1Q1_06168	T2	4.03366	4.003	1.48978	3.68662	3.8231	-0.00979	-1.18807	-0.11489	-0.06861	-1.17828	-0.1051	-0.05882	1.07317	1.11946	0.046281	YNL261W	34.52	1e-07
A1Q1_06176	T2	0	1.15032	0.108423	0	0.773444	1.72275	0.283147	0	1.34874	-1.4396	-1.72275	-0.37401	-0.28315	1.06559	1.34874
A1Q1_06177	T2	0.096578	0.992628	0.959942	0.504528	0	1.32307	1.29113	0.751735	-0.25478	-0.03194	-0.57134	-1.57785	-0.53939	-1.54591	-1.00652	YOR025W	40.13	1e-67
A1Q1_06181	T2	4.52984	3.86328	0.634994	3.51915	3.05071	-0.2051	-2.14783	-0.32362	-0.5024	-1.94273	-0.11852	-0.2973	1.82421	1.64542	-0.17878	YKL045W	36.72	3e-98
A1Q1_06183	T2	1.2963	1.38911	1.41257	2.44459	0.893652	0.072683	0.090488	0.713041	-0.36616	0.017805	0.640359	-0.43884	0.622553	-0.45664	-1.0792	YNL321W	27.03	9e-37
A1Q1_06187	T2	3.80573	3.94577	1.51426	4.11841	3.70266	0.046178	-1.096	0.10114	-0.03495	-1.14218	0.054962	-0.08113	1.19714	1.06105	-0.13609	YOR216C	28.32	1e-24
A1Q1_06188	T2	4.74974	4.43286	0.907355	4.52793	4.22221	-0.08982	-1.89926	-0.06228	-0.15279	-1.80944	0.027539	-0.06296	1.83698	1.74647	-0.0905
A1Q1_06189	T2	0	0	0.582458	0.302842	0	0	1.11431	0.683188	0	1.11431	0.683188	0	-0.43112	-1.11431	-0.68319
A1Q1_06197	T2	1.86557	0.744028	2.92387	1.60888	2.11811	-0.92717	0.533444	-0.16571	0.146341	1.46061	0.761457	1.07351	-0.69915	-0.3871	0.312051	YNL110C	39.19	2e-30
A1Q1_06199	T2	1.68483	0	0	1.40822	0	-2.12752	-2.12752	-0.19529	-2.12752	0	1.93223	0	1.93223	0	-1.93223
A1Q1_06206	T2	0	0	2.02786	0	0	0	2.33792	0	0	2.33792	0	0	-2.33792	-2.33792	0
A1Q1_06208	T2	0	0	0	0	4.02363	0	0	0	3.17748	0	0	3.17748	0	3.17748	3.17748
A1Q1_06214	T2	4.21614	5.30483	4.38011	4.5463	1.89061	0.299649	0.049308	0.09762	-0.98023	-0.25034	-0.20203	-1.27988	0.048312	-1.02954	-1.07785
A1Q1_06222	T2	0.482683	0	0.888721	0.347015	0.019839	-0.9748	0.49896	-0.21434	-0.91866	1.47376	0.760459	0.056138	-0.7133	-1.41762	-0.70432
A1Q1_06224	T2	0	0	0.544118	0	0	0	1.06228	0	0	1.06228	0	0	-1.06229	-1.06229	0
A1Q1_06227	T2	0	1.35046	0.663714	0.308828	1.41257	1.88789	1.21874	0.693904	1.93551	-0.66915	-1.19398	0.047629	-0.52483	0.716778	1.24161
A1Q1_06236	T2	1.64316	1.36075	1.66314	0	0.504047	-0.20385	0.013387	-2.09974	-1.09391	0.21724	-1.89588	-0.89006	-2.11312	-1.1073	1.00583
A1Q1_06237	T2	3.69455	3.40337	2.42425	0.138444	3.52105	-0.1038	-0.52045	-2.71588	-0.06094	-0.41665	-2.61209	0.042853	-2.19544	0.459504	2.65494
A1Q1_06241	T2	3.09119	2.69845	6.79016	3.10722	4.14548	-0.16709	1.02149	0.006427	0.371365	1.18857	0.173514	0.538452	-1.01506	-0.65012	0.364938	YNR074C	25.35	1e-13
A1Q1_06243	T2	3.45682	3.27673	1.43667	4.84956	2.7569	-0.0672	-1.03077	0.435078	-0.28085	-0.96356	0.502283	-0.21364	1.46585	0.749922	-0.71592
A1Q1_06244	T2	5.06632	4.70573	1.18387	1.63092	3.74966	-0.09662	-1.72494	-1.38525	-0.38937	-1.62832	-1.28863	-0.29275	0.339697	1.33557	0.995874
A1Q1_06246	T2	1.12957	1.06911	3.73972	1.97483	0.957115	-0.05455	1.37947	0.602834	-0.16138	1.43402	0.657382	-0.10683	-0.77664	-1.54085	-0.76421	YGR263C	27.56	1e-09
A1Q1_06251	T2	0.413039	1.29165	0.36664	0	0.581439	0.972541	-0.07524	-0.86875	0.244204	-1.04779	-1.84129	-0.72834	-0.79351	0.319448	1.11295
A1Q1_06252	T2	0.243653	0.385211	0.704692	0.210532	0	0.251393	0.695963	-0.06573	-0.5727	0.444571	-0.31712	-0.82409	-0.76169	-1.26866	-0.50697
A1Q1_06253	T2	0.741069	1.44067	3.38363	0.675207	2.07426	0.644969	1.64582	-0.07867	1.05258	1.00085	-0.72364	0.407608	-1.72449	-0.59324	1.13125
A1Q1_06257	T2	2.58822	0	0.104427	0	0.738663	-2.62677	-2.35313	-2.62677	-1.31799	0.273641	0	1.30878	-0.27364	1.03514	1.30878	YEL065W	38.13	3e-138
A1Q1_06267	T2	0.697744	0.131385	3.76036	2.39325	1.06125	-0.92373	1.83066	1.27237	0.382386	2.75438	2.1961	1.30611	-0.55829	-1.44827	-0.88999	YAL053W	23.42	8e-33
A1Q1_06270	T2	2.82733	2.13536	3.46377	2.05514	0	-0.33636	0.252508	-0.38096	-2.73436	0.588871	-0.0446	-2.398	-0.63347	-2.98687	-2.3534	YKL138C	41.98	2e-27
A1Q1_06275	T2	0.535689	0.387077	3.62426	0.170017	2.54948	-0.22346	1.99355	-0.62832	1.55797	2.217	-0.40486	1.78143	-2.62187	-0.43557	2.18629
A1Q1_06276	T2	3.83136	3.81278	0.908729	3.29864	2.7968	-0.0062	-1.62043	-0.18934	-0.39376	-1.61422	-0.18313	-0.38755	1.43109	1.22667	-0.20442
A1Q1_06278	T2	0	0	0.539789	0	0	0	1.05629	0	0	1.05629	0	0	-1.05629	-1.05629	0
A1Q1_06279	T2	0.778567	0.529729	0.384432	0.189331	0.076203	-0.31226	-0.5317	-0.89126	-1.14988	-0.21944	-0.579	-0.83762	-0.35955	-0.61817	-0.25862
A1Q1_06282	T2	1.03023	1.28271	1.04354	2.10154	0.765504	0.220327	0.012495	0.765617	-0.27403	-0.20783	0.54529	-0.49436	0.753122	-0.28653	-1.03965	YOR378W	26.94	1e-40
A1Q1_06285	T2	0	0	1.13144	0	0	0	1.70614	0	0	1.70614	0	0	-1.70614	-1.70614	0	YHL047C	24.95	1e-39
A1Q1_06286	T2	0	0	0.529848	0	0	0	1.04243	0	0	1.04243	0	0	-1.04243	-1.04243	0
A1Q1_06287	T2	0	0	0.514795	0	0	0	1.02119	0	0	1.02119	0	0	-1.02119	-1.02119	0
A1Q1_06290	T2	0.666213	0	0	0	1.77106	-1.22183	-1.22183	-1.22183	0.961533	0	0	2.18336	0	2.18336	2.18336
A1Q1_06291	T2	7.25862	7.50605	7.07746	0	6.9986	0.04529	-0.03409	-3.9558	-0.04918	-0.07938	-4.00109	-0.09447	-3.92171	-0.01509	3.90662	YDR116C	31.15	3e-16
A1Q1_06292	T2	4.67409	4.394	0.709476	3.42657	2.91426	-0.08029	-2.09692	-0.39804	-0.59973	-2.01663	-0.31774	-0.51944	1.69889	1.49719	-0.2017
A1Q1_06293	T2	0.949558	0.951006	1.88544	0.666935	1.66711	0.001441	0.718645	-0.31289	0.580163	0.717204	-0.31433	0.578722	-1.03153	-0.13848	0.893052	YFR025C	29.73	3e-47
A1Q1_06298	T2	0.755204	0.538348	0	0	0.569938	-0.27363	-1.32792	-1.32792	-0.23039	-1.05429	-1.05429	0.043238	0	1.09753	1.09753
A1Q1_06299	T2	1.35928	1.60002	3.17565	3.74455	1.93625	0.175659	0.983255	1.19087	0.38992	0.807596	1.01521	0.21426	0.207613	-0.59334	-0.80095	YGR194C	35.83	2e-103
A1Q1_06301	T2	1.56295	1.81849	2.08052	0.879251	2.50214	0.168477	0.322952	-0.58082	0.541281	0.154476	-0.7493	0.372804	-0.90378	0.218329	1.1221
A1Q1_06309	T2	0.673803	0.445599	0	0.76495	0.241335	-0.31189	-1.23119	0.107891	-0.66299	-0.9193	0.41978	-0.3511	1.33908	0.568197	-0.77088	YBL097W	31.96	4e-81
A1Q1_06310	T2	1.72929	1.46648	4.14979	2.88254	1.84912	-0.18097	1.06058	0.601523	0.075536	1.24155	0.782489	0.256502	-0.45906	-0.98505	-0.52599	YML130C	33.81	4e-79
A1Q1_06313	T2	0	2.7415	0	0	0	2.69666	0	0	0	-2.69666	-2.69666	-2.69666	0	0	0
A1Q1_06314	T2	0	9.2812	0	0	0	4.29001	0	0	0	-4.29001	-4.29001	-4.29001	0	0	0
A1Q1_06316	T2	0	0.295504	0.906049	0.212559	1.31116	0.669942	1.49165	0.511082	1.85692	0.821706	-0.15886	1.18698	-0.98057	0.365271	1.34584	YPL265W	32.14	3e-86
A1Q1_06317	T2	0	1.42314	1.97785	0.631906	0.779432	1.94346	2.30909	1.17875	1.3555	0.365625	-0.76471	-0.58796	-1.13034	-0.95359	0.17675	YMR020W	23.43	2e-10
A1Q1_06318	T2	1.87264	0.643896	2.91426	1.69457	1.47953	-1.05254	0.525081	-0.11256	-0.26133	1.57762	0.93998	0.791203	-0.63764	-0.78641	-0.14878
A1Q1_06320	T2	0	0.735238	1.40364	0.794013	0.432477	1.30479	1.92876	1.37185	0.89914	0.62397	0.067063	-0.40565	-0.55691	-1.02962	-0.47271
A1Q1_06323	T2	0	0	3.14297	0	0	0	2.86511	0	0	2.86511	0	0	-2.86511	-2.86511	0	YBR046C	25.07	2e-17
A1Q1_06324	T2	4.6882	4.83387	4.17718	3.99952	1.0091	0.039947	-0.1496	-0.20546	-1.78154	-0.18954	-0.24541	-1.82149	-0.05587	-1.63195	-1.57608
A1Q1_06325	T2	0.371723	1.40012	0	0.039112	0.286988	1.12415	-0.80194	-0.69329	-0.14753	-1.92609	-1.81743	-1.27168	0.108656	0.654413	0.545757
A1Q1_06328	T2	0	0	1.74938	0	0	0	2.16953	0	0	2.16953	0	0	-2.16953	-2.16953	0	YHR042W	23.98	9e-29
A1Q1_06329	T2	0	0	1.47674	0	0	0	1.98313	0	0	1.98313	0	0	-1.98313	-1.98313	0
A1Q1_06331	T2	0.675207	0.611384	0	0.284439	0.214823	-0.08056	-1.23291	-0.58318	-0.71726	-1.15236	-0.50262	-0.6367	0.649733	0.515657	-0.13408	YOL086C	38.42	1e-71
A1Q1_06332	T2	5.58312	5.19584	2.08222	3.32287	2.30881	-0.0949	-1.2362	-0.67015	-1.11485	-1.1413	-0.57525	-1.01995	0.566049	0.12135	-0.4447	YIL160C	43.47	3e-107
A1Q1_06334	T2	1.35431	0	0	0	0	-1.89088	-1.89088	-1.89088	-1.89088	0	0	0	0	0	0
A1Q1_06336	T2	0.082604	0	0.612495	0	0.034297	-0.22059	0.933211	-0.22059	-0.12487	1.1538	0	0.095715	-1.1538	-1.05808	0.095715
A1Q1_06337	T2	3.01319	3.02137	1.09105	2.77145	2.82932	0.003355	-1.14281	-0.10285	-0.07755	-1.14616	-0.10621	-0.08091	1.03995	1.06525	0.025297	YOR337W	21.28	6e-11
A1Q1_06339	T2	0	2.39896	0.482085	0	0.039204	2.53553	0.97392	0	0.108903	-1.56162	-2.53554	-2.42663	-0.97392	-0.86502	0.108903	YLL060C	25.12	4e-07
A1Q1_06340	T2	2.77491	2.66586	1.27745	3.35799	2.4143	-0.04886	-0.88165	0.236395	-0.16831	-0.83279	0.285251	-0.11945	1.11804	0.713342	-0.4047
A1Q1_06341	T2	0	0.575797	0.14799	0.607018	0.373405	1.10541	0.374043	1.14668	0.804722	-0.73136	0.041272	-0.30068	0.772635	0.430679	-0.34196	YPL265W	36.27	3e-103
A1Q1_06359	T2	3.01703	2.81388	0.482903	2.37077	2.32985	-0.08584	-1.83924	-0.29292	-0.31363	-1.7534	-0.20708	-0.2278	1.54632	1.52561	-0.02071	YFL039C	23.58	2e-16
A1Q1_06360	T2	3.39939	3.39728	2.61696	6.95714	2.88012	-0.00078	-0.32311	0.935375	-0.20618	-0.32233	0.936155	-0.2054	1.25848	0.116931	-1.14155	YGR284C	42.38	2e-67
A1Q1_06361	T2	0.648902	0.348143	1.58111	1.20823	0.855459	-0.43788	0.857098	0.572244	0.238526	1.29497	1.01012	0.676402	-0.28485	-0.61857	-0.33372
A1Q1_06366	T2	6.24334	6.01095	2.11343	4.96111	2.90405	-0.0506	-1.36752	-0.30427	-0.98621	-1.31692	-0.25367	-0.93561	1.06325	0.381311	-0.68194
A1Q1_06367	T2	0	0	0.86101	0	1.08997	0	1.44468	0	1.669	1.44468	0	1.669	-1.44468	0.224319	1.669
A1Q1_06373	T2	4.00035	3.76954	0	2.96897	2.52711	-0.07596	-3.17004	-0.37553	-0.5721	-3.09408	-0.29958	-0.49614	2.79451	2.59794	-0.19656
A1Q1_06381	T2	3.62426	3.30746	0	2.99492	1.86814	-0.11531	-3.04414	-0.23887	-0.80038	-2.92883	-0.12357	-0.68508	2.80526	2.24375	-0.56151
A1Q1_06382	T2	0.147196	0.127456	0.926345	0.361663	0	-0.04469	1.14005	0.412921	-0.37228	1.18474	0.45761	-0.32759	-0.72713	-1.51232	-0.7852	YLL028W	34.82	3e-76
A1Q1_06389	T2	0	0.352526	0	0.54725	0	0.769816	0	1.06661	0	-0.76982	0.29679	-0.76982	1.06661	0	-1.06661
A1Q1_06391	T2	0.398646	0.271875	0.134523	0.929906	0.143319	-0.21939	-0.50208	0.670096	-0.48222	-0.28269	0.889481	-0.26283	1.17217	0.019862	-1.15231
A1Q1_06392	T2	0	0	0	0	0.692976	0	0	0	1.25456	0	0	1.25456	0	1.25456	1.25456
A1Q1_06394	T2	0	0	0	0	1.36269	0	0	0	1.89739	0	0	1.89739	0	1.89739	1.89739	YKL220C	28.84	6e-42
A1Q1_06395	T2	0.586778	0	0	0	0	-1.12006	-1.12006	-1.12006	-1.12006	0	0	0	0	0	0
A1Q1_06400	T2	0.099085	0	3.395	0.05351	0	-0.26083	2.70079	-0.11415	-0.26083	2.96162	0.146681	0	-2.81494	-2.96162	-0.14668
A1Q1_06404	T2	1.55277	1.68308	3.02137	2.17902	0.945716	0.088795	0.778568	0.384137	-0.50579	0.689773	0.295342	-0.59458	-0.39443	-1.28435	-0.88992
A1Q1_06408	T2	0.285392	0.346139	0.124273	1.30514	1.0224	0.107483	-0.33123	1.20063	0.954865	-0.43872	1.09315	0.847383	1.53186	1.2861	-0.24576	YGL251C	26.73	6e-71
A1Q1_06409	T2	5.87352	5.90663	2.4592	7.2248	5.72084	0.007476	-1.10688	0.277407	-0.03498	-1.11436	0.269932	-0.04246	1.38429	1.0719	-0.31239	YBR046C	28.61	6e-16
A1Q1_06412	T2	0	0	1.9543	0	0	0	2.29531	0	0	2.29531	0	0	-2.29531	-2.29531	0	YDR414C	23.6	1e-09
A1Q1_06418	T2	0.562955	0.893652	1.41077	0.039112	0.277722	0.39079	0.846077	-0.97943	-0.45076	0.455287	-1.37021	-0.84155	-1.8255	-1.29683	0.52867
A1Q1_06419	T2	1.88276	1.84261	1.07925	1.29165	0.177154	-0.02452	-0.5934	-0.41134	-1.81508	-0.56888	-0.38683	-1.79056	0.182055	-1.22168	-1.40373	YNL134C	32.9	2e-46
A1Q1_06422	T2	3.03414	3.22932	3.08189	0	0	0.077555	0.019364	-2.82136	-2.82136	-0.05819	-2.89891	-2.89891	-2.84072	-2.84072	0
A1Q1_06430	T2	0.380537	0	0.098915	0	0.935985	-0.81646	-0.55603	-0.81646	0.705585	0.260424	0	1.52204	-0.26042	1.26162	1.52204
A1Q1_06432	T2	3.96966	3.57658	0.894739	3.79101	2.61768	-0.13281	-1.68017	-0.05885	-0.51969	-1.54736	0.073958	-0.38688	1.62132	1.16048	-0.46084	YGL216W	40.26	5e-49
A1Q1_06433	T2	1.50883	1.59594	4.0714	1.96336	1.81018	0.061244	1.18628	0.294277	0.201653	1.12504	0.233032	0.140409	-0.89201	-0.98463	-0.09262	YER142C	33.1	5e-14
A1Q1_06437	T2	0.630302	1.3343	0.228885	1.13556	1.29412	0.698521	-0.63295	0.533076	0.666569	-1.33147	-0.16544	-0.03195	1.16602	1.29951	0.133492
A1Q1_06442	T2	0	0	2.73705	0.039112	0.537669	0	2.69468	0.108656	1.05335	2.69468	0.108656	1.05335	-2.58602	-1.64133	0.94469	YFL041W	35.65	1e-128
A1Q1_06444	T2	10.7124	9.42397	2.89943	8.46477	7.24987	-0.17611	-1.72173	-0.32276	-0.53285	-1.54563	-0.14665	-0.35675	1.39898	1.18888	-0.2101	YJR051W	38.84	2e-92
A1Q1_06445	T2	1.31324	0.983262	0	0.574717	0.010115	-0.2898	-1.85857	-0.75462	-1.82968	-1.56877	-0.46482	-1.53988	1.10396	0.028893	-1.07506
A1Q1_06448	T2	0	0.976922	0.71696	0.676441	1.23359	1.56259	1.28328	1.23443	1.79376	-0.27931	-0.32816	0.231169	-0.04885	0.510481	0.559333	YGL194C	34.49	6e-38
A1Q1_06466	T2	4.49499	4.44627	1.88779	4.27804	4.54916	-0.01414	-1.06481	-0.06407	0.015561	-1.05066	-0.04993	0.029702	1.00074	1.08037	0.079627	YGR055W	28.33	7e-23
A1Q1_06470	T2	3.32853	3.73024	6.13456	1.81954	2.17902	0.143951	0.79321	-0.72295	-0.51508	0.649259	-0.8669	-0.65903	-1.51616	-1.30829	0.207868	YGR260W	28.22	3e-56
A1Q1_06472	T2	5.11258	4.31516	1.35046	3.78335	4.08429	-0.22108	-1.60078	-0.38992	-0.29196	-1.3797	-0.16885	-0.07089	1.21085	1.30881	0.097959	YIR008C	34.77	4e-87
A1Q1_06477	T2	0.356201	1.06761	3.94687	2.81547	1.48553	0.872545	2.37677	1.95319	1.21351	1.50422	1.08064	0.34096	-0.42358	-1.16326	-0.73968
A1Q1_06481	T2	0.278858	0.626799	3.10883	0.684288	0.173764	0.532798	2.2121	0.604587	-0.20912	1.6793	0.071789	-0.74191	-1.60751	-2.42121	-0.8137
A1Q1_06482	T2	2.55724	2.01351	4.89649	1.69682	1.88718	-0.28252	0.819792	-0.47681	-0.35692	1.10231	-0.19429	-0.0744	-1.2966	-1.17671	0.119889
A1Q1_06486	T2	2.82027	3.79184	1.09882	5.34428	2.06559	0.370298	-1.0543	0.815726	-0.37201	-1.42459	0.445428	-0.74231	1.87002	0.682289	-1.18773	YNL068C	36.08	7e-09
A1Q1_06488	T2	3.74609	3.34582	0.707349	2.91743	2.32338	-0.14284	-1.81429	-0.31323	-0.58871	-1.67145	-0.17038	-0.44587	1.50107	1.22558	-0.27549
A1Q1_06501	T2	1.71353	2.1269	0.699148	1.66077	1.17498	0.247009	-0.88434	-0.0348	-0.4022	-1.13135	-0.28181	-0.64921	0.849536	0.482138	-0.3674
A1Q1_06504	T2	0.699148	2.91824	0.78197	0	0.570788	1.51124	0.096353	-1.26201	-0.16334	-1.41489	-2.77325	-1.67458	-1.35836	-0.25969	1.09867
A1Q1_06507	T2	2.09805	1.04616	3.88304	1.37934	2.87777	-0.74874	0.754503	-0.4672	0.378645	1.50324	0.281539	1.12739	-1.2217	-0.37586	0.845846
A1Q1_06509	T2	0	1.03407	0.543533	0	0	1.61737	1.06148	0	0	-0.55589	-1.61737	-1.61737	-1.06148	-1.06148	0
A1Q1_06519	T2	0.309505	0	3.04133	1.03499	0.031936	-0.69511	2.12918	0.923114	-0.60579	2.82429	1.61823	0.089326	-1.20606	-2.73496	-1.5289	YGR260W	26.03	3e-55
A1Q1_06520	T2	1.12294	1.2305	0	0.799777	0.052455	0.092574	-1.69861	-0.32035	-1.55468	-1.79119	-0.41292	-1.64726	1.37826	0.143929	-1.23434	YGR260W	25.64	6e-45
A1Q1_06521	T2	0	0	0.59775	0.039112	0.019048	0	1.13455	0.108656	0.053939	1.13455	0.108656	0.053939	-1.02589	-1.08061	-0.05472	YJR104C	49.68	2e-46
A1Q1_06522	T2	4.2135	3.66853	1.84703	2.88953	1.78442	-0.17726	-1.00596	-0.47572	-1.04497	-0.8287	-0.29846	-0.86771	0.530246	-0.03901	-0.56925	YDR536W	30.58	2e-69
A1Q1_06524	T2	2.98007	2.97729	7.44653	3.48071	5.51957	-0.00115	1.19121	0.19391	0.790543	1.19236	0.195063	0.791696	-0.9973	-0.40067	0.596633
A1Q1_06527	T2	0.980286	1.25528	5.28357	0	2.94502	0.245823	1.96609	-1.56588	1.21864	1.72026	-1.8117	0.972813	-3.53196	-0.74745	2.78451	YOR142W	27.35	2e-18
A1Q1_06534	T2	1.29165	2.10588	6.80193	3.27599	3.26034	0.540479	2.02699	1.07557	1.06957	1.48651	0.535087	0.529095	-0.95142	-0.95741	-0.00599	YGL055W	43.88	1e-125
A1Q1_06536	T2	1.44867	1.49815	2.64668	0.772229	2.28419	0.036172	0.69134	-0.61513	0.514768	0.655168	-0.6513	0.478596	-1.30647	-0.17657	1.1299
A1Q1_06537	T2	0	2.75318	0.857303	0.935985	0.470691	2.70185	1.44074	1.52204	0.957084	-1.26111	-1.17981	-1.74477	0.081297	-0.48366	-0.56496
A1Q1_06539	T2	4.06025	3.99096	1.77354	3.3658	2.79219	-0.02209	-1.00417	-0.23835	-0.47007	-0.98208	-0.21626	-0.44798	0.765827	0.534106	-0.23172
A1Q1_06542	T2	0.418837	0.386519	0.997007	0	0	-0.05166	0.704199	-0.87788	-0.87788	0.755857	-0.82622	-0.82622	-1.58208	-1.58208	0
A1Q1_06545	T2	0.610234	0.742719	0	0.970097	0.109491	0.162637	-1.15086	0.405048	-0.86519	-1.3135	0.242411	-1.02782	1.55591	0.285678	-1.27023
A1Q1_06546	T2	0	0	4.55957	0.215108	1.27166	0	3.33901	0.516233	1.8251	3.33901	0.516233	1.8251	-2.82278	-1.51391	1.30887
A1Q1_06552	T2	0.080695	0.139491	0.935985	1.87264	0.479042	0.139142	1.30619	2.03064	0.75359	1.16705	1.8915	0.614448	0.724451	-0.5526	-1.27705
A1Q1_06556	T2	1.4096	0.851971	2.97367	1.56295	0.951574	-0.49821	0.863192	0.111439	-0.39565	1.3614	0.609645	0.102555	-0.75175	-1.25884	-0.50709	YOL049W	37.12	9e-108
A1Q1_06558	T2	3.23883	3.56791	1.11886	2.92485	1.91308	0.121698	-1.20761	-0.12655	-0.63171	-1.3293	-0.24825	-0.75341	1.08106	0.575892	-0.50517	YPL088W	38.35	1e-65
A1Q1_06559	T2	3.96196	3.88357	0.716257	3.43945	2.94552	-0.02557	-1.87523	-0.17968	-0.37296	-1.84966	-0.15411	-0.34738	1.69555	1.50227	-0.19327	YDR497C	44.62	1e-42
A1Q1_06560	T2	0.057585	0.062145	0.946937	0.044333	0.058239	0.01175	1.37574	-0.0347	0.00169	1.36399	-0.04645	-0.01006	-1.41044	-1.37405	0.036395	YLR044C	40.59	8e-138
A1Q1_06566	T2	0.569938	0	1.27995	1.18673	0.211934	-1.09753	0.734311	0.656698	-0.58771	1.83184	1.75423	0.509815	-0.07761	-1.32202	-1.24441	YHR016C	36.82	3e-23
A1Q1_06567	T2	3.67607	2.894	0.310406	2.06757	1.79838	-0.29916	-2.36543	-0.70174	-0.86153	-2.06627	-0.40258	-0.56237	1.66369	1.5039	-0.15979	YBR019C	27.68	2e-06
A1Q1_06574	T2	0.711334	0.712484	4.15739	1.25528	0	0.001369	1.94293	0.535102	-1.2766	1.94156	0.533733	-1.27797	-1.40782	-3.21952	-1.8117	YKL220C	27.59	6e-66
A1Q1_06580	T2	0	0.140404	0	1.0925	0	0.357055	0	1.6713	0	-0.35705	1.31424	-0.35705	1.6713	0	-1.6713
A1Q1_06581	T2	3.54099	6.27584	2.59246	10.4303	0.663714	0.745691	-0.38596	1.43555	-1.79597	-1.13165	0.689855	-2.54166	1.8215	-1.41002	-3.23152
A1Q1_06583	T2	0	0	0.734229	0	0	0	1.30361	0	0	1.30361	0	0	-1.30361	-1.30361	0
A1Q1_06596	T2	4.01605	6.56633	1.77106	8.34698	1.92721	0.6459	-0.9917	0.970124	-0.89576	-1.6376	0.324224	-1.54166	1.96182	0.095937	-1.86588
A1Q1_06597	T2	0	1.06686	1.06911	0	0	1.64788	1.64995	0	0	0.002072	-1.64788	-1.64788	-1.64995	-1.64995	0	YGR101W	27.48	9e-16
A1Q1_06598	T2	1.32681	1.42739	3.01567	1.21218	1.62572	0.077316	0.94447	-0.0935	0.218624	0.867154	-0.17082	0.141308	-1.03797	-0.72585	0.312123
A1Q1_06601	T2	1.52048	1.55028	0.253204	1.13866	1.03839	0.021122	-1.42359	-0.30218	-0.39328	-1.44471	-0.32331	-0.4144	1.1214	1.03031	-0.09109
A1Q1_06606	T2	2.75034	2.26777	6.02835	2.25676	1.58601	-0.23187	1.00613	-0.23762	-0.63984	1.23799	-0.00575	-0.40798	-1.24375	-1.64597	-0.40223	YKL174C	36.09	4e-49
A1Q1_06609	T2	0	0	0	2.23214	0	0	0	2.45003	0	0	2.45003	0	2.45003	0	-2.45003	YBR023C	44.09	1e-28
A1Q1_06612	T2	0.046516	0.390456	2.42791	0.717675	0.134523	0.704281	2.42154	1.15579	0.215411	1.71725	0.451513	-0.48887	-1.26574	-2.20613	-0.94038	YJR057W	45.27	3e-53
A1Q1_06621	T2	3.22791	0.779432	0.965092	1.207	2.02786	-1.54286	-1.34738	-1.12691	-0.56045	0.195487	0.415959	0.982412	0.220471	0.786925	0.566453	YKR056W	37.68	3e-98
A1Q1_06625	T2	0	0	0	1.12197	0.417953	0	0	1.69775	0.876492	0	1.69775	0.876492	1.69775	0.876492	-0.82126	YBR229C	35.04	0
A1Q1_06631	T2	2.518	2.70758	5.68305	2.41925	3.35314	0.087891	1.03473	-0.04799	0.352443	0.946835	-0.13588	0.264552	-1.08272	-0.68228	0.400436	YPL231W	51.44	0
A1Q1_06632	T2	3.92211	3.63463	0.607756	3.5592	3.15232	-0.09698	-1.9971	-0.12354	-0.27592	-1.90012	-0.02656	-0.17895	1.87356	1.72117	-0.15238
A1Q1_06633	T2	2.87546	2.72977	0.383542	2.43717	2.9561	-0.06365	-1.93371	-0.20066	0.034064	-1.87006	-0.13701	0.097714	1.73305	1.96778	0.234722
A1Q1_06635	T2	1.63208	0	2.57666	0.548385	0.283114	-2.09226	0.529105	-1.02409	-1.44497	2.62137	1.06817	0.647293	-1.5532	-1.97407	-0.42088	YMR315W	26.61	7e-23
A1Q1_06639	T2	0	0	3.78597	0.043762	0.313156	0	3.09962	0.121048	0.701603	3.09962	0.121048	0.701603	-2.97857	-2.39802	0.580555	YHR086W	24.57	4e-07
A1Q1_06645	T2	1.52188	0.310814	0.798687	0.375168	1.11342	-1.31825	-0.63864	-1.20807	-0.32558	0.679611	0.110188	0.992677	-0.56942	0.313066	0.882489
A1Q1_06648	T2	0.637801	0.639522	0.2273	1.01187	0.367707	0.002181	-0.64563	0.410086	-0.39097	-0.64781	0.407906	-0.39315	1.05571	0.254658	-0.80105
A1Q1_06649	T2	4.67298	4.27697	1.71737	3.99465	3.68285	-0.1149	-1.22214	-0.20279	-0.30651	-1.10724	-0.08789	-0.19161	1.01936	0.915635	-0.10372	YMR224C	28.69	2e-77
A1Q1_06651	T2	0	0	1.61748	0	0	0	2.08235	0	0	2.08235	0	0	-2.08235	-2.08235	0
A1Q1_06653	T2	0.340766	0.559283	1.3011	1.34253	0.550825	0.333311	1.0991	1.13192	0.321746	0.765794	0.798603	-0.01156	0.032809	-0.77736	-0.81017
A1Q1_06655	T2	4.49018	5.22754	2.49165	5.98099	3.44774	0.198823	-0.73815	0.377122	-0.33806	-0.93697	0.178299	-0.53689	1.11527	0.400086	-0.71519
A1Q1_06657	T2	1.75073	1.75073	2.10588	1.02462	0.340766	0	0.211377	-0.56194	-1.42062	0.211377	-0.56194	-1.42062	-0.77332	-1.63199	-0.85867
A1Q1_06661	T2	0.188047	0	1.85546	0	0	-0.46058	1.77543	-0.46058	-0.46058	2.23601	0	0	-2.23601	-2.23601	0
A1Q1_06667	T2	4.19282	3.89686	1.33968	3.61854	3.3591	-0.09398	-1.351	-0.18832	-0.28219	-1.25702	-0.09434	-0.18821	1.16268	1.06881	-0.09387	YLR045C	27.72	8e-43
A1Q1_06670	T2	0	0	1.83495	1.09804	0.015489	0	2.22339	1.6763	0.044015	2.22339	1.6763	0.044015	-0.54709	-2.17938	-1.63229
A1Q1_06677	T2	1.02347	0.906049	1.74032	0.078811	0.170877	-0.11571	0.556349	-1.39619	-1.18324	0.672061	-1.28048	-1.06753	-1.95254	-1.73959	0.212956	YOL152W	25.45	5e-22
A1Q1_06678	T2	0.522538	1.2358	0.098915	0.438854	0.677404	0.763446	-0.77173	-0.12318	0.203455	-1.53518	-0.88663	-0.55999	0.64855	0.975185	0.326636
A1Q1_06681	T2	3.50804	3.9203	7.74417	6.25561	6.49311	0.14125	1.04048	0.753189	0.803038	0.899229	0.61194	0.661789	-0.28729	-0.23744	0.049849	YIL147C	42.42	1e-09
A1Q1_06682	T2	0.859305	0.308094	0.96283	0	0.158253	-0.75027	0.105893	-1.44287	-1.04615	0.856168	-0.69259	-0.29588	-1.54876	-1.15205	0.396715	YLR299W	35.95	4e-80
A1Q1_06685	T2	2.34741	3.28678	3.2171	4.16311	1.20197	0.411323	0.384526	0.711643	-0.74244	-0.0268	0.30032	-1.15377	0.327118	-1.12697	-1.45409
A1Q1_06686	T2	0.773444	1.03786	1.85247	0.575797	1.22765	0.272191	0.885442	-0.24333	0.440072	0.613251	-0.51552	0.167882	-1.12877	-0.44537	0.683401
A1Q1_06690	T2	0.906049	0	0	0	0	-1.49165	-1.49165	-1.49165	-1.49165	0	0	0	0	0	0
A1Q1_06692	T2	0	0.626189	0	0.812796	0.305823	1.17145	0	1.39264	0.688535	-1.17145	0.221194	-0.48291	1.39264	0.688535	-0.70411
A1Q1_06693	T2	1.17201	1.58756	0.264856	1.41257	0.504528	0.32023	-1.12833	0.193928	-0.73507	-1.44856	-0.1263	-1.0553	1.32225	0.393257	-0.929	YER020W	38.94	5e-65
A1Q1_06699	T2	0.191321	0.229486	0.445599	0.54253	2.82733	0.077523	0.451872	0.59266	2.26694	0.374349	0.515137	2.18941	0.140788	1.81506	1.67428
A1Q1_06701	T2	3.56557	3.13116	1.15991	2.14179	2.24684	-0.16303	-1.29235	-0.62194	-0.56568	-1.12932	-0.45891	-0.40265	0.670409	0.726669	0.056259
A1Q1_06702	T2	3.57308	5.12101	0.170877	6.91075	2.13355	0.464708	-2.602	0.863498	-0.62911	-3.06671	0.39879	-1.09382	3.4655	1.97289	-1.49261
A1Q1_06716	T2	0.910697	1.34843	4.835	1.55277	4.10424	0.389891	1.91908	0.541161	1.70655	1.52919	0.15127	1.31666	-1.37792	-0.21253	1.16539	YJL172W	32.62	3e-72
A1Q1_06718	T2	0.690058	1.25831	0	0.62565	0.829997	0.563156	-1.25103	-0.08027	0.160391	-1.81419	-0.64343	-0.40276	1.17076	1.41142	0.240664
A1Q1_06725	T2	2.41073	4.1003	5.35065	6.88615	1.17637	0.660347	1.00721	1.34344	-0.79604	0.346867	0.683093	-1.45638	0.336226	-1.80325	-2.13948
A1Q1_06732	T2	2.98313	2.98652	0.245449	1.90884	2.14451	0.001404	-2.2242	-0.53205	-0.39738	-2.22561	-0.53345	-0.39879	1.69216	1.82682	0.134662	YBL016W	50.81	4e-51
A1Q1_06737	T2	0.517697	0.833087	2.81547	0.78197	1.87412	0.389463	1.7039	0.333055	1.22208	1.31444	-0.05641	0.83262	-1.37085	-0.48182	0.889028	YOL102C	38.81	7e-07
A1Q1_06739	T2	0.154549	0	0.251535	0.191032	0.970097	-0.38857	0.199338	0.078251	1.16734	0.587912	0.466825	1.55591	-0.12109	0.967999	1.08909
A1Q1_06746	T2	0.974319	0.79134	1.1969	0	1.43925	-0.19118	0.202855	-1.56005	0.395448	0.394035	-1.36887	0.586628	-1.7629	0.192593	1.9555
A1Q1_06749	T2	0.763364	0.562094	0.237476	1.52188	0.496141	-0.25036	-0.7766	0.678427	-0.34285	-0.52624	0.928786	-0.09249	1.45503	0.433753	-1.02128	YGR260W	24.39	9e-38
A1Q1_06750	T2	4.14064	3.6857	1.49379	3.35531	3.54823	-0.14885	-1.21881	-0.26748	-0.19703	-1.06995	-0.11863	-0.04818	0.95133	1.02178	0.070446	YER073W	31.38	4e-54
A1Q1_06753	T2	3.27191	3.60668	0	3.03049	2.14916	0.122677	-2.9153	-0.09543	-0.50976	-3.03797	-0.2181	-0.63244	2.81987	2.40553	-0.41433
A1Q1_06754	T2	2.63031	2.17539	0.759083	1.7695	1.98548	-0.22656	-1.31393	-0.46394	-0.33278	-1.08738	-0.23738	-0.10622	0.849998	0.981154	0.131156
A1Q1_06759	T2	2.94502	3.66143	3.3591	3.5537	0.553247	0.27257	0.163754	0.234729	-1.70967	-0.10882	-0.03784	-1.98224	0.070975	-1.87342	-1.9444
A1Q1_06760	T2	0.821165	0	0	0	0.065747	-1.40181	-1.40181	-1.40181	-1.22358	0	0	0.17823	0	0.17823	0.17823
A1Q1_06762	T2	0.937978	0.752204	0	0.525713	0.333922	-0.19957	-1.52404	-0.48741	-0.78606	-1.32447	-0.28784	-0.58648	1.03663	0.737984	-0.29864
A1Q1_06763	T2	4.06992	4.2135	1.25528	3.64174	3.80848	0.044632	-1.38047	-0.14193	-0.08499	-1.4251	-0.18656	-0.12962	1.23854	1.29548	0.056941	YPL133C	27.03	4e-20
A1Q1_06764	T2	0.545402	0.923717	0.188047	0.837326	1.04354	0.445604	-0.60348	0.355293	0.562184	-1.04908	-0.09031	0.116579	0.958773	1.16566	0.206891
A1Q1_06768	T2	0.589618	1.09476	0.098915	2.13814	2.39325	0.549513	-0.8634	1.2757	1.40887	-1.41291	0.726186	0.859355	2.1391	2.27227	0.133169
A1Q1_06770	T2	0	0	1.15649	1.1141	0	0	1.72813	1.69073	0	1.72813	1.69073	0	-0.03739	-1.72813	-1.69073
A1Q1_06778	T2	4.49084	3.91092	0	2.86254	3.35674	-0.1782	-3.31928	-0.56973	-0.3719	-3.14108	-0.39153	-0.1937	2.74955	2.94738	0.197829	YBR046C	30.18	1e-20
A1Q1_06780	T2	2.18381	1.49379	0	0.881141	1.25911	-0.42877	-2.42428	-0.95842	-0.60943	-1.99552	-0.52965	-0.18067	1.46586	1.81485	0.348987
A1Q1_06781	T2	3.13175	3.29543	1.35127	2.95541	2.17356	0.063601	-0.97215	-0.07181	-0.4419	-1.03575	-0.13541	-0.5055	0.900341	0.530246	-0.3701	YLR310C	25.66	4e-10
A1Q1_06782	T2	1.74352	2.77607	4.04773	6.77051	1.45456	0.546205	1.01938	1.6963	-0.19892	0.473178	1.15009	-0.74512	0.676911	-1.2183	-1.89521
A1Q1_06783	T2	0	0	0	0.512508	0.222528	0	0	1.01793	0.531125	0	1.01793	0.531125	1.01793	0.531125	-0.48681	YPR147C	25.17	4e-11
A1Q1_06788	T2	2.0478	4.35577	3.53392	8.60925	1.7146	0.930449	0.662931	1.83808	-0.2022	-0.26752	0.907633	-1.13265	1.17515	-0.86514	-2.04029
A1Q1_06790	T2	0	0	0	0.634994	0.041508	0	0	1.18268	0.115055	0	1.18268	0.115055	1.18268	0.115055	-1.06763
A1Q1_06792	T2	0	1.06472	1.61345	0.595648	1.22334	1.6459	2.0796	1.13179	1.78521	0.433696	-0.51412	0.139304	-0.94782	-0.29439	0.653424
A1Q1_06793	T2	0	0	2.91603	0	2.89e-07	0	2.77232	0	8.33e-07	2.77232	0	8.33e-07	-2.77232	-2.77232	8.33e-07	YNL125C	26.51	1e-27
A1Q1_06794	T2	0	0	0.949558	0.60925	0	0	1.53561	1.14959	0	1.53561	1.14959	0	-0.38603	-1.53561	-1.14959
A1Q1_06803	T2	0.507521	0.728405	0	1.07381	1.85692	0.285976	-1.01081	0.643447	1.22609	-1.29679	0.357471	0.940118	1.65426	2.23691	0.582647	YGR083C	33.51	6e-55
A1Q1_06806	T2	2.24566	4.02666	1.29902	7.85583	0.666935	0.721293	-0.60994	1.60563	-1.23443	-1.33123	0.884337	-1.95572	2.21557	-0.62449	-2.84006
A1Q1_06807	T2	0.945716	1.17201	4.55533	0.846947	1.43812	0.209803	1.80602	-0.10209	0.422872	1.59622	-0.31189	0.213069	-1.90811	-1.38315	0.524962
A1Q1_06820	T2	1.27995	0.896527	1.49941	0.945716	2.76505	-0.34999	0.167733	-0.30005	0.875267	0.517728	0.04994	1.22526	-0.46779	0.707534	1.17532	YPL154C	27.83	6e-21
A1Q1_06822	T2	0.153554	0.177547	0.366263	0.202242	1.4096	0.052015	0.406499	0.103663	1.54689	0.354484	0.051648	1.49488	-0.30284	1.14039	1.44323	YPL154C	27.65	6e-22
A1Q1_06829	T2	0.465461	0.868197	1.94427	1.43226	0.232261	0.502986	1.34012	1.001	-0.39886	0.83713	0.498012	-0.90185	-0.33912	-1.73898	-1.39986
A1Q1_06830	T2	1.9543	2.46962	1.13746	3.7799	2.46393	0.274965	-0.58385	0.802262	0.272197	-0.85882	0.527297	-0.00277	1.38611	0.856049	-0.53007
A1Q1_06831	T2	0.074202	0.297512	0.835706	2.03967	0.940542	0.473948	1.21797	2.14501	1.32698	0.744024	1.67106	0.853033	0.927037	0.109009	-0.81803	YPL154C	24.58	2e-23
A1Q1_06832	T2	0.402162	0.246118	0.736913	1.03303	0.237476	-0.27398	0.455286	0.764923	-0.29079	0.729268	1.0389	-0.01681	0.309637	-0.74608	-1.05571	YPL154C	27.93	4e-27
A1Q1_06834	T2	0.105684	0	0	0.649658	0.375168	-0.27664	-0.27664	0.924567	0.530993	0	1.20121	0.807631	1.20121	0.807631	-0.39357
A1Q1_06839	T2	1.0475	0.881141	0.702371	0.1717	0.621253	-0.16407	-0.36405	-1.20405	-0.46482	-0.19998	-1.03997	-0.30075	-0.83999	-0.10077	0.739222	YJR105W	27.24	6e-17
A1Q1_06840	T2	0.631906	1.18082	0.549118	3.25522	4.01337	0.570409	-0.10958	1.73015	1.99545	-0.67999	1.15974	1.42504	1.83972	2.10503	0.265307	YJR105W	25.2	5e-16
A1Q1_06844	T2	0.114795	0.511009	0.359647	0	0.299255	0.717619	0.483639	-0.29818	0.378552	-0.23398	-1.0158	-0.33907	-0.78182	-0.10509	0.676728
A1Q1_06849	T2	0	0	1.13286	3.4045	0.01464	0	1.7074	2.96514	0.041637	1.7074	2.96514	0.041637	1.25774	-1.66576	-2.9235
A1Q1_06852	T2	4.21837	5.19261	9.14104	5.77125	7.42169	0.270803	1.0309	0.410465	0.74752	0.760097	0.139662	0.476718	-0.62044	-0.28338	0.337056
A1Q1_06856	T2	2.45671	1.87754	0	1.39275	1.35511	-0.31453	-2.56399	-0.64351	-0.67249	-2.24947	-0.32899	-0.35797	1.92048	1.8915	-0.02898
A1Q1_06866	T2	1.44266	0	2.03324	0	0	-1.95803	0.382947	-1.95803	-1.95803	2.34098	0	0	-2.34098	-2.34098	0	YDR481C	26.84	3e-13
A1Q1_06867	T2	0	0.54253	0	0	0	1.06009	0	0	0	-1.06009	-1.06009	-1.06009	0	0	0
A1Q1_06869	T2	0	0.774668	0	0	0	1.35012	0	0	0	-1.35012	-1.35012	-1.35012	0	0	0
A1Q1_06873	T2	0.78131	1.50947	0.098915	1.66993	2.00496	0.649199	-1.0972	0.760029	0.967165	-1.7464	0.11083	0.317966	1.85722	2.06436	0.207136	YDL111C	26.86	8e-07
A1Q1_06877	T2	4.0308	3.25522	1.60666	3.2171	2.70758	-0.27087	-1.10481	-0.28559	-0.49828	-0.83394	-0.01472	-0.22742	0.81922	0.606528	-0.21269
A1Q1_06883	T2	0.265291	0	0.785189	0.230542	0.437232	-0.61408	0.7479	-0.06704	0.292397	1.36198	0.54704	0.906478	-0.81494	-0.4555	0.359438
A1Q1_06887	T2	0	0.051574	1.0224	0.642665	1.67791	0.141626	1.60635	1.1924	2.12294	1.46472	1.05078	1.98131	-0.41395	0.516592	0.930539
A1Q1_06895	T2	0	0	1.97626	0.646456	0.528566	0	2.30816	1.19718	1.04063	2.30816	1.19718	1.04063	-1.11098	-1.26753	-0.15655
A1Q1_06897	T2	2.56105	2.03324	3.96439	1.3163	0	-0.27304	0.544438	-0.75302	-2.61403	0.817481	-0.47998	-2.34098	-1.29746	-3.15846	-1.861
A1Q1_06902	T2	1.46648	0.628015	3.63338	1.40587	1.80558	-0.80183	1.07171	-0.04516	0.229513	1.87354	0.756668	1.03134	-1.11687	-0.84219	0.274676	YER036C	56.75	0
A1Q1_06914	T2	0	0	2.11811	0	0	0	2.38853	0	0	2.38853	0	0	-2.38853	-2.38853	0
A1Q1_06922	T2	0	0.778567	2.55117	0.080695	0.367453	1.35453	2.60936	0.215853	0.794857	1.25483	-1.13867	-0.55967	-2.39351	-1.8145	0.579004
A1Q1_06924	T2	2.19149	1.01724	0.175599	0.522538	0.585653	-0.82696	-1.99417	-1.39625	-1.30984	-1.16721	-0.56929	-0.48288	0.597914	0.684323	0.086409
A1Q1_06931	T2	0.702371	1.95665	1.02092	1.88334	1.74938	1.03081	0.339063	0.987102	0.903647	-0.69175	-0.04371	-0.12717	0.64804	0.564584	-0.08346
A1Q1_06932	T2	1.06125	1.18387	0.098915	1.27583	1.11886	0.109073	-1.38228	0.185791	0.052277	-1.49135	0.076719	-0.0568	1.56807	1.43456	-0.13351	YIL156W-B	34.29	4e-15
A1Q1_06937	T2	6.84926	7.17126	0	0.153554	6.97968	0.061865	-3.8776	-3.49122	0.025379	-3.93946	-3.55309	-0.03649	0.386378	3.90298	3.5166
A1Q1_06942	T2	5.01823	0	6.28322	6.55987	5.19435	-3.46421	0.297764	0.355437	0.045326	3.76197	3.81964	3.50953	0.057673	-0.25244	-0.31011
A1Q1_06949	T2	0.744983	0.729847	0.75809	1.01282	0.024694	-0.01765	0.015109	0.281116	-1.24658	0.032757	0.298763	-1.22893	0.266007	-1.26169	-1.52769	YBR208C	37.96	0
A1Q1_06950	T2	4.84034	4.73299	2.18516	4.88884	4.50335	-0.0293	-0.99192	0.013044	-0.09404	-0.96263	0.042339	-0.06474	1.00497	0.897887	-0.10708
A1Q1_06957	T2	2.04931	2.879	0	2.51124	2.79017	0.406489	-2.35011	0.24025	0.368051	-2.7566	-0.16624	-0.03844	2.59036	2.71816	0.127801
A1Q1_06961	T2	1.47953	0.84452	1.8967	0.474414	0.193082	-0.55807	0.275888	-1.02255	-1.51406	0.833956	-0.46448	-0.95599	-1.29844	-1.78995	-0.49151
A1Q1_06968	T2	1.52267	0.967892	3.06254	0.615003	0.40593	-0.46251	0.816649	-0.85921	-1.15879	1.27916	-0.3967	-0.69628	-1.67586	-1.97544	-0.29958
A1Q1_06971	T2	0.835706	1.05816	0	0.42888	4.40878	0.222237	-1.4176	-0.52404	1.87776	-1.63984	-0.74627	1.65552	0.893565	3.29536	2.4018
A1Q1_06973	T2	0.59775	1.06312	0.976922	0	0	0.509875	0.428045	-1.13455	-1.13455	-0.08183	-1.64442	-1.64442	-1.56259	-1.56259	0
A1Q1_06977	T2	3.86836	2.91085	0.529848	1.05847	0.600215	-0.35696	-2.08466	-1.48696	-1.98931	-1.7277	-1.13	-1.63235	0.5977	0.095354	-0.50235	YDL171C	56.22	0
A1Q1_06993	T2	2.86544	2.93613	0.963742	3.22932	2.09805	0.029989	-1.20113	0.148119	-0.37337	-1.23112	0.118129	-0.40336	1.34925	0.827766	-0.52149
A1Q1_06994	T2	2.89186	4.43937	4.81364	6.45252	2.10455	0.542251	0.647622	1.03546	-0.38104	0.105372	0.493207	-0.92329	0.387836	-1.02866	-1.4165
A1Q1_06995	T2	0	0	1.60002	0	0.29853	0	2.0704	0	0.675418	2.0704	0	0.675418	-2.0704	-1.39498	0.675418
A1Q1_07000	T2	0.046516	0	0.098915	0.518597	0.293614	-0.12833	0.132089	0.898248	0.538174	0.260424	1.02658	0.666509	0.766159	0.406085	-0.36007
A1Q1_07002	T2	6.65591	6.48291	1.72289	0.589618	5.59138	-0.03531	-1.6867	-2.71531	-0.23237	-1.65139	-2.68	-0.19706	-1.02862	1.45433	2.48295	YCR027C	43.24	4e-41
A1Q1_07006	T2	5.76401	4.91433	1.91114	4.29937	4.63433	-0.2103	-1.37737	-0.38424	-0.28691	-1.16707	-0.17394	-0.07661	0.99313	1.09046	0.097329
A1Q1_07009	T2	3.91743	3.16852	4.28711	2.80005	0.838471	-0.26801	0.115948	-0.42072	-1.72262	0.383959	-0.15271	-1.45461	-0.53667	-1.83857	-1.3019
A1Q1_07010	T2	4.83323	3.96348	1.38911	3.57701	4.23222	-0.25684	-1.4973	-0.3875	-0.17249	-1.24046	-0.13066	0.084347	1.1098	1.32481	0.215006	YPL060W	37.27	5e-60
A1Q1_07014	T2	0.416316	0.613409	1.20197	0.89057	1.56781	0.281066	0.89329	0.601758	1.17419	0.612224	0.320692	0.893119	-0.29153	0.280895	0.572427	YER055C	51.99	5e-105
A1Q1_07016	T2	0.054723	0	2.03752	0	0.194363	-0.14984	2.19358	-0.14984	0.323922	2.34342	0	0.473762	-2.34342	-1.86966	0.473762
A1Q1_07018	T2	0	0	7.27455	0	0	0	3.95876	0	0	3.95876	0	0	-3.95876	-3.95876	0
A1Q1_07023	T2	0	0.615003	0.416316	0.670598	0	1.15705	0.873918	1.22725	0	-0.28313	0.070198	-1.15705	0.353328	-0.87392	-1.22725
A1Q1_07025	T2	0.562094	0.724681	0	0.039112	0.7328	0.205495	-1.08691	-0.97826	0.215027	-1.29241	-1.18375	0.009532	0.108656	1.30194	1.19328
A1Q1_07027	T2	2.40039	3.29864	5.36849	2.55476	3.32038	0.389237	1.01674	0.074813	0.397469	0.627506	-0.31442	0.008232	-0.94193	-0.61927	0.322656
A1Q1_07030	T2	0	0	2.29006	0.71492	0.595648	0	2.48029	1.28086	1.13179	2.48029	1.28086	1.13179	-1.19943	-1.34851	-0.14908	YHR063C	27.06	4e-17
A1Q1_07035	T2	0.33447	0	1.66711	0.534486	1.40012	-0.73893	1.37685	0.309983	1.18716	2.11578	1.04891	1.92609	-1.06686	-0.18969	0.877175
A1Q1_07048	T2	0.481078	0.427531	0.980286	0.053925	1.13144	-0.08097	0.593436	-0.82468	0.733704	0.674407	-0.7437	0.814676	-1.41811	0.140268	1.55838	YPL264C	35.19	2e-50
A1Q1_07049	T2	4.46253	4.01172	0	4.22421	4.54382	-0.1374	-3.31108	-0.071	0.023442	-3.17368	0.066395	0.16084	3.24007	3.33452	0.094444
A1Q1_07054	T2	0	0.051574	0	0.963742	1.58756	0.141626	0	1.54966	2.06182	-0.14163	1.40803	1.92019	1.54966	2.06182	0.512156	YDR191W	31.29	2e-44
A1Q1_07055	T2	0	0	4.61909	2.54948	0	0	3.35589	2.60856	0	3.35589	2.60856	0	-0.74732	-3.35589	-2.60856
A1Q1_07065	T2	0	0	0.537669	0	0	0	1.05335	0	0	1.05335	0	0	-1.05335	-1.05335	0
A1Q1_07067	T2	2.67266	1.26692	3.08138	0.907355	0.925578	-0.84446	0.174822	-1.17271	-1.15415	1.01928	-0.32825	-0.30969	-1.34753	-1.32897	0.018561
A1Q1_07068	T2	0	0	1.31401	0	0	0	1.85918	0	0	1.85918	0	0	-1.85918	-1.85918	0
A1Q1_07069	T2	3.77244	4.20223	1.39893	3.54672	3.13231	0.138284	-1.16987	-0.07831	-0.23417	-1.30816	-0.21659	-0.37246	1.09156	0.935698	-0.15587
A1Q1_07070	T2	2.18216	2.22197	4.80211	1.66711	2.5834	0.021258	0.983174	-0.30762	0.201129	0.961916	-0.32888	0.179871	-1.29079	-0.78204	0.508748
A1Q1_07073	T2	0	0	6.61708	0	4.55479	0	3.83128	0	3.33765	3.83128	0	3.33765	-3.83129	-0.49363	3.33765
A1Q1_07080	T2	1.48978	1.46018	3.88894	1.02859	2.56105	-0.02163	1.14126	-0.38041	0.621416	1.16289	-0.35879	0.643042	-1.52167	-0.51985	1.00183
A1Q1_07081	T2	1.43667	1.40587	3.6924	0.857303	1.32906	-0.02312	1.1142	-0.51283	-0.08248	1.13732	-0.48971	-0.05935	-1.62703	-1.19668	0.430356	YJL071W	24.76	2e-22
A1Q1_07095	T2	0	0	0.626189	0	0	0	1.17145	0	0	1.17145	0	0	-1.17145	-1.17145	0
A1Q1_07096	T2	0.046516	0.320688	0	0.23408	0.538348	0.586572	-0.12833	0.425675	0.925955	-0.71491	-0.1609	0.339383	0.55401	1.05429	0.500279
A1Q1_07101	T2	0.992628	0.699955	0.765504	0.101282	0.915173	-0.31487	-0.23814	-1.31174	-0.07688	0.076732	-0.99687	0.237998	-1.0736	0.161266	1.23486
A1Q1_07102	T2	0	1.43925	2.3665	2.85488	2.37673	1.9555	2.51929	2.74626	2.52443	0.563791	0.790764	0.568933	0.226973	0.005142	-0.22183	YGR088W	45.21	4e-151
A1Q1_07103	T2	3.04819	5.4917	3.92139	5.70207	2.27042	0.755881	0.317417	0.805665	-0.35698	-0.43846	0.049784	-1.11286	0.488248	-0.6744	-1.16264
A1Q1_07109	T2	0.423996	0	1.54465	0.426478	0.356201	-0.88596	1.14589	0.00387	-0.10994	2.03185	0.889829	0.776022	-1.14202	-1.25583	-0.11381
A1Q1_07112	T2	4.51625	2.74053	3.48617	1.89061	3.92737	-0.63038	-0.33161	-1.06923	-0.18016	0.298771	-0.43885	0.45022	-0.73762	0.151449	0.889073
A1Q1_07120	T2	1.27583	1.37135	3.07599	0.915173	1.54675	0.075581	1.00985	-0.32752	0.20484	0.934266	-0.4031	0.12926	-1.33736	-0.80501	0.532359	YJL094C	35.94	2e-125
A1Q1_07125	T2	0	0	1.02859	0.042196	0.949558	0	1.6122	0.116886	1.53561	1.6122	0.116886	1.53561	-1.49531	-0.07658	1.41873
A1Q1_07127	T2	0.628015	0	1.10466	0	0.105491	-1.17379	0.508478	-1.17379	-0.89761	1.68226	0	0.276178	-1.68226	-1.40609	0.276178	YNL279W	21.34	1e-29
A1Q1_07133	T2	2.76886	3.16926	1.30416	1.75951	1.56207	0.166699	-0.85746	-0.53278	-0.66469	-1.02416	-0.69948	-0.83139	0.324685	0.192769	-0.13192	YOL139C	32.97	5e-22
A1Q1_07135	T2	2.3465	2.82228	0	4.40955	1.39611	0.222985	-2.50919	0.786401	-0.58615	-2.73217	0.563416	-0.80913	3.29559	1.92304	-1.37255
A1Q1_07152	T2	2.10833	1.48627	0.574717	1.11479	2.31177	-0.39306	-1.27917	-0.69178	0.108354	-0.88611	-0.29871	0.501418	0.587391	1.38752	0.800133	YJL072C	33.33	7e-28
A1Q1_07165	T2	1.02006	0.649658	0.19759	0.643091	0.050559	-0.40293	-1.12368	-0.41119	-1.46516	-0.72075	-0.00826	-1.06224	0.71249	-0.34148	-1.05397
A1Q1_07166	T2	5.55497	5.26438	0.361663	4.21252	3.00692	-0.07095	-2.81292	-0.36162	-0.78792	-2.74197	-0.29067	-0.71696	2.4513	2.02501	-0.42629	YBR135W	51.02	8e-30
A1Q1_07174	T2	1.22334	1.8967	3.89929	1.16224	2.02643	0.475838	1.35206	-0.05208	0.551889	0.876225	-0.52791	0.076051	-1.40414	-0.80017	0.603965	YBR159W	23.32	4e-06
A1Q1_07175	T2	1.30617	0.701459	1.84261	0.790113	0.074202	-0.58814	0.375187	-0.48543	-1.6533	0.963331	0.10271	-1.06516	-0.86062	-2.02849	-1.16787
A1Q1_07177	T2	2.54795	2.52042	5.73972	2.76301	2.77607	-0.01309	1.03364	0.098361	0.104126	1.04673	0.111453	0.117218	-0.93528	-0.92951	0.005766
A1Q1_07186	T2	4.25441	4.06115	1.02462	3.94273	3.50952	-0.05987	-1.64082	-0.09782	-0.24584	-1.58095	-0.03795	-0.18597	1.543	1.39498	-0.14802	YGL086W	29.07	9e-13
A1Q1_07194	T2	0.998292	0.930959	2.30284	0.835706	1.63316	-0.06634	0.90357	-0.16572	0.509671	0.969907	-0.09938	0.576007	-1.06929	-0.3939	0.675388
A1Q1_07199	T2	1.72826	1.32906	3.15007	2.07573	0.824605	-0.28482	0.712007	0.209065	-0.75035	0.996825	0.493883	-0.46554	-0.50294	-1.46236	-0.95942
A1Q1_07202	T2	0	0.407901	0	0.821165	0	0.860608	0	1.40181	0	-0.86061	0.541204	-0.86061	1.40181	0	-1.40181
A1Q1_07208	T2	3.63463	3.19501	0.253621	2.51682	2.72344	-0.16218	-2.45585	-0.45473	-0.35916	-2.29367	-0.29255	-0.19698	2.00112	2.09669	0.095569	YBL063W	50.47	2e-122
A1Q1_07210	T2	6.20441	6.00596	5.47793	0.840536	5.83855	-0.04335	-0.16546	-2.3223	-0.08096	-0.12212	-2.27895	-0.03761	-2.15684	0.084506	2.24134
A1Q1_07213	T2	0.819183	0.697069	0	0.704692	4.33e-06	-0.14014	-1.39964	-0.13098	-1.39963	-1.25951	0.009158	-1.25949	1.26866	1.25e-05	-1.26865	YKL035W	61.83	4e-117
A1Q1_07226	T2	0.117323	0.137182	0	0.094197	0.707349	0.04568	-0.3041	-0.05508	0.967746	-0.34978	-0.10076	0.922066	0.249014	1.27184	1.02283
A1Q1_07227	T2	0	0	0	1.00741	0	0	0	1.59207	0	0	1.59207	0	1.59207	0	-1.59207
A1Q1_07230	T2	0	1.17686	0	0	0	1.74577	0	0	0	-1.74577	-1.74577	-1.74577	0	0	0
A1Q1_07235	T2	0.990131	0.528566	1.93625	0.71696	0.383542	-0.53481	0.709223	-0.29216	-0.75407	1.24403	0.242648	-0.21926	-1.00138	-1.46329	-0.46191
A1Q1_07236	T2	4.22084	3.82918	1.18821	4.35524	3.10815	-0.12495	-1.48355	0.040499	-0.38778	-1.3586	0.165447	-0.26284	1.52405	1.09577	-0.42828
A1Q1_07247	T2	1.7695	2.25572	3.44688	3.15146	1.19634	0.280058	0.798343	0.686101	-0.41995	0.518285	0.406043	-0.70001	-0.11224	-1.21829	-1.10605
A1Q1_07254	T2	1.03839	1.55959	2.25834	0.054442	1.72289	0.420934	0.842379	-1.47231	0.531017	0.421445	-1.89325	0.110083	-2.31469	-0.31136	2.00333
A1Q1_07260	T2	0.385211	0.713979	0	1.21384	0.879251	0.45565	-0.82409	0.953139	0.639791	-1.27974	0.497489	0.184141	1.77723	1.46389	-0.31335
A1Q1_07264	T2	0	0	0.580995	0.559283	0	0	1.11236	1.08309	0	1.11236	1.08309	0	-0.02927	-1.11236	-1.08309	YIL166C	45.31	2e-159
A1Q1_07273	T2	1.58601	1.09634	2.19149	0.838471	1.13746	-0.38598	0.367658	-0.64016	-0.34929	0.753636	-0.25418	0.036693	-1.00782	-0.71694	0.290876	YJR159W	37.83	9e-74
A1Q1_07275	T2	0	0	0.940542	0	0	0	1.52661	0	0	1.52661	0	0	-1.52661	-1.52661	0
A1Q1_07278	T2	1.34738	1.63316	0.14543	1.09634	0.508877	0.207511	-1.51715	-0.21071	-0.87273	-1.72466	-0.41822	-1.08024	1.30644	0.644418	-0.66202
A1Q1_07279	T2	0.79134	1.01068	0.173764	0.959464	1.28923	0.226328	-0.93855	0.176569	0.470465	-1.16488	-0.04976	0.244138	1.11512	1.40902	0.293896	YMR088C	31.44	2e-49
A1Q1_07282	T2	3.82918	3.82402	1.24214	3.50882	3.79061	-0.00172	-1.31324	-0.11092	-0.01291	-1.31152	-0.1092	-0.01119	1.20232	1.30033	0.098007	YML054C	30.21	1e-59
A1Q1_07286	T2	0.634994	2.3355	0	3.53392	3.01957	1.32092	-1.18268	1.8295	1.63271	-2.5036	0.508577	0.311793	3.01218	2.8154	-0.19678
A1Q1_07289	T2	3.12915	3.77561	0	3.92691	1.28739	0.236501	-2.85963	0.28667	-1.02178	-3.09613	0.05017	-1.25828	3.1463	1.83786	-1.30845
A1Q1_07290	T2	0.104836	0	4.61785	0.859305	0.71696	-0.27462	3.08092	1.16825	1.00867	3.35554	1.44287	1.28328	-1.91267	-2.07226	-0.15959
A1Q1_07293	T2	0	0	0.670181	0	0	0	1.22673	0	0	1.22673	0	0	-1.22673	-1.22673	0
A1Q1_07304	T2	0	0.438854	0.528566	0	0	0.908973	1.04063	0	0	0.13166	-0.90897	-0.90897	-1.04063	-1.04063	0
A1Q1_07307	T2	2.47149	2.27981	0	2.56243	2.33333	-0.0962	-2.57119	0.043486	-0.06869	-2.47499	0.139689	0.027512	2.61467	2.5025	-0.11218
A1Q1_07308	T2	1.74032	1.45083	0.301967	2.06559	2.01119	-0.19962	-1.48209	0.195584	0.164665	-1.28247	0.395205	0.364286	1.67768	1.64676	-0.03092
A1Q1_07312	T2	0	0	0.670181	0.55609	0	0	1.22673	1.07873	0	1.22673	1.07873	0	-0.148	-1.22673	-1.07873
A1Q1_07316	T2	0	0	0	0	1.20549	0	0	0	1.77019	0	0	1.77019	0	1.77019	1.77019
A1Q1_07319	T2	2.46804	1.82119	4.49688	1.61748	2.88254	-0.35465	0.751518	-0.48716	0.188597	1.10616	-0.13251	0.543243	-1.23868	-0.56292	0.675757	YCR031C	88.14	4e-74
[truncated: 1,986 more rows]
