# Supplementary material for: Integrated transcriptomic analysis of Trichosporon Asahii uncovers the core genes and pathways of fluconazole resistance
Source: Sci Rep. 2017 Dec 19;7:17847. doi: 10.1038/s41598-017-18072-9 (PMC5736589; doi:10.1038/s41598-017-18072-9)
Supplement: Supplementary file 4 — Supplementary Table S3 [file 41598_2017_18072_MOESM4_ESM.xlsx]

## Sheet: Supplementary Table S3
Supplementary Table S3: Comparative results of differential expressed genes.
Condition A	Condition B	Genes logA/B>1	Genes logA/B<-1	Genes abs(log₂A/B)>1	Total genes	%
T2Y	T2W	178	171	349	8835	0.039502
T2YF	T2W	691	725	1416	8835	0.160272
T2H	T2W	284	253	537	8835	0.060781
T2HF	T2W	293	317	610	8835	0.0690436
T2YF	T2Y	653	671	1324	8835	0.149859
T2H	T2Y	225	226	451	8835	0.051047
T2HF	T2Y	301	320	621	8835	0.0702886
T2H	T2YF	695	649	1344	8835	0.152122
T2HF	T2YF	576	566	1142	8835	0.129259
T2HF	T2H	316	351	667	8835	0.0754952
T8Y	T8	123	151	274	9084	0.0301629
T8YF	T8	360	310	670	9084	0.0737561
T8H	T8	147	136	283	9084	0.0311537
T8HF	T8	337	381	718	9084	0.0790401
T8YF	T8Y	350	321	671	9084	0.0738661
T8H	T8Y	166	142	308	9084	0.0339058
T8HF	T8Y	324	374	698	9084	0.0768384
T8H	T8YF	305	326	631	9084	0.0694628
T8HF	T8YF	466	503	969	9084	0.106671
T8HF	T8H	342	377	719	9084	0.0791502
