# Supplementary material for: Integrated transcriptomic analysis of Trichosporon Asahii uncovers the core genes and pathways of fluconazole resistance
Source: Sci Rep. 2017 Dec 19;7:17847. doi: 10.1038/s41598-017-18072-9 (PMC5736589; doi:10.1038/s41598-017-18072-9)
Supplement: Supplementary file 5 — Supplementary Table S4 [file 41598_2017_18072_MOESM5_ESM.xlsx]

## Sheet: Supplementary Table S4
Supplementary Table S4: Detailed information of yeast homologues. Genes with differential expressions (|log₂FC|>1)at least one conditions.
Strain	Gene Name	Homo	Identity(%)	E-value	W->Y	Y->YF	YF->H	H->HF
T2	A1Q1_00009	Q0045	62.04	4e-106	2.69532	-1.26823
	A1Q1_00010	Q0065	57.94	2e-44	-2.66488
	A1Q1_00020	YDR536W	43.75	1e-39		1.52998	-1.52998
	A1Q1_00021	YDR536W	37.66	2e-60		1.57201	-1.57201
	A1Q1_00031	YPL265W	45.59	3e-147			-2.12931	1.6841
	A1Q1_00038	YDR167W	33.81	4e-26	-1.73548	1.69239
	A1Q1_00039	YOR207C	62.66	0			2.37072
	A1Q1_00042	YKL211C	52.4	4e-166			-1.64788	1.20026
	A1Q1_00054	YKR039W	46.36	4e-144	-1.07933	1.13354	-1.89892	-1.04966
	A1Q1_00080	YOL096C	34.65	4e-39		1.15566	-2.98353	2.13651
	A1Q1_00097	YJR078W	24.16	6e-18				-1.512
	A1Q1_00110	YNR072W	23.72	6e-29		-2.03334	1.60736	-1.45458
	A1Q1_00125	YDL145C	47.15	0	-1.34736	2.16576
	A1Q1_00128	YMR108W	57.26	0			-1.46075
	A1Q1_00148	YLR397C	28	2e-17			1.15425	-1.77258
	A1Q1_00157	YBR222C	28.65	6e-21		-1.34211	1.04147
	A1Q1_00169	YGR238C	24.18	5e-09		1.00895	-1.35483
	A1Q1_00172	YGR260W	24.31	1e-38			1.27126	-1.35744
	A1Q1_00198	YGL215W	27.35	1e-10		1.61311	-1.2991
	A1Q1_00224	YDR013W	32.88	7e-27		1.92572	-1.92572
	A1Q1_00250	YDR497C	27.54	1e-38		-1.59649	2.53854	-2.20223
	A1Q1_00268	YLR074C	49.11	2e-29		1.22571	-1.09086
	A1Q1_00297	YGL153W	25.54	7e-23	-1.56062			1.59668
	A1Q1_00307	YKR009C	44.5	2e-150		-1.70423
	A1Q1_00311	YPR141C	44.28	5e-97			1.82972	-2.73397
	A1Q1_00334	YMR250W	48.38	2e-151				-1.05353
	A1Q1_00347	YJR152W	27.88	5e-53		2.61467	-2.61467
	A1Q1_00350	YHR057C	33.54	6e-17	-1.30674		1.17671	-1.17671
	A1Q1_00359	YDL128W	44.76	4e-37				2.10842
	A1Q1_00379	YEL065W	31.27	3e-86		1.36425
	A1Q1_00393	YOL086C	26.81	1e-28		1.36661	-1.24787	1.57952
	A1Q1_00395	YPL265W	38.65	3e-108		1.05788
	A1Q1_00423	YBR229C	31.17	6e-39			1.08921
	A1Q1_00425	YJR152W	30.83	3e-70		1.83441	-2.77174
	A1Q1_00472	YDL155W	34.8	4e-31			1.24598	1.13714
	A1Q1_00491	YOR310C	52.81	4e-156	1.51328
	A1Q1_00492	YNL273W	21.81	5e-23		-1.41585	1.18614
	A1Q1_00494	YML035C	57.1	0		3.45257	-2.03749
	A1Q1_00543	YGL205W	35.91	1e-38		-1.14659
	A1Q1_00573	YMR088C	31.09	5e-56	1.4361	-1.34049
	A1Q1_00575	YPL265W	37.07	2e-113			1.17379
	A1Q1_00577	YDR536W	23.16	3e-28			1.25989
	A1Q1_00590	YJL026W	59.76	9e-173				1.8117
	A1Q1_00608	YFR027W	26.61	2e-07		2.72999	-2.72999
	A1Q1_00646	YNL202W	30.41	1e-13		-1.16832	1.36967	-1.05391
	A1Q1_00649	YOR283W	31.06	5e-09		1.03791	-1.03791
	A1Q1_00677	YOR335C	59.28	0		1.69775	-1.69775	1.43317
	A1Q1_00683	YPL154C	27.27	5e-24	1.19522
	A1Q1_00695	YMR315W	23.56	3e-08		1.32845	-1.47008
	A1Q1_00701	YGL241W	30.89	2e-17		-1.1394	2.26226
	A1Q1_00707	YMR048W	33.72	8e-10			-1.17221	1.44101
	A1Q1_00722	YDR036C	27.17	3e-12		-1.3188	1.0353
	A1Q1_00723	YMR091C	29.78	5e-24		2.94738	-2.94738
	A1Q1_00730	YKR105C	27.89	2e-55		1.53944	-1.53944
	A1Q1_00733	YNL200C	41.47	5e-56			1.36248
	A1Q1_00761	YOR374W	37.12	4e-94				1.27265
	A1Q1_00789	YGL125W	48.56	0			1.39417
	A1Q1_00802	YPR016C	74.69	2e-138	1.15783		-1.66683	1.05274
	A1Q1_00808	YER165W	23.01	3e-06			1.00175	-1.26196
	A1Q1_00814	YNR002C	29.65	9e-14	1.01081	2.19049	-3.09264
	A1Q1_00819	YGR252W	44.29	7e-112		-1.48862	1.45449
	A1Q1_00827	YJL029C	26.16	9e-31		-1.15764	1.12033
	A1Q1_00848	YPL248C	44.44	9e-08		2.02995	-2.02995	1.66556
	A1Q1_00851	YNL031C	55.88	3e-44		-1.3339	1.05081
	A1Q1_00857	YOR236W	34.76	6e-29	-1.02119
	A1Q1_00862	YJL194W	26.51	7e-11		-1.89384
	A1Q1_00881	YPR133C	33.13	2e-41	1.17598
	A1Q1_00885	YMR318C	42.25	9e-80		-1.64271		1.88312
	A1Q1_00886	YOL005C	45.37	2e-30				1.14461
	A1Q1_00956	YLR002C	32.62	1e-66		2.86239	-1.45208
	A1Q1_00979	YLR167W	52.38	3e-08			1.28407
	A1Q1_00990	YGL093W	21.02	8e-06		-1.42636	1.23827
	A1Q1_01002	YML070W	34.46	2e-77		1.23443	-1.23443	1.12833
	A1Q1_01006	YKL038W	43.75	8e-07				1.0687
	A1Q1_01021	YGR260W	28.6	7e-51		1.16814
	A1Q1_01025	YDR213W	34.07	2e-07		1.2919	-1.01312
	A1Q1_01028	YIR012W	24.88	1e-23		1.03899	-1.2846
	A1Q1_01031	YMR318C	35.61	3e-59		1.2766
	A1Q1_01049	YGR266W	35.6	8e-102			1.35762
	A1Q1_01055	YGR260W	26.29	1e-38				-1.54078
	A1Q1_01056	YMR262W	30.04	3e-22		-1.12941	1.31051
	A1Q1_01059	YGL255W	29.89	2e-34	1.13368	1.39302	-1.81148
	A1Q1_01062	YGL038C	26.11	1e-37		1.11558
	A1Q1_01074	YHL008C	24.88	2e-24		3.72255	-3.4705	1.69349
	A1Q1_01083	YIR023W	33.33	1e-07		-1.09424
	A1Q1_01088	YGL203C	27.05	3e-28	-1.47568	1.62275	-1.62275
	A1Q1_01107	YMR008C	33.33	8e-83	1.21345		-2.16055	1.02711
	A1Q1_01112	YGL157W	32.78	6e-36		-2.08303	1.36787
	A1Q1_01113	YLR081W	25	2e-12		-2.29208	2.10524	-1.63842
	A1Q1_01116	YLR134W	43.27	5e-154				-1.03289
	A1Q1_01121	YGR260W	23.89	7e-49		-2.34758	2.54452	-1.27455
	A1Q1_01122	YOR348C	35.83	1e-114			-1.83623
	A1Q1_01200	YCR011C	26.32	1e-81			1.93327	-1.93327
	A1Q1_01211	YBR222C	30	4e-22	1.11915	-1.11495		1.41882
	A1Q1_01216	YHR176W	25.93	4e-08		-3.00217	3.56107	-1.55194
	A1Q1_01225	YIL134W	35.78	6e-42		2.03843	-2.77927
	A1Q1_01232	YGR138C	39.93	1e-136				-1.05907
	A1Q1_01264	YMR077C	37.06	5e-17		-1.94282	2.05301
	A1Q1_01267	YGL038C	22.79	2e-22				-2.14808
	A1Q1_01274	YNL121C	47.06	2e-08			1.2339
	A1Q1_01276	YNL031C	91.91	5e-89		-2.4638	1.85293
	A1Q1_01278	YMR186W	35.27	2e-121		2.88837	-2.88837
	A1Q1_01279	YKL010C	44.82	4e-118				1.98215
	A1Q1_01283	YNL287W	37.65	0		2.03757	-2.03757
	A1Q1_01296	YMR155W	23.29	1e-22		-1.38083	1.04675
	A1Q1_01323	YPR162C	27.55	3e-14		1.55689	-1.3388
	A1Q1_01336	YML106W	50	6e-67		-2.43579	2.52537
	A1Q1_01338	YNL102W	39.36	0		-1.53635	1.34188
	A1Q1_01347	YGR170W	31.05	4e-48			1.11831
	A1Q1_01348	YMR301C	27.17	1e-20			1.66062
	A1Q1_01357	YAR035W	42.82	9e-179	-1.6309	1.09158		-1.03903
	A1Q1_01370	YAL010C	27.13	3e-15	-1.50098	2.53625		-1.86375
	A1Q1_01377	YLR281C	61.11	3e-15		-1.14621	1.02489
	A1Q1_01383	YER081W	27.86	6e-12		-1.02844
	A1Q1_01386	YNL168C	26.94	3e-16		-1.29023	1.12525
	A1Q1_01391	YDR536W	26.93	3e-28		-1.13779
	A1Q1_01397	YOR084W	25	1e-08			1.78881
	A1Q1_01409	YKL013C	76.27	3e-25	-3.73109		3.63543
	A1Q1_01418	YPR006C	48.19	5e-14		-1.32425	1.34461	-1.05225
	A1Q1_01457	YNL094W	32.54	1e-22		-1.16536	1.36158
	A1Q1_01470	YOR306C	26.89	1e-36				1.5449
	A1Q1_01471	YIL091C	33.26	8e-80	1.02784	1.62216	-1.5918
	A1Q1_01477	YMR201C	38.52	2e-52	2.11155			-1.1073
	A1Q1_01479	YLR014C	26.19	2e-29	1.861	-1.861	1.64666
	A1Q1_01506	YCL038C	21.2	9e-19		-1.32389
	A1Q1_01510	YIR037W	60.87	3e-42		-1.68871	1.53594
	A1Q1_01515	YDR104C	23.26	9e-11	-3.42615		3.49794
	A1Q1_01536	YJR109C	63.04	0		1.51495
	A1Q1_01539	YBR271W	25.62	1e-07	2.50073	-2.50073
	A1Q1_01575	YPL265W	35.58	3e-106		1.0279	-1.14782
	A1Q1_01591	YOR251C	28.37	3e-29		-1.25176	1.33397
	A1Q1_01593	YDR170C	26	3e-07		2.58599	-2.58599
	A1Q1_01604	YOR119C	36.97	1e-70	-1.11906	1.78138	-1.78138
	A1Q1_01626	YCR098C	28.06	3e-52		-1.44627	1.331
	A1Q1_01631	YJR095W	56.3	5e-101	-1.34212		1.44651
	A1Q1_01653	YMR194W	49.48	2e-30			-1.36106
	A1Q1_01683	YDR381W	37.65	1e-07			-1.02569
	A1Q1_01685	YPR194C	34.34	2e-152		-1.02587	1.47373
	A1Q1_01686	YMR090W	28.96	7e-15		-1.27726		1.06004
	A1Q1_01689	YMR090W	35.75	3e-18		1.92973	-1.93135
	A1Q1_01702	YML123C	22.06	4e-06		1.15498	-1.15498
	A1Q1_01718	YOR142W	40.26	2e-68	-3.08718			3.07013
	A1Q1_01725	YBL035C	30.68	8e-60		1.6026	-1.6026
	A1Q1_01731	YER172C	40.87	0	-1.97859	2.18532	-2.18532
	A1Q1_01736	YPL154C	26.72	2e-22	1.49546	-1.76479	1.16602	-1.16602
	A1Q1_01745	YDR440W	34.02	7e-39		1.37629
	A1Q1_01747	YBR146W	42.7	5e-16	3.96682	-3.96682	3.92745	-3.92745
	A1Q1_01757	YDL146W	26.1	3e-17		-1.30738	1.29529
	A1Q1_01762	YLR043C	48.84	4e-26		-2.38169	2.47071
	A1Q1_01773	YGL208W	30.71	1e-28		-1.84328
	A1Q1_01775	YER145C	42.9	6e-86		1.77069	-2.74594	2.07035
	A1Q1_01784	YOR212W	40.41	4e-89		-1.66684	1.18843
	A1Q1_01805	YBR222C	25.6	2e-27		-1.70427
	A1Q1_01810	YPR194C	32.55	4e-131				1.68951
	A1Q1_01819	YGL001C	47.77	9e-67	1.07873		-1.42705	1.90374
	A1Q1_01822	YOL097C	50.7	3e-157			1.14398	1.05735
	A1Q1_01837	YJL005W	33.67	0	1.66556		-2.61629
	A1Q1_01838	YPR089W	22.68	2e-20		-1.09512
	A1Q1_01844	YNL202W	28.63	3e-24			1.18936
	A1Q1_01847	YGR197C	25.27	8e-27		-2.10889	1.95238
	A1Q1_01849	YJR152W	27.33	8e-48				-1.32886
	A1Q1_01852	YOR120W	48.19	3e-76		-1.48029	1.11689
	A1Q1_01857	YKR104W	25.71	6e-10		-1.52204		1.47659
	A1Q1_01865	YNL202W	23.57	7e-12		1.89384	-1.89384
	A1Q1_01878	YLR081W	45.24	1e-06	1.05668	-1.05668
	A1Q1_01910	YJR060W	51.85	1e-08		1.25118	-1.57184
	A1Q1_01923	YKL125W	27.03	8e-25		2.20005	-1.15074
	A1Q1_01927	YHR102W	40.07	4e-60		-2.28579	2.21583
	A1Q1_01938	YJR152W	31.76	3e-66		-2.3489	2.20133
	A1Q1_01954	YMR047C	32	4e-11	-1.1152	2.91856	-1.40356
	A1Q1_01965	YIL094C	55.16	2e-141			-1.12812
	A1Q1_01971	YLR006C	28.77	1e-10			1.27128
	A1Q1_02014	YNL255C	47.06	3e-09				1.00439
	A1Q1_02016	YBR156C	46.67	4e-07		-2.25009	1.98768
	A1Q1_02017	YBR241C	29.46	9e-27		-1.81971	1.95506
	A1Q1_02032	YLR086W	41.86	0		-1.42443	1.31186
	A1Q1_02037	YIR029W	35.33	3e-55		-1.01874
	A1Q1_02073	YOR239W	46.05	3e-91			-1.10938
	A1Q1_02079	YNL061W	61.52	0		1.79275
	A1Q1_02094	YHR069C	46.15	4e-69		-1.39648	1.30421
	A1Q1_02097	YJL056C	38.75	1e-10		1.89163	-2.30258
	A1Q1_02107	YGL022W	58.29	0		3.28474	-3.28474
	A1Q1_02115	YCR105W	37.91	2e-62		-1.07349
	A1Q1_02130	YFL011W	24.93	2e-19		-1.08099	1.05059
	A1Q1_02131	YIR028W	30.79	7e-61		1.77012	-1.5903	1.52908
	A1Q1_02149	YNL229C	33.05	3e-36		1.47838		-2.20801
	A1Q1_02178	YHR049W	24.68	3e-11		1.24542
	A1Q1_02196	YLR307W	41.27	2e-24	2.05872	-2.05872	1.1639
	A1Q1_02212	YDL213C	40.18	1e-14		1.33806
	A1Q1_02213	YBR082C	29.2	6e-14		-1.55465	1.54046
	A1Q1_02232	YDR088C	25.93	9e-12	1.84449		-1.2886	-1.56005
	A1Q1_02247	YMR293C	25.42	2e-23		-1.98835	1.43891
	A1Q1_02261	YOR374W	42.07	2e-123				-1.4647
	A1Q1_02265	YBL092W	63.71	5e-52			-1.01449
	A1Q1_02271	YDR536W	28.4	2e-62			-1.19439	1.28451
	A1Q1_02272	YCR036W	29.33	2e-28		1.25877	-1.28903	1.58668
	A1Q1_02279	YIR027C	48	3e-135		1.35086	-1.09468
	A1Q1_02283	YBR070C	30.98	2e-18		-1.46445	1.20926
	A1Q1_02289	YLR438W	27.65	3e-31			-1.20314
	A1Q1_02345	YBR038W	43.55	0	-1.17145
	A1Q1_02359	YML086C	28.96	2e-55	1.47184	1.5248	-1.58693
	A1Q1_02367	YLR066W	32.35	7e-16	3.81613	-2.67952
	A1Q1_02386	YGR021W	29.31	2e-26		-1.18645	1.06959
	A1Q1_02387	YGR095C	25.95	1e-23	-1.42237	2.10216	-2.20624
	A1Q1_02418	YOR273C	33.27	4e-77			1.2615
	A1Q1_02420	YBR222C	25.78	5e-22		-1.68758	1.10938
	A1Q1_02424	YBR222C	27.95	1e-24		-2.36701	2.34758
	A1Q1_02428	YCR028C	34.44	9e-53		2.08199	-2.19162	1.02429
	A1Q1_02434	YGL099W	56.45	1e-14			-1.25289
	A1Q1_02458	YDR036C	27.59	5e-14				-1.2802
	A1Q1_02470	YMR078C	28.29	6e-58		-1.06072
	A1Q1_02476	YGR197C	21.34	3e-06		1.00077
	A1Q1_02483	YNR064C	39.72	4e-66		1.40092	-1.40092
	A1Q1_02491	YIL147C	22.86	2e-12		-1.6122	2.12187	-1.29088
	A1Q1_02496	YKL100C	34.52	4e-29	-1.42281		1.85918
	A1Q1_02526	YNL202W	30.19	2e-19		-3.03831	2.68427
	A1Q1_02546	YOR306C	22.09	1e-08		-1.70802
	A1Q1_02550	YOL075C	30.53	2e-59	-1.54017
	A1Q1_02553	YAL060W	29.01	4e-17				-1.16728
	A1Q1_02566	YER073W	28.76	3e-60	-1.46842			1.85361
	A1Q1_02573	YPR145W	61.08	0		1.24176	-1.28979
	A1Q1_02591	YML036W	25	2e-08		2.37322	-3.17761
	A1Q1_02593	YPR065W	45.65	2e-07		1.31502		1.07605
	A1Q1_02629	YGL159W	33.98	2e-08		-1.30227	1.3828
	A1Q1_02658	YJR001W	23.44	1e-06		-1.52023	1.63443
	A1Q1_02666	YLR251W	36.18	6e-22		-1.48719	2.88326	-1.86533
	A1Q1_02675	YGR285C	41.16	6e-61	-1.09626		1.22183
	A1Q1_02722	YLR256W	33.72	8e-06		1.1922
	A1Q1_02729	YBR164C	38.95	3e-35		-1.84622	1.76296
	A1Q1_02735	YNL305C	28.68	1e-26		-1.76574		2.47964
	A1Q1_02739	YPL131W	61.01	7e-118	-1.96303
	A1Q1_02753	YGR186W	31.91	3e-06		1.50649
	A1Q1_02764	YAR003W	28.03	9e-46		-1.66291	1.72394
	A1Q1_02774	YBR208C	43.69	7e-113		-1.10329
	A1Q1_02788	YBR145W	24.73	1e-21		1.39553	-1.96353	1.15404
	A1Q1_02804	YOR308C	23.57	2e-13		3.33085	-3.22219
	A1Q1_02820	YAL041W	26.39	8e-37			-1.06
	A1Q1_02821	YNL107W	42.86	6e-12	3.40657		-3.05559	3.38413
	A1Q1_02822	YGR255C	34.26	6e-73		-1.21699
	A1Q1_02831	YKR097W	66.22	0		1.08824
	A1Q1_02833	YGR012W	39.56	7e-69		1.33581	-2.25424	1.20754
	A1Q1_02845	YOL060C	37.9	8e-19	-1.0158		1.01081
	A1Q1_02856	YDL087C	33.77	8e-37		-1.25103
	A1Q1_02858	YJR070C	47.65	3e-77		-1.11873
	A1Q1_02865	YKR016W	24.38	2e-20			1.91896	-1.91896
	A1Q1_02877	YCR044C	30.22	2e-37	-1.46809	2.21593	-1.66651
	A1Q1_02884	YOR058C	23.74	2e-06		-1.20099
	A1Q1_02894	YFL027C	26.48	1e-13		2.75336	-2.75336
	A1Q1_02907	YMR055C	32.97	2e-46		-1.27644
	A1Q1_02920	YJR010W	61.57	0			-1.57366	2.12187
	A1Q1_02924	YML131W	33.53	6e-52			1.00104
	A1Q1_02939	YDR536W	44.54	3e-174	-1.20121	1.89951
	A1Q1_02960	YOL048C	23.7	5e-14		2.92026	-2.92026	1.45397
	A1Q1_02962	YJR016C	31.05	2e-72		-2.38673	2.45651
	A1Q1_03062	YNR055C	25.93	1e-47		2.12636
	A1Q1_03074	YAL051W	28.3	8e-10				-1.08979
	A1Q1_03110	YIL124W	25.5	7e-19	1.10041	-1.35836
	A1Q1_03144	YKL220C	25.24	2e-36		-1.11856
	A1Q1_03153	YGR260W	27.25	4e-56				1.30573
	A1Q1_03155	YOR162C	33.33	2e-07		-1.54215	1.38413
	A1Q1_03163	YLR098C	26.6	2e-19		-1.63762	1.38137
	A1Q1_03222	YJR092W	30.17	1e-08		1.07152	-1.07152
	A1Q1_03228	YBL051C	69.77	2e-36		2.03681
	A1Q1_03242	YLR138W	37.99	5e-99			-1.94421	2.33862
	A1Q1_03247	YLR056W	28.1	1e-07	-1.44468		1.25103
	A1Q1_03249	YFL055W	56.29	0		1.30409	-1.30877
	A1Q1_03256	YML054C	42.86	2e-11	-3.442		2.43259
	A1Q1_03302	YHR048W	32.26	1e-46		1.30479
	A1Q1_03304	YDR402C	30.14	4e-49		-2.3503	2.50554
	A1Q1_03305	YOL158C	25.32	9e-40		1.57482
	A1Q1_03307	YDR403W	34.38	3e-45		-1.04457	1.02789
	A1Q1_03310	YKL209C	27.52	1e-107		-1.20162	1.16394
	A1Q1_03324	YBR175W	28.96	4e-33		-2.24108	2.4541
	A1Q1_03336	YML054C	43.82	2e-13			2.32051	-2.32051
	A1Q1_03339	YDR415C	37.29	6e-69		1.61249	-3.12404
	A1Q1_03360	YGL234W	52.59	0		1.94665	-1.94665	2.43739
	A1Q1_03363	YMR318C	40.39	9e-76		-1.66779
	A1Q1_03374	YMR011W	24.79	8e-30		-1.22094
	A1Q1_03389	YGR262C	33.46	3e-24		1.0283
	A1Q1_03426	YOL043C	27.84	6e-24		-1.29572	1.07852
	A1Q1_03431	YOR238W	29.26	2e-24		2.25298	-2.25298	1.08099
	A1Q1_03433	YCR059C	46.32	4e-30		-1.05128	1.0316
	A1Q1_03434	YLR299W	34.06	2e-74			1.27184
	A1Q1_03447	YJL206C	23.67	4e-14	1.431	-1.85293	1.47008
	A1Q1_03469	YNL202W	32.62	2e-18		-2.6465	3.02107	-1.61974
	A1Q1_03480	YLR284C	28.11	7e-24	-1.94907	2.51319
	A1Q1_03482	YMR272C	44.5	7e-105		1.35718	-1.41892
	A1Q1_03487	YBL104C	27.78	3e-22		-1.1419	1.09375
	A1Q1_03513	YFL036W	39.42	0		1.13133
	A1Q1_03520	YOL060C	35.96	5e-30		-1.19411	1.3019
	A1Q1_03526	YBR252W	53.79	2e-52		-1.47469	1.42331
	A1Q1_03537	YLR106C	24.48	2e-11	1.18034
	A1Q1_03540	YBR293W	29.58	2e-52		-1.37332	1.37168
	A1Q1_03547	YIL113W	26.14	2e-08		-1.23385	1.21801
	A1Q1_03580	YHR181W	66.67	4e-08	-1.09046	2.82036	-2.02929
	A1Q1_03587	YOL137W	29.65	4e-12				1.31471
	A1Q1_03592	YOR056C	32.4	1e-56		1.14807
	A1Q1_03598	YER098W	29.3	7e-19				1.02583
	A1Q1_03599	YLR215C	28.88	1e-30			-1.13863
	A1Q1_03601	YOR353C	25.75	5e-09		-1.22416	1.53348
	A1Q1_03608	YML049C	26.64	2e-76		2.14005	-2.16478	1.52319
	A1Q1_03612	YOL119C	29.63	3e-54				1.0002
	A1Q1_03620	YGL205W	28.19	2e-07		1.36259	-1.7561
	A1Q1_03630	YDR038C	39.62	0			-1.40444
	A1Q1_03632	YDR038C	43.94	3e-123		1.06943	-1.32276
	A1Q1_03691	YGL247W	36.43	4e-19		-1.10836	1.01504
	A1Q1_03711	YJR152W	30.71	2e-76		1.19396
	A1Q1_03715	YER015W	29.04	1e-26		-2.43256	2.43278
	A1Q1_03716	YER060W-A	32.51	3e-70				1.91467
	A1Q1_03729	YML068W	26.14	8e-25		-1.28603	1.12485	-1.00435
	A1Q1_03730	YDR001C	26.78	5e-13		-1.38429	1.87384	-1.60612
	A1Q1_03748	YDL137W	43.66	2e-43		2.54452
	A1Q1_03776	YGL156W	38.22	0			1.01025
	A1Q1_03801	YOR109W	26.28	3e-22		-2.47861	2.63331
	A1Q1_03825	YML065W	31.78	1e-48		-1.3623	1.11555
	A1Q1_03829	YJR159W	36.59	1e-70	1.28092		1.13667	-2.61757
	A1Q1_03858	YBR155W	27.61	8e-31			-2.70772	2.18901
	A1Q1_03871	YLL048C	41.7	1e-117				-2.10459
	A1Q1_03873	YHR205W	29.41	4e-35		-1.57207	1.32851
	A1Q1_03898	YLR231C	45.79	7e-121		-1.12668
	A1Q1_03901	YCR098C	47.73	3e-141				-1.04243
	A1Q1_03909	YMR226C	35.94	1e-35		-1.15211	1.04095
	A1Q1_03910	YJR159W	33.68	5e-64		-2.48714	1.83779
	A1Q1_03924	YBR298C	34.34	2e-97	-3.40007		1.62773	-1.79299
	A1Q1_03926	YIL125W	58.35	0	-1.28365	1.79154	-2.00682
	A1Q1_03929	YML016C	75.81	0				1.46586
	A1Q1_03954	YPL220W	63.72	3e-90		1.10445	-1.2158
	A1Q1_03978	YML042W	32.08	4e-89		-1.5979	1.09867
	A1Q1_03998	YGR112W	38.39	3e-19	-1.70409	1.17391
	A1Q1_04020	YLR303W	62.93	0		-1.43603	1.56089
	A1Q1_04028	YDR242W	29.26	2e-52		-1.82429	1.70062
	A1Q1_04029	YLR228C	32.39	6e-08				2.22016
	A1Q1_04031	YGR205W	32.61	2e-28		-1.59038	1.54811
	A1Q1_04049	YNL231C	26.78	3e-32		1.54874	-1.73968
	A1Q1_04056	YFR024C-A	36.36	6e-07	1.25456	-1.25456	2.37108
	A1Q1_04064	YER073W	48.89	1e-170		1.48156	-1.04911
	A1Q1_04065	YJL164C	45.43	3e-109		1.30912	-1.11619
	A1Q1_04080	YLR299W	27.97	6e-09		-1.20619
	A1Q1_04082	YLR299W	35.33	9e-22	-2.88983			1.82981
	A1Q1_04084	YKL189W	29.11	2e-41		-1.13458	1.01217
	A1Q1_04094	YOL140W	29.52	2e-57				-1.21353
	A1Q1_04105	YNL098C	41.6	1e-30			-1.06404
	A1Q1_04109	YBR160W	67.68	6e-146		-2.73701	2.57998
	A1Q1_04124	YNR074C	24.39	4e-06		-2.83376	3.09833
	A1Q1_04132	YMR214W	38.89	6e-11		1.35453	1.06522	-2.41975
	A1Q1_04144	YFL041W	27.36	4e-51				-1.06804
	A1Q1_04153	YJR113C	29.79	9e-14		-2.44098	1.69012
	A1Q1_04164	YDL124W	32.47	3e-19			1.11977	-1.09032
	A1Q1_04192	YIL144W	24.87	3e-18		-1.16884	1.02755
	A1Q1_04200	YOR374W	45.41	7e-130		-2.27833	1.20198
	A1Q1_04224	YDR448W	46.3	1e-51		1.95203
	A1Q1_04279	YPR055W	21.28	7e-42		-1.31348	1.34466
	A1Q1_04302	YBR023C	49.3	0	1.37547	-1.37547
	A1Q1_04303	YBR008C	39.66	4e-111		1.76772	-1.76137	-1.35272
	A1Q1_04308	YKL015W	24	2e-11		1.17909	-1.24959
	A1Q1_04313	YFL037W	74.89	0		-1.66783
	A1Q1_04314	YIL147C	43.06	2e-13			1.5249	-1.25829
	A1Q1_04327	YPR175W	28.06	3e-52		-1.02009
	A1Q1_04330	YIL078W	53.94	0	1.30495
	A1Q1_04359	YGR289C	40.4	1e-152				1.14275
	A1Q1_04361	YPR010C	56.95	0		1.67762	-1.91023	2.17332
	A1Q1_04365	YLR197W	55.56	3e-177		2.02356
	A1Q1_04366	YBR109C	30.87	4e-23		-1.50935	1.51398
	A1Q1_04367	YNL172W	30.88	2e-47		-1.59639	1.57774
	A1Q1_04373	YBR136W	23.07	2e-114			-1.07814
	A1Q1_04410	YHR172W	22.84	6e-10		-1.24423	1.16122
	A1Q1_04411	YGL085W	43.75	1e-24		-1.46577	1.31624
	A1Q1_04430	YGR010W	67.21	2e-120	-1.24119		1.15578
	A1Q1_04481	YAL067C	29.86	1e-42	-2.58599	3.05316	-3.05316
	A1Q1_04519	YJL212C	24.5	6e-57			1.08816	-1.17773
	A1Q1_04520	YBR006W	43.39	2e-135	1.70856
	A1Q1_04545	YMR136W	63.41	2e-13		1.36323	-1.19357
	A1Q1_04559	YPR060C	34.02	4e-37		-1.5653	1.39513
	A1Q1_04578	YCL026C-A	34.67	7e-31		1.7835		-2.14405
	A1Q1_04611	YLR342W	57.24	0	-1.55099		1.48964
	A1Q1_04615	YFR009W	32.11	1e-93	-1.6763		1.90693	-1.90693
	A1Q1_04616	YNL004W	38.57	2e-09		-1.10744	1.17534
	A1Q1_04620	YJR149W	27.43	9e-10		-1.747	1.57812
	A1Q1_04686	YGR031W	35.59	6e-47		-1.38528	1.40735
	A1Q1_04712	YOR120W	43.4	2e-59			1.10366
	A1Q1_04717	YBR112C	55.1	5e-153			-3.29115	3.42251
	A1Q1_04722	YJR152W	31.16	2e-68		-1.82753
	A1Q1_04732	YPL015C	29.2	6e-16		-1.60046	1.78392
	A1Q1_04735	YKL114C	27.75	1e-15		2.41884	-1.11548
	A1Q1_04737	YLL039C	100	1e-161			-1.22881
	A1Q1_04750	YGR055W	49.71	2e-165		1.39833	-1.1031	2.568
	A1Q1_04812	YKR080W	35.71	9e-48	-1.92048
	A1Q1_04820	YDR173C	27.79	2e-32		-1.28555	1.22668
	A1Q1_04825	YOR190W	32.54	1e-53	1.18493	1.85978	-1.27897
	A1Q1_04847	YGR138C	27.54	2e-46			-1.06788
	A1Q1_04879	YGR260W	29.11	1e-64			-1.02096	-1.31509
	A1Q1_04892	YNL027W	39.29	6e-09	-1.38952	2.3371	-2.3371
	A1Q1_04914	YMR019W	35.59	1e-08	1.00791	-1.00791	1.32447	-1.32447
	A1Q1_04923	YBR243C	36.92	8e-63				1.04228
	A1Q1_04990	YLR212C	35.33	2e-16		-1.93276	1.79827
	A1Q1_04995	YGR213C	29.32	4e-34		1.1503
	A1Q1_05002	YDR536W	24.49	3e-36			-1.08205	1.69712
	A1Q1_05010	YKR066C	24.69	7e-08		1.6736	-1.17827	-1.62624
	A1Q1_05018	YJL006C	29.06	1e-16			-1.02888	1.21658
	A1Q1_05055	YNR002C	30.1	8e-24			-1.1768	1.08392
	A1Q1_05097	YLR430W	24.89	2e-27		2.59921	-2.59921
	A1Q1_05100	YNL331C	48.47	3e-113			1.30897	-1.19488
	A1Q1_05123	YMR226C	26.61	7e-08		-3.07398	2.56853
	A1Q1_05130	YOR307C	34.19	7e-31		1.05905	-2.38527	1.60386
	A1Q1_05136	YML054C	37.55	1e-112		-1.01315
	A1Q1_05137	YML054C	40.82	4e-120		-1.87251	1.60769
	A1Q1_05185	YER082C	37.78	2e-123		1.0775	-1.04467
	A1Q1_05226	YDR242W	27.96	3e-49	-1.23803	2.0712	-1.96255	1.62351
	A1Q1_05231	YKR009C	27.27	1e-22				1.03791
	A1Q1_05238	YAL058W	32.43	5e-62			1.33612
	A1Q1_05248	YLR142W	29.29	2e-15		2.72249	-2.72249
	A1Q1_05252	YBR249C	55.93	1e-141		2.19284
	A1Q1_05262	YLR070C	24.46	5e-13		-2.02344	1.56628
	A1Q1_05268	YGR260W	26.2	2e-39	-1.34841	-1.44287
	A1Q1_05305	YDR242W	29.72	1e-42	-1.10845	1.38755	-1.03438
	A1Q1_05306	YNR055C	27.69	3e-61			1.49842	-1.19155
	A1Q1_05312	YNL082W	40	5e-82		-1.31159	1.31504
	A1Q1_05315	YKL021C	32.51	8e-47	-1.32357			1.11177
	A1Q1_05323	YDL105W	23.61	2e-16		-1.57063	1.42301
	A1Q1_05328	YIL106W	25.15	3e-08		-1.3104	1.24794
	A1Q1_05340	YML071C	30.54	2e-16		2.51692	-2.51692
	A1Q1_05349	YIL112W	41.49	8e-09	1.22725	-1.22725	1.39506	-1.39506
	A1Q1_05365	YDR270W	38.43	1e-176		1.15549
	A1Q1_05370	YOL137W	24.18	3e-09		-1.2957
	A1Q1_05382	YDL240W	25.91	2e-09		-2.11821	1.89087
	A1Q1_05396	YKL209C	29.08	2e-81		1.84738	-2.00456
	A1Q1_05425	YKL128C	34.55	5e-33			-1.30796	1.0068
	A1Q1_05428	YHR023W	33.48	0		-1.84683	1.71417
	A1Q1_05437	YFL016C	36.08	8e-54		-2.54889	2.14635
	A1Q1_05454	YGR147C	30	1e-14			-1.53286	1.2155
	A1Q1_05480	YBR229C	31.34	1e-36		-1.59369	1.53705	-1.47961
	A1Q1_05486	YAL054C	23.29	3e-31		-1.27854
	A1Q1_05496	YNL202W	30.59	4e-20			1.01263	-1.3973
	A1Q1_05499	YHL040C	28.83	2e-68		2.62735	-1.29064
	A1Q1_05513	YIR007W	38.04	9e-138		1.37844
	A1Q1_05551	YLR089C	24.92	2e-14		-1.0697
	A1Q1_05556	YNL065W	31.67	5e-66		2.12715	-2.13419
	A1Q1_05568	YJL219W	29.63	2e-15			-1.09576	-1.28245
	A1Q1_05574	YIL124W	29.09	9e-16	1.21874	-1.21874
	A1Q1_05575	YGR260W	32.44	2e-79	-1.62093
	A1Q1_05591	YIL003W	48.24	7e-80	1.86651	1.44008	-1.20377
	A1Q1_05608	YBR222C	27.53	2e-27		-1.80737	1.48697
	A1Q1_05612	YER021W	29.81	1e-77	-1.40309
	A1Q1_05616	YNL001W	28.57	1e-59		-3.73773	2.41798
	A1Q1_05621	YGL216W	42.49	1e-85		-1.76436	1.57378
	A1Q1_05623	YFR044C	48.17	2e-161			-1.07641
	A1Q1_05625	YFR004W	67.8	3e-129	-1.1414		1.43878
	A1Q1_05630	YPL171C	29	9e-15				-1.24646
	A1Q1_05637	YLR008C	63.01	2e-27		2.33174		-2.27143
	A1Q1_05642	YKL157W	29.66	5e-13		2.34226	-2.34226
	A1Q1_05643	YKL157W	34.11	2e-30		1.1915	-1.1915
	A1Q1_05653	YAL046C	44.76	6e-22		-1.27338
	A1Q1_05655	YGL006W	40.02	0		2.69016	-1.35634
	A1Q1_05657	YPL178W	58.75	7e-30	-1.01286	-1.71635	2.07848
	A1Q1_05662	YLR256W	36.73	4e-07		1.95785	-2.11305
	A1Q1_05669	YNL036W	26.72	5e-19	-1.14787	2.4397	-1.24867	-1.75622
	A1Q1_05674	YOR165W	51.52	7e-38		3.11319	-3.11319
	A1Q1_05702	YBR114W	25.9	2e-57		1.08968
	A1Q1_05705	YBR222C	25.48	1e-18		-2.05233	1.85692
	A1Q1_05729	YBR043C	25.73	6e-56		1.61954	-2.6409
	A1Q1_05733	YOR168W	42.68	0	-1.27338		1.10237
	A1Q1_05751	YOL140W	30.64	9e-43				-1.61458
	A1Q1_05802	YPL154C	26.24	4e-18		1.97898	-1.64933	1.0805
	A1Q1_05804	YPR138C	42	9e-120	-1.79836	3.00846	-2.89981
	A1Q1_05818	YGL009C	61.8	0		1.5523	-1.12419	-1.46118
	A1Q1_05839	YEL065W	26.63	9e-60		1.83516	-1.9357	1.19144
	A1Q1_05842	YLR308W	36.52	4e-34	1.16851	-1.16851	1.36377
	A1Q1_05854	YDR379C-A	35.53	1e-08		-1.1881	1.06941
	A1Q1_05858	YHR112C	45.79	2e-116			-1.49673
	A1Q1_05870	YNL036W	34.92	1e-15		-1.1152	1.54312
	A1Q1_05875	YMR287C	21.8	9e-13	-1.22114	1.61375	-1.49686
	A1Q1_05887	YLR246W	28.12	9e-24	1.49439	1.27749	-2.77188
	A1Q1_05907	YLR234W	39.5	8e-60		1.29995	-1.58349
	A1Q1_05912	YKL067W	52.98	1e-56		1.22513	-1.35177
	A1Q1_05933	YMR011W	25.79	9e-33		-1.7914	1.24924
	A1Q1_05947	YGL243W	32.3	3e-25		-1.10369
	A1Q1_05963	YGR119C	32.95	1e-27				-2.84926
	A1Q1_05989	YPL028W	51.77	6e-123		1.20486	-1.46503	1.1638
	A1Q1_06020	YFR031C	42.04	0		-1.79265	1.6425
	A1Q1_06033	YLR105C	34.59	3e-18		-1.27114		3.46677
	A1Q1_06037	YGL077C	31.6	4e-90		2.29463	-2.29463	1.12382
	A1Q1_06040	YLR321C	25.84	7e-22		1.35641	-3.05416	1.33612
	A1Q1_06074	YOR378W	22.85	1e-13		1.88465	-1.59391
	A1Q1_06081	YNL142W	53.32	8e-132		1.75421	-1.67979
	A1Q1_06084	YDL173W	29.52	3e-07		1.16179	-2.19056
	A1Q1_06090	YDR228C	38.64	2e-17	-1.48	2.77013
	A1Q1_06106	YPR155C	30.34	2e-38		3.11571	-3.11571
	A1Q1_06117	YDR057W	27.46	6e-06	-1.07188			1.64666
	A1Q1_06122	YHR178W	25.93	2e-08		1.51711
	A1Q1_06128	YER182W	31.73	1e-16		1.07162
	A1Q1_06157	YIR006C	35.22	3e-11		1.04962
	A1Q1_06166	YMR230W	60.78	6e-40			-1.04654
	A1Q1_06168	YNL261W	34.52	1e-07		-1.17828	1.07317
	A1Q1_06177	YOR025W	40.13	1e-67	1.32307			-1.00652
	A1Q1_06181	YKL045W	36.72	3e-98		-1.94273	1.82421
	A1Q1_06183	YNL321W	27.03	9e-37				-1.0792
	A1Q1_06187	YOR216C	28.32	1e-24		-1.14218	1.19714
	A1Q1_06197	YNL110C	39.19	2e-30		1.46061
	A1Q1_06241	YNR074C	25.35	1e-13		1.18857	-1.01506
	A1Q1_06246	YGR263C	27.56	1e-09		1.43402
	A1Q1_06257	YEL065W	38.13	3e-138	-2.62677			1.30878
	A1Q1_06267	YAL053W	23.42	8e-33		2.75438
	A1Q1_06270	YKL138C	41.98	2e-27				-2.3534
	A1Q1_06282	YOR378W	26.94	1e-40				-1.03965
	A1Q1_06285	YHL047C	24.95	1e-39		1.70614	-1.70614
	A1Q1_06291	YDR116C	31.15	3e-16			-3.92171	3.90662
	A1Q1_06293	YFR025C	29.73	3e-47			-1.03153
	A1Q1_06309	YBL097W	31.96	4e-81			1.33908
	A1Q1_06310	YML130C	33.81	4e-79		1.24155
	A1Q1_06316	YPL265W	32.14	3e-86				1.34584
	A1Q1_06317	YMR020W	23.43	2e-10	1.94347		-1.13034
	A1Q1_06323	YBR046C	25.07	2e-17		2.86511	-2.86511
	A1Q1_06328	YHR042W	23.98	9e-29		2.16953	-2.16953
	A1Q1_06331	YOL086C	38.42	1e-71		-1.15236
	A1Q1_06332	YIL160C	43.47	3e-107		-1.1413
	A1Q1_06337	YOR337W	21.28	6e-11		-1.14616	1.03995
	A1Q1_06339	YLL060C	25.12	4e-07	2.53554	-1.56162
	A1Q1_06341	YPL265W	36.27	3e-103	1.10541
	A1Q1_06359	YFL039C	23.58	2e-16		-1.7534	1.54632
	A1Q1_06360	YGR284C	42.38	2e-67			1.25848	-1.14155
	A1Q1_06382	YLL028W	34.82	3e-76		1.18474
	A1Q1_06394	YKL220C	28.84	6e-42				1.89739
	A1Q1_06408	YGL251C	26.73	6e-71			1.53186
	A1Q1_06409	YBR046C	28.61	6e-16		-1.11436	1.38429
	A1Q1_06412	YDR414C	23.6	1e-09		2.29531	-2.29531
	A1Q1_06419	YNL134C	32.9	2e-46				-1.40373
	A1Q1_06432	YGL216W	40.26	5e-49		-1.54736	1.62132
	A1Q1_06433	YER142C	33.1	5e-14		1.12504
	A1Q1_06442	YFL041W	35.65	1e-128		2.69468	-2.58602
	A1Q1_06444	YJR051W	38.84	2e-92		-1.54563	1.39898
	A1Q1_06448	YGL194C	34.49	6e-38	1.56259
	A1Q1_06466	YGR055W	28.33	7e-23		-1.05066	1.00074
	A1Q1_06470	YGR260W	28.22	3e-56			-1.51616
	A1Q1_06472	YIR008C	34.77	4e-87		-1.3797	1.21085
	A1Q1_06486	YNL068C	36.08	7e-09		-1.42459	1.87002	-1.18773
	A1Q1_06519	YGR260W	26.03	3e-55		2.82429	-1.20606	-1.5289
	A1Q1_06520	YGR260W	25.64	6e-45		-1.79119	1.37826	-1.23434
	A1Q1_06521	YJR104C	49.68	2e-46		1.13455	-1.02589
	A1Q1_06527	YOR142W	27.35	2e-18		1.72026	-3.53196	2.78451
	A1Q1_06534	YGL055W	43.88	1e-125		1.48651
	A1Q1_06556	YOL049W	37.12	9e-108		1.3614
	A1Q1_06558	YPL088W	38.35	1e-65		-1.3293	1.08106
	A1Q1_06559	YDR497C	44.62	1e-42		-1.84966	1.69554
	A1Q1_06560	YLR044C	40.59	8e-138		1.36399	-1.41044
	A1Q1_06566	YHR016C	36.82	3e-23	-1.09753	1.83184		-1.24441
	A1Q1_06567	YBR019C	27.68	2e-06		-2.06627	1.66369
	A1Q1_06574	YKL220C	27.59	6e-66		1.94156	-1.40782	-1.8117
	A1Q1_06597	YGR101W	27.48	9e-16	1.64788		-1.64995
	A1Q1_06606	YKL174C	36.09	4e-49		1.23799	-1.24375
	A1Q1_06609	YBR023C	44.09	1e-28			2.45003	-2.45003
	A1Q1_06612	YJR057W	45.27	3e-53		1.71726	-1.26574
	A1Q1_06621	YKR056W	37.68	3e-98	-1.54286
	A1Q1_06625	YBR229C	35.04	0			1.69775
	A1Q1_06631	YPL231W	51.44	0			-1.08272
	A1Q1_06635	YMR315W	26.61	7e-23	-2.09226	2.62137	-1.5532
	A1Q1_06639	YHR086W	24.57	4e-07		3.09962	-2.97857
	A1Q1_06649	YMR224C	28.69	2e-77		-1.10724	1.01936
	A1Q1_06667	YLR045C	27.72	8e-43		-1.25702	1.16268
	A1Q1_06677	YOL152W	25.45	5e-22			-1.95254
	A1Q1_06682	YLR299W	35.95	4e-80			-1.54876
	A1Q1_06693	YER020W	38.94	5e-65		-1.44856	1.32225
	A1Q1_06716	YJL172W	32.62	3e-72		1.52919	-1.37792	1.16539
	A1Q1_06732	YBL016W	50.81	4e-51		-2.22561	1.69216
	A1Q1_06737	YOL102C	38.81	7e-07		1.31444	-1.37085
	A1Q1_06749	YGR260W	24.39	9e-38			1.45503	-1.02128
	A1Q1_06750	YER073W	31.38	4e-54		-1.06995
	A1Q1_06763	YPL133C	27.03	4e-20		-1.4251	1.23854
	A1Q1_06778	YBR046C	30.18	1e-20		-3.14108	2.74955
	A1Q1_06781	YLR310C	25.66	4e-10		-1.03575
	A1Q1_06783	YPR147C	25.17	4e-11			1.01793
	A1Q1_06793	YNL125C	26.51	1e-27		2.77232	-2.77232
	A1Q1_06803	YGR083C	33.51	6e-55		-1.29679	1.65426
	A1Q1_06820	YPL154C	27.83	6e-21				1.17532
	A1Q1_06822	YPL154C	27.65	6e-22				1.44323
	A1Q1_06832	YPL154C	27.93	4e-27				-1.05571
	A1Q1_06840	YJR105W	25.2	5e-16			1.83972
	A1Q1_06866	YDR481C	26.84	3e-13	-1.95803	2.34098	-2.34098
	A1Q1_06873	YDL111C	26.86	8e-07		-1.7464	1.85723
	A1Q1_06902	YER036C	56.75	0		1.87354	-1.11687
	A1Q1_06932	YIL156W-B	34.29	4e-15		-1.49135	1.56807
	A1Q1_06949	YBR208C	37.96	0				-1.52769
	A1Q1_06977	YDL171C	56.22	0		-1.7277
	A1Q1_07002	YCR027C	43.24	4e-41		-1.65139	-1.02862	2.48295
	A1Q1_07010	YPL060W	37.27	5e-60		-1.24046	1.1098
	A1Q1_07030	YHR063C	27.06	4e-17		2.48029	-1.19943
	A1Q1_07048	YPL264C	35.19	2e-50			-1.41811	1.55838
	A1Q1_07054	YDR191W	31.29	2e-44			1.54966
	A1Q1_07081	YJL071W	24.76	2e-22		1.13732	-1.62703
	A1Q1_07102	YGR088W	45.21	4e-151	1.9555
	A1Q1_07120	YJL094C	35.94	2e-125			-1.33736
	A1Q1_07127	YNL279W	21.34	1e-29	-1.17379	1.68226	-1.68226
	A1Q1_07133	YOL139C	32.97	5e-22		-1.02416
	A1Q1_07166	YBR135W	51.02	8e-30		-2.74197	2.4513
	A1Q1_07174	YBR159W	23.32	4e-06			-1.40414
	A1Q1_07186	YGL086W	29.07	9e-13		-1.58095	1.543
	A1Q1_07208	YBL063W	50.47	2e-122		-2.29367	2.00112
	A1Q1_07213	YKL035W	61.83	4e-117		-1.25951	1.26866	-1.26865
	A1Q1_07264	YIL166C	45.31	2e-159		1.11236		-1.08309
	A1Q1_07273	YJR159W	37.83	9e-74			-1.00782
	A1Q1_07279	YMR088C	31.44	2e-49		-1.16488	1.11512
	A1Q1_07282	YML054C	30.21	1e-59		-1.31152	1.20232
	A1Q1_07319	YCR031C	88.14	4e-74		1.10616	-1.23868
	A1Q1_07338	YBR094W	32.08	6e-54			-1.39407
	A1Q1_07371	YOR246C	29.92	7e-21	1.21089	-1.21089
	A1Q1_07373	YPR062W	23.68	2e-08		-1.02333
	A1Q1_07386	YBR222C	25.85	3e-31		2.05233	-2.05233
	A1Q1_07391	YJR016C	29.59	2e-61		1.90332	-1.90332
	A1Q1_07420	YBL020W	25	6e-14		2.08345	-2.08345
	A1Q1_07452	YNR050C	32.97	2e-52		-1.33139	1.89079	-1.14356
	A1Q1_07462	YHR007C	22.5	2e-15		-1.40092	2.11903		ERG11, the target of fluconazole, inhibited
	A1Q1_07537	YPR021C	27.19	3e-11		-1.9217	1.92905
	A1Q1_07548	YGL136C	27.34	1e-22				-2.93621
	A1Q1_07549	YLR065C	27.61	3e-08	-2.24772	2.36535
	A1Q1_07554	YHR048W	33.16	2e-90			-1.02851
	A1Q1_07589	YGL073W	31.4	2e-12		1.06339	-1.10006
	A1Q1_07639	YPL090C	64.98	1e-102			-1.10604
	A1Q1_07645	YJL074C	33.76	5e-173		-1.05486
	A1Q1_07651	YGR260W	27.71	1e-61	-1.74046
	A1Q1_07659	YPR192W	23.08	3e-06		-1.94907	1.23803
	A1Q1_07682	YGR028W	47.37	3e-109		1.15019
	A1Q1_07684	YKR105C	28.15	7e-52			-1.78283	1.79494
	A1Q1_07686	YER178W	28.88	6e-32		-1.09726	1.01671
	A1Q1_07687	YIL099W	31.84	2e-58	-1.22725	1.34185
	A1Q1_07751	YBR222C	28.02	4e-26			1.40453	-1.93416
	A1Q1_07755	YPR156C	35.85	1e-86		2.45694	-1.01499	-1.50048
	A1Q1_07756	YPR021C	47.74	1e-95			-1.17747
	A1Q1_07765	YPL228W	26.62	3e-13		1.02496
	A1Q1_07778	YKL104C	59.37	0		-2.27187	1.92876
	A1Q1_07805	YHR007C	23.74	3e-13		1.64666	-1.64666
	A1Q1_07809	YLR089C	48.87	8e-155				-2.16611
	A1Q1_07810	YCR098C	33.49	8e-71		-1.50453	1.32732
	A1Q1_07812	YOR190W	30.55	2e-31			1.54876	-1.54876
	A1Q1_07827	YDR244W	32.89	1e-47		2.01357	-1.863	1.24449
	A1Q1_07849	YPL086C	71.46	0		1.58342	-2.82683	1.00421
	A1Q1_07850	YDR477W	29.95	3e-13		1.28023	-1.55326
	A1Q1_07852	YCR014C	27.32	2e-08		1.12545	-1.1656
	A1Q1_07860	YOR197W	39.24	2e-56		-2.62543	1.95466
	A1Q1_07866	YBR056W	28.02	1e-52			1.22768
	A1Q1_07873	YOL010W	36.07	5e-81			1.51232
	A1Q1_07876	YPL154C	23.46	4e-07		-1.48635
	A1Q1_07879	YHR163W	38.71	7e-46		1.39462	-1.39462
	A1Q1_07882	YCL008C	29.38	4e-09		-1.44651		1.7956
	A1Q1_07886	YBR269C	41.75	2e-13		3.54345	-3.54345
	A1Q1_07890	YPL117C	53.91	5e-85			-1.34059
	A1Q1_07900	YLR214W	25.33	1e-06	1.04456		1.07617	-1.53944
	A1Q1_07902	YGR260W	28.21	8e-64			-1.9901
	A1Q1_07908	YDR061W	27.96	1e-47				-1.29978
	A1Q1_07909	YGR043C	57.86	7e-60	-1.75549
	A1Q1_07914	YJL214W	27.71	4e-41		-1.14181	1.42628	1.2762
	A1Q1_07915	YML054C	33.78	4e-60		1.69395	-1.69395
	A1Q1_07927	YER156C	36.2	2e-64		3.28932	-3.28932
	A1Q1_07937	YOL164W	46.34	0		-1.36458
	A1Q1_07971	YBR046C	28.57	1e-17		-1.02037
	A1Q1_07973	YGR260W	28.85	2e-56	-1.44937	1.64013	-1.64013
	A1Q1_07978	YJL172W	34.6	7e-104		-1.27702	1.92418	-1.01112
	A1Q1_07984	YKR084C	35.32	3e-90		-1.20478
	A1Q1_07993	YEL042W	44.44	4e-116		2.403	-2.16707
	A1Q1_08005	YGR200C	31.31	3e-107		1.42632	-1.85293
	A1Q1_08012	YGR260W	25.34	3e-48		-1.23443
	A1Q1_08023	YOL075C	32.66	0		-1.5188	1.28651
	A1Q1_08027	YBR006W	27.78	4e-48		-1.00886	1.18716
	A1Q1_08033	YNL240C	32.05	3e-52		-2.14731	2.12666
	A1Q1_08042	YGL150C	43.49	4e-136		-3.22023	3.18445
	A1Q1_08043	YGL150C	52.69	2e-128		1.98335	-2.18029
	A1Q1_08054	YDR127W	45.87	0		3.20447	-3.20447
	A1Q1_08079	YBR294W	44.11	0	1.20619	-1.20619
	A1Q1_08081	YPR105C	26.05	2e-20		-1.15819	1.76388
	A1Q1_08086	YLR272C	35.03	0		-1.73368	1.52652
	A1Q1_08093	YKR087C	31.61	5e-19		-1.07232	1.22735
	A1Q1_08095	YER008C	39.74	7e-06		1.55336	-1.55336
	A1Q1_08102	YJR151C	36.53	4e-11		-3.78521
	A1Q1_08104	YDR037W	60.03	0	1.38275		-2.24649
	A1Q1_08111	YGL073W	41.82	1e-21		-1.14468	1.03563
	A1Q1_08116	YGR260W	27.47	8e-66		-1.84956
	A1Q1_08156	YOR378W	24.24	6e-13	1.0694	1.66748	-1.97705	1.86246
	A1Q1_08173	YML056C	65.97	0		1.83682	-1.81101
	A1Q1_08186	YJR001W	32.43	2e-50		-1.30361		1.84503
	A1Q1_08238	YKL007W	34.85	2e-20		-1.61516	1.57087
	A1Q1_08252	YAL049C	23.18	3e-08			1.01288	-1.06773
	A1Q1_08259	YIR036C	23.63	6e-08		1.66556	-1.66556
	A1Q1_08263	YNL096C	43.51	6e-40	-4.17867			4.28515
	A1Q1_08264	YOR096W	60	2e-24	-2.62589	1.59793	-1.27284	2.47892
	A1Q1_08270	YER165W	46.07	5e-174		-1.29077	1.78788
	A1Q1_08272	YFL038C	61.64	2e-58		-1.11712	1.08595
	A1Q1_08274	YDL085W	32.99	9e-75			1.30118
	A1Q1_08276	YCR028C	35.81	1e-94			-1.17257
	A1Q1_08278	YIL051C	27.68	9e-09		1.11919		-1.78835
	A1Q1_08293	YGR260W	26.64	1e-48		-1.07484
T8	A1Q2_00002	YOL154W	34.06	3e-19				1.49518
	A1Q2_00005	YGR260W	26.09	2e-37				-1.48618
	A1Q2_00015	YGR266W	35.6	4e-102				1.03624
	A1Q2_00029	YNL031C	91.91	5e-89		-1.34006	1.18319
	A1Q2_00037	YOL122C	37.88	2e-12	1.53881	-1.53881
	A1Q2_00049	YGR289C	31.09	6e-24		1.05553	-1.32281
	A1Q2_00064	YGL206C	54.04	0		-1.05759
	A1Q2_00068	YKR056W	38.81	2e-97		1.00254		-1.07924
	A1Q2_00077	YJR057W	44.71	7e-54		1.07348
	A1Q2_00086	YGR188C	34.47	2e-70		-1.10961	1.02091
	A1Q2_00087	YPR186C	27.4	5e-22	1.65928	-1.65928
	A1Q2_00115	YOR381W	29.41	1e-65			2.28241	-2.28241
	A1Q2_00146	YKL120W	29.23	1e-36	-1.08284
	A1Q2_00263	YGL173C	38.39	0			1.06034
	A1Q2_00269	YJR159W	35.68	5e-70		-1.14909
	A1Q2_00275	YJR149W	29.55	1e-11		1.01665	-1.22547
	A1Q2_00298	YBR155W	27.53	1e-30		1.1153	-1.1153
	A1Q2_00311	YFR009W	56.57	0	3.44626	-3.44626		3.50175
	A1Q2_00315	YIL147C	48.61	5e-13			3.20698	-3.20698
	A1Q2_00324	YLR065C	27.61	3e-08				-1.99346
	A1Q2_00335	YOL069W	22.7	5e-14				1.20606
	A1Q2_00423	YAL067C	27.53	3e-50				1.30451
	A1Q2_00484	YBR006W	51.26	3e-170		-1.42193	1.26321
	A1Q2_00496	YGR138C	27.54	2e-46				1.29112
	A1Q2_00538	YJL060W	26.27	5e-13		1.16758	-1.53444
	A1Q2_00542	YGR112W	38.39	3e-19				1.29476
	A1Q2_00565	YBR222C	29.79	8e-35		2.2117	-2.2117	2.50084
	A1Q2_00571	YGR260W	24.22	3e-32		1.09525	-1.22806
	A1Q2_00590	YBR019C	43.92	2e-95		1.20364	-1.44656	1.89009
	A1Q2_00598	YBR180W	25.87	4e-34	-2.07513	2.98734
	A1Q2_00608	YFR021W	28.32	3e-43			-1.13617
	A1Q2_00657	YGL116W	43.54	1e-104		-1.12513	1.28322
	A1Q2_00675	YBR115C	24.78	8e-20			-1.40187	-1.38441
	A1Q2_00711	YDR536W	26.93	5e-39		1.77506	-2.02379
	A1Q2_00713	YPL026C	25.3	2e-13	3.89063		-1.00057	-1.74425
	A1Q2_00720	YEL064C	49.15	5e-13		2.95248	-2.95248	3.38259
	A1Q2_00731	YHL040C	28.77	5e-67				-1.19261
	A1Q2_00753	YBR229C	31.34	2e-36			1.63568
	A1Q2_00767	YLR142W	26.53	2e-07		-1.65461	1.6776	-2.27569
	A1Q2_00776	YLR229C	38.99	4e-41		-1.09212	1.06893
	A1Q2_00790	YOR004W	37.39	1e-40			-1.08165	1.6779
	A1Q2_00801	YDR247W	33.68	9e-51		-1.07285
	A1Q2_00857	YPL154C	27.46	1e-21				1.76016
	A1Q2_00859	YPR138C	42	9e-120				-1.67249
	A1Q2_00896	YEL065W	26.71	9e-60		1.78391	-1.33136
	A1Q2_00899	YLR308W	36.52	4e-34		1.35475		-1.16799
	A1Q2_00916	YOL081W	24.54	3e-40		-1.50911	1.37545
	A1Q2_00934	YMR287C	21.8	1e-12	1.01901	-1.01901
	A1Q2_00952	YJL052W	46.44	4e-100		1.29188
	A1Q2_00959	YPR119W	46.84	8e-86			2.41753	-2.38665
	A1Q2_00966	YKL067W	53.64	1e-55				1.0934
	A1Q2_01014	YCR093W	26.16	2e-66				1.68815
	A1Q2_01015	YKL095W	32.88	1e-27		-1.0934	1.36502	-1.36502
	A1Q2_01018	YOL146W	32.76	2e-10		-1.50214	1.37228
	A1Q2_01020	YOL146W	32.76	2e-10		-1.70377	1.75771
	A1Q2_01022	YGR119C	33.18	4e-28		-2.40675		2.50595
	A1Q2_01072	YGL073W	31.4	2e-12		2.04455	-2.18305
	A1Q2_01082	YLR274W	53.54	0		-1.14353	1.06346
	A1Q2_01123	YNL027W	39.29	5e-09		1.44333		-1.41656
	A1Q2_01127	YHR026W	65.38	5e-18	-1.37927			-1.16576
	A1Q2_01163	YNR006W	40.32	2e-09		1.962
	A1Q2_01168	YHR142W	36.08	4e-14		-1.18272	1.10739
	A1Q2_01208	YNL262W	41.48	0			1.08909
	A1Q2_01269	YMR001C	47.99	1e-114		-1.77839	1.83807
	A1Q2_01324	YDR034C	29.03	6e-08	-2.46806	2.98284	-1.21689
	A1Q2_01330	YHR037W	47.36	3e-175				1.21819
	A1Q2_01354	YHR023W	33.41	0		-1.5521	1.39954
	A1Q2_01359	YPR011C	42.3	1e-78	-1.06256
	A1Q2_01388	YKL209C	28.92	1e-80	-1.3147	1.18971
	A1Q2_01395	YDR150W	44.59	7e-33			1.38724
	A1Q2_01402	YDL240W	25.91	3e-09				1.05071
	A1Q2_01460	YDL105W	23.61	2e-16		-1.50395	1.47836
	A1Q2_01469	YKL021C	32.76	2e-47	-1.28187
	A1Q2_01475	YNL202W	29.26	2e-16		-1.09233
	A1Q2_01479	YDR242W	26.1	1e-36		1.59199	-2.03839
	A1Q2_01497	YNL031C	92.65	2e-89			1.19001
	A1Q2_01499	YDR224C	72.66	6e-61	-2.64179	1.65174
	A1Q2_01529	YKL220C	26	1e-32	1.16875	-1.16875
	A1Q2_01563	YML054C	37.99	8e-110		-1.27931	1.04685
	A1Q2_01565	YDR148C	59.22	8e-162		1.0404		-1.27081
	A1Q2_01567	YML054C	38.42	1e-112		1.78141	-1.18414
	A1Q2_01575	YOR307C	30.69	3e-41				1.53713
	A1Q2_01583	YMR226C	26.61	7e-08				1.16408
	A1Q2_01630	YGR098C	31.9	1e-62		-1.64943	1.57452
	A1Q2_01645	YPR111W	50.43	4e-163				1.1738
	A1Q2_01653	YNR002C	31.37	4e-29				1.08839
	A1Q2_01698	YKR066C	24.27	7e-08	2.12293	-2.0953	1.61377
	A1Q2_01713	YGR213C	29.32	4e-34	1.06047			1.1352
	A1Q2_01718	YMR210W	29.57	3e-48				-1.22355
	A1Q2_01748	YPL215W	24.62	1e-08				-1.06619
	A1Q2_01750	YAL067C	29.86	1e-42				2.03965
	A1Q2_01787	YKL001C	63	2e-88	-1.24002
	A1Q2_01801	YGR010W	67.21	2e-120				1.37262
	A1Q2_01822	YHR172W	22.84	6e-10	-3.13672	2.37515	-2.37515	3.35978
	A1Q2_01859	YML123C	46.97	4e-94			1.00036
	A1Q2_01868	YLR197W	55.56	3e-177		1.51495
	A1Q2_01876	YBR298C	37.02	2e-139				1.01493
	A1Q2_01890	YJL079C	38.71	3e-10		1.0422
	A1Q2_01897	YIL078W	53.94	0		1.01826	-1.79992
	A1Q2_01900	YPR175W	30.56	2e-45		-1.08027	1.10892
	A1Q2_01907	YOR306C	27.87	4e-48				1.0334
	A1Q2_01914	YIL147C	43.06	2e-13				-1.49067
	A1Q2_01915	YFL037W	74.89	0		2.63985	-2.61
	A1Q2_01927	YBR008C	39.66	1e-110		2.02041		-1.26912
	A1Q2_01928	YBR023C	49.3	0	-1.21794
	A1Q2_01952	YLR412W	25.88	6e-06	-1.12224
	A1Q2_02003	YHL015W	61.22	3e-39				-1.24405
	A1Q2_02005	YDR448W	45.83	1e-50			1.26834	-1.26834
	A1Q2_02021	YPR156C	28.36	3e-53		1.05287
	A1Q2_02034	YER059W	35.71	7e-52				-1.10382
	A1Q2_02039	YDL124W	32.47	1e-19				-1.11123
	A1Q2_02047	YGR183C	46.15	3e-14		-1.85226		1.49645
	A1Q2_02050	YJR113C	29.79	9e-14	-1.92261
	A1Q2_02070	YNL202W	27.38	2e-16				-1.61018
	A1Q2_02109	YOL140W	29.52	2e-57			1.11994
	A1Q2_02121	YLR299W	35.33	9e-22	1.91863	-1.91863	1.77244
	A1Q2_02127	YHR147C	35.15	3e-43				-1.56656
	A1Q2_02134	YMR041C	32.04	2e-38				1.04451
	A1Q2_02146	YFR024C-A	36.36	6e-07	1.49317	-1.49317	1.86198	-1.86198
	A1Q2_02171	YLR228C	32.39	6e-08			1.43981
	A1Q2_02181	YLR303W	62.93	0				1.166
	A1Q2_02192	YLR300W	38.94	2e-84				1.27877
	A1Q2_02227	YML016C	75.81	0	-1.07675		1.07765	-1.07765
	A1Q2_02232	YBR298C	34.14	7e-97				1.31611
	A1Q2_02242	YLR106C	26.09	2e-07				1.64046
	A1Q2_02247	YJR159W	33.93	2e-63				1.68257
	A1Q2_02256	YCR098C	47.95	1e-141		1.7414	-1.7414
	A1Q2_02309	YOL020W	36.81	2e-113		-1.23177	1.02852
	A1Q2_02336	YBR229C	31.17	7e-39		-1.46529
	A1Q2_02391	YOR136W	56.76	3e-21				2.29196
	A1Q2_02392	YGR159C	46.15	2e-54	1.55705
	A1Q2_02426	YMR250W	45.67	3e-144				-1.07138
	A1Q2_02446	YMR083W	35.26	2e-63			1.44846	-1.44846
	A1Q2_02447	YKL215C	54.44	0		1.49557	-1.49557
	A1Q2_02448	YKL215C	46.36	0		-1.32838	1.32542
	A1Q2_02466	YDR038C	40.17	0				-1.19639
	A1Q2_02477	YER056C	36.31	9e-105				-2.18857
	A1Q2_02503	YBR153W	30.74	1e-19		-1.72262	1.69448
	A1Q2_02528	YGR220C	43.75	2e-61				-3.80687
	A1Q2_02537	YGR028W	31.28	5e-09			-1.00391
	A1Q2_02552	YGR138C	30.98	2e-72			-1.19745	2.44643
	A1Q2_02579	YJR019C	34.48	2e-10	-1.00984	1.20042
	A1Q2_02585	YOR246C	28.79	1e-19				1.77244
	A1Q2_02645	YLR310C	29.7	3e-54				-1.07793
	A1Q2_02699	YHR020W	49.85	0		1.12325	-1.12325
	A1Q2_02742	YOL119C	26.12	3e-29	-1.0523
	A1Q2_02752	YBL063W	50.47	1e-121		-1.90161	1.70945
	A1Q2_02794	YBR135W	50	6e-28		-2.23102	1.95268
	A1Q2_02797	YDR353W	69.18	2e-163		1.36518
	A1Q2_02819	YNL279W	21.34	1e-29	-1.65152
	A1Q2_02841	YJR131W	30.17	3e-31			1.31416
	A1Q2_02844	YGR088W	45.21	4e-151		1.50852	-1.2309
	A1Q2_02864	YJL071W	24.76	2e-22				-1.61933
	A1Q2_02891	YDR191W	31.29	3e-44				1.73838
	A1Q2_02897	YPL264C	35.19	2e-50			1.1585
	A1Q2_02912	YHR063C	27.06	4e-17	1.66803		-1.60722	1.2869
	A1Q2_02913	YPL105C	38.6	7e-11	1.12006	-1.83268		1.16289
	A1Q2_02928	YER055C	51.99	8e-105				-1.45328
	A1Q2_02941	YDR225W	81.08	4e-63			1.13331
	A1Q2_02953	YNL092W	31.51	2e-30		-1.14922	1.0797
	A1Q2_02963	YDL171C	55.78	0			1.18703
	A1Q2_02992	YBR208C	38.04	0				-1.07348
	A1Q2_03043	YER036C	56.57	0	1.68185	-1.63348	1.70074	-1.74911
	A1Q2_03069	YBR182C	55.07	2e-20			1.10097
	A1Q2_03079	YDR481C	26.84	4e-13		1.0388		-1.26411
	A1Q2_03080	YPL132W	49.49	5e-64		1.64783	-1.22897
	A1Q2_03105	YJR105W	23.66	8e-10		1.01772	-1.03953	1.46288
	A1Q2_03113	YPL154C	27.93	4e-27	-1.28569	1.77834
	A1Q2_03114	YPL154C	24.64	7e-21		1.3126	-1.52017
	A1Q2_03125	YPL154C	28.28	2e-23		-1.19616		1.46709
	A1Q2_03134	YHR128W	38.18	3e-08		-1.34225	1.50907
	A1Q2_03141	YGR083C	33.51	6e-55		-1.14317	1.37132
	A1Q2_03160	YPR147C	25.17	4e-11		1.11908		-1.63033
	A1Q2_03162	YLR310C	25.66	4e-10		-1.14034	1.13313
	A1Q2_03192	YGL203C	25.79	1e-27		2.47966	-2.47966
	A1Q2_03194	YGR260W	24.39	9e-38		-1.0172
	A1Q2_03207	YOL102C	38.81	7e-07				-1.40205
	A1Q2_03243	YDR155C	43.61	3e-26				-1.36113
	A1Q2_03254	YLR210W	44.32	9e-77		-1.108	1.00078
	A1Q2_03270	YOL152W	26.55	2e-21		-3.49053	3.45326
	A1Q2_03307	YHR086W	24.57	4e-07	-1.0046	1.49994
	A1Q2_03311	YMR315W	26.87	3e-23	1.86198	-1.86198
	A1Q2_03330	YPR141C	44.53	1e-97		-1.29358	1.09579	-2.4254
	A1Q2_03336	YIR028W	30.71	2e-78		-2.70339
	A1Q2_03362	YOL071W	52.87	8e-27	1.44491	-3.12676	2.00687
	A1Q2_03367	YMR108W	57.26	0		1.14941
	A1Q2_03370	YDL145C	47.23	0		1.3063	-2.49421	1.14125
	A1Q2_03382	YAL039C	38.38	5e-54				-1.83733
	A1Q2_03385	YBR202W	51.02	0		-1.14989	1.06941	1.01346
	A1Q2_03389	YNL112W	70.79	0		2.81699
	A1Q2_03409	YOL096C	34.65	4e-39	-1.36993
	A1Q2_03425	YMR302C	32.24	2e-51				3.47677
	A1Q2_03449	YHR030C	64.48	3e-176		-1.12943
	A1Q2_03458	YPL265W	45.79	8e-148				-1.88814
	A1Q2_03465	YGL219C	26.67	2e-10				-1.60281
	A1Q2_03521	YOR197W	36.99	5e-56				1.70649
	A1Q2_03530	YOL016C	23.05	2e-12		1.0618	-1.00374
	A1Q2_03531	YPL086C	71.46	0		1.53339	-1.11677
	A1Q2_03589	YHR100C	34.35	2e-19				1.09924
	A1Q2_03595	YLR070C	24.46	5e-13				1.3754
	A1Q2_03618	YAL058W	32.43	1e-62				-1.26751
	A1Q2_03649	YOL164W	46.67	0				1.6038
	A1Q2_03650	YBR222C	25.84	5e-27		-1.3398		1.38418
	A1Q2_03653	YDR135C	33.36	0		1.17805	-1.17805
	A1Q2_03668	YBL024W	40.06	2e-163				-3.63035
	A1Q2_03685	YJL172W	35.91	9e-110				-2.14874
	A1Q2_03694	YKR084C	35.32	3e-90	-1.09306
	A1Q2_03699	YEL042W	44.22	3e-115		1.56169	-1.73533
	A1Q2_03721	YGR260W	25.17	1e-47			1.77948	-1.77948
	A1Q2_03746	YGL150C	43.33	7e-136	3.3328	-3.3328
	A1Q2_03747	YGL150C	53.14	3e-127	-2.13786	1.95518
	A1Q2_03751	YLR272C	35.25	0		-1.83644	1.75765
	A1Q2_03768	YJL091C	40.87	7e-70		1.49166	-1.49166
	A1Q2_03772	YDR037W	60.03	0		1.43841	-1.29118
	A1Q2_03784	YGR260W	27.47	8e-66			1.29233
	A1Q2_03806	YKL009W	31.95	2e-40				-1.95849
	A1Q2_03827	YOR378W	25	2e-11		1.40769
	A1Q2_03858	YJR001W	32.43	4e-49	-1.18764	2.0692	-1.14795
	A1Q2_03860	YMR290C	34.15	1e-63		1.10382		-1.37764
	A1Q2_03920	YCR051W	41.73	2e-26				-1.11512
	A1Q2_03932	YIR036C	23.63	1e-08			1.55222	-1.55222
	A1Q2_03944	YER165W	45.91	2e-173				1.31162
	A1Q2_03956	YNL168C	29.18	1e-25				-1.91325
	A1Q2_03997	YJL101C	41.79	3e-133	1.3718	1.41169	-1.93974
	A1Q2_04006	YLR397C	27.43	3e-17		-1.14764		-2.3707
	A1Q2_04008	YOR374W	47.76	1e-166		-1.35764	1.69243
	A1Q2_04014	YOR049C	34.74	2e-43				-1.46646
	A1Q2_04029	YGR238C	26.7	1e-08				1.17695
	A1Q2_04032	YGR260W	24.31	1e-38				-1.25429
	A1Q2_04065	YDR429C	35	3e-48		1.03896	-1.00958
	A1Q2_04106	YNL289W	38.42	2e-27				-1.42135
	A1Q2_04107	YNL125C	26.3	2e-19		1.01396	-1.27912
	A1Q2_04124	YMR203W	33.25	2e-62				-1.35536
	A1Q2_04130	YDR297W	46.23	2e-82		3.56376	-3.56376	3.06499
	A1Q2_04132	YLR074C	49.11	1e-29		1.00306		-1.21389
	A1Q2_04168	YML054C	43.82	2e-13		-1.73533	1.56785
	A1Q2_04171	YDR415C	37.02	3e-68		1.54074	-2.10415
	A1Q2_04191	YGL234W	52.59	0	-1.1358
	A1Q2_04197	YOR017W	37.95	6e-49				-1.19564
	A1Q2_04207	YIL160C	50	9e-129	1.31972
	A1Q2_04227	YGL171W	38.1	4e-11	3.32056	-3.32056		3.01443
	A1Q2_04231	YGR123C	35.11	8e-20				-3.4416
	A1Q2_04234	YOR238W	29.26	2e-24		1.22705		-1.21379
	A1Q2_04236	YLR299W	33.9	8e-74			1.55555	-1.3693
	A1Q2_04272	YNL202W	31.27	1e-14				-1.8694
	A1Q2_04284	YMR272C	44.5	7e-105		1.03817	-1.06081
	A1Q2_04306	YEL007W	31.91	2e-23		-1.1665	1.13544
	A1Q2_04323	YHR042W	37.54	2e-141	-3.78114	4.06313
	A1Q2_04365	YJL093C	25.75	1e-15		1.05247
	A1Q2_04389	YOL137W	25.27	5e-23			2.11945	-1.71277
	A1Q2_04396	YOR056C	32.76	2e-57	-1.08052
	A1Q2_04436	YDL138W	32.45	8e-49			1.05364	1.32453
	A1Q2_04471	YER015W	29.04	1e-26		-1.30138	1.24509
	A1Q2_04472	YER056C	31.98	4e-75		-2.02676	1.56068
	A1Q2_04497	YJR149W	27.04	9e-09	-1.91457		1.60824
	A1Q2_04512	YDL174C	23.68	3e-11		1.05707
	A1Q2_04520	YLR130C	33.94	4e-28		-1.18314
	A1Q2_04585	YMR088C	31.09	2e-56	1.6282	-1.64502		1.37433
	A1Q2_04635	YGR037C	41.18	3e-20		-1.1368
	A1Q2_04663	YML035C	57.1	0		1.24596	-1.67357
	A1Q2_04666	YOR310C	52.81	3e-156			-2.06745
	A1Q2_04687	YLR325C	48.86	2e-21				-1.36111
	A1Q2_04729	YBR008C	23.66	6e-20				1.04428
	A1Q2_04740	YML027W	38.1	2e-07			-1.09903
	A1Q2_04779	YGL125W	48.56	0		1.67242	-1.9675	1.88711
	A1Q2_04804	YKR030W	35.61	1e-19				1.27006
	A1Q2_04828	YLR081W	29.11	1e-48		1.32685
	A1Q2_04829	YPR162C	27.55	3e-14		2.65263	-2.65263
	A1Q2_04833	YPL199C	37.01	1e-26				1.91581
	A1Q2_04847	YOL097C	50.7	3e-157	1.41568	-1.48227		1.63047
	A1Q2_04903	YNL061W	61.27	0				-1.1027
	A1Q2_04918	YHR069C	46.15	4e-69	-3.49978	3.67637
	A1Q2_04921	YJL056C	38.75	1e-10		1.72033	-1.9557
	A1Q2_04944	YNL305C	28.68	1e-26	1.74735	-1.74081	1.44831
	A1Q2_04978	YMR318C	42.25	9e-80				1.97774
	A1Q2_04982	YPR133C	33.13	2e-41			1.02403
	A1Q2_05000	YBR192W	44.28	2e-81				-1.9608
	A1Q2_05004	YJL194W	26.51	7e-11	1.37296	-1.37296
	A1Q2_05009	YOR236W	34.76	4e-29	1.10816	-1.10816
	A1Q2_05018	YPL248C	44.44	9e-08		-1.14564		1.08762
	A1Q2_05046	YKL015W	22.46	1e-09				-1.39018
	A1Q2_05049	YNR002C	30.23	7e-15	1.1564			-1.48677
	A1Q2_05066	YOR244W	48.93	4e-160	-1.03624
	A1Q2_05073	YLR130C	36.02	2e-67		-1.83554	1.70744
	A1Q2_05102	YEL032W	54.34	0		-1.50337	1.45955
	A1Q2_05106	YLR044C	40.31	5e-137		-1.52056
	A1Q2_05132	YGL055W	43.88	1e-125		1.95128	-2.29571
	A1Q2_05139	YOR142W	27.35	2e-18	-1.38115	1.88568	-1.9608	1.14317
	A1Q2_05144	YDR536W	30.58	2e-69		-1.29301		1.3829
	A1Q2_05145	YJR104C	45.87	1e-25	-2.09184		1.58019	-1.58019
	A1Q2_05191	YPL006W	36.93	0		-1.02134	1.11316	-1.11316
	A1Q2_05194	YIR008C	35.49	1e-91		-1.18348	1.08115
	A1Q2_05196	YGR260W	28.22	3e-56				1.54055
	A1Q2_05210	YHR166C	32.36	4e-92		-1.06266	1.05114
	A1Q2_05215	YLR300W	32.08	2e-56			-1.5284
	A1Q2_05219	YGL194C	34.49	6e-38			-1.09488
	A1Q2_05234	YGL216W	40.91	1e-48		-1.3369	1.36508
	A1Q2_05249	YGR046W	37.04	6e-31	1.4154	-1.39325	1.16011	-1.18225
	A1Q2_05308	YFL039C	23.46	2e-21		-1.01188
	A1Q2_05310	YPR135W	23.7	2e-30		-1.37799	1.44097
	A1Q2_05325	YGR263C	27.56	3e-09			-1.02896
	A1Q2_05371	YNL110C	39.19	2e-30	-1.47389
	A1Q2_05375	YNL202W	27.82	1e-19				-1.17251
	A1Q2_05386	YKL045W	36.62	1e-95				1.87471
	A1Q2_05410	YIR006C	35.8	3e-12		1.47419	-1.46525
	A1Q2_05440	YER182W	31.73	1e-16	1.16473		-1.76922
	A1Q2_05483	YDL173W	29.52	3e-07		1.05181
	A1Q2_05493	YOR378W	22.85	1e-13		1.678	-1.6396
	A1Q2_05532	YLR105C	31.65	4e-10		-1.91955
	A1Q2_05545	YFR031C	41.99	0		-1.32114	1.19926
	A1Q2_05571	YPL028W	51.77	6e-123	1.87269	1.13867	-3.01136	2.46623
	A1Q2_05619	YMR318C	40.39	9e-76			-1.14376	1.13693
	A1Q2_05636	YOR348C	36.3	6e-115				1.13148
	A1Q2_05738	YGR260W	28.67	1e-47			-1.07675
	A1Q2_05751	YIL003W	48.24	6e-80	1.102
	A1Q2_05763	YKL217W	35.4	5e-75		1.33763	-1.33763
	A1Q2_05770	YBR222C	27.53	2e-27				-1.78477
	A1Q2_05773	YCL043C	30.91	2e-12				-2.21128
	A1Q2_05783	YGL216W	42.49	1e-85		-1.11523	1.01145
	A1Q2_05785	YFR044C	48.17	2e-161				-1.25353
	A1Q2_05787	YFR004W	67.8	3e-129				2.25004
	A1Q2_05792	YPL171C	29	9e-15				-1.68642
	A1Q2_05811	YAL046C	44.76	6e-22	-1.1968
	A1Q2_05816	YPL178W	58.75	7e-30		1.1932
	A1Q2_05832	YOR165W	33.12	8e-107	1.13331	-1.13331		1.42743
	A1Q2_05845	YPL146C	31.56	1e-17		1.04158	-1.01755	-1.1991
	A1Q2_05877	YJL216C	33.33	6e-08		-1.22551	1.02447
	A1Q2_05930	YNL004W	37.5	1e-11		1.07765
	A1Q2_05933	YLR342W	57.18	0	-1.41758
	A1Q2_05934	YLR127C	18.49	6e-09		-1.29137	1.24895
	A1Q2_05942	YNL022C	27.45	2e-41		-1.02403	1.6977	-1.6977
	A1Q2_05965	YCL026C-A	35.82	9e-32				-1.32113
	A1Q2_05985	YOR086C	33.38	1e-125		-1.17087	1.02711
	A1Q2_06000	YMR136W	63.41	2e-13	-1.00253	1.14677		-2.21927
	A1Q2_06022	YJL212C	24.5	6e-57				-1.39772
	A1Q2_06088	YHR007C	22.5	2e-15		-1.1215	1.15969
	A1Q2_06132	YGL077C	25.35	5e-37				1.46127
	A1Q2_06182	YKL015W	26.82	3e-07			1.00736
	A1Q2_06185	YOL048C	23.7	5e-14				-1.91145
	A1Q2_06224	YKL220C	25.96	7e-22				-1.06408
	A1Q2_06229	YNL202W	26.17	9e-11		1.04756	-1.0557
	A1Q2_06235	YMR055C	32.97	2e-46		-1.06845	1.02687
	A1Q2_06242	YMR182C	53.33	1e-22				-3.64461
	A1Q2_06258	YOR058C	23.74	2e-06		-1.98018	1.40296	1.0198
	A1Q2_06276	YKR016W	24.88	7e-22				-1.24115
	A1Q2_06282	YJR070C	47.65	3e-77	1.14677			-1.28187
	A1Q2_06284	YDL087C	33.77	8e-37			1.07152
	A1Q2_06308	YGR012W	39.56	2e-68				-1.28742
	A1Q2_06320	YGR255C	34.26	3e-73				-1.49518
	A1Q2_06331	YAR018C	29.63	1e-45		-1.68351	1.71798
	A1Q2_06339	YGR063C	38	9e-24		-2.44898	2.48589	-1.90047
	A1Q2_06342	YPL169C	21.13	4e-18			-1.14384
	A1Q2_06343	YMR240C	32.05	5e-54	1.47577
	A1Q2_06355	YBR145W	24.45	4e-21		1.29957
	A1Q2_06385	YDR408C	37.89	2e-41				-2.36154
	A1Q2_06386	YBR164C	41.71	1e-44		-1.05782
	A1Q2_06464	YHR039C	36.27	2e-116		-1.07375
	A1Q2_06519	YPR065W	45.65	2e-07		1.29793
	A1Q2_06537	YPR145W	61.08	0				-1.13827
	A1Q2_06561	YOL075C	30.53	2e-59				1.30277
	A1Q2_06588	YNL202W	29.76	4e-18				1.05885
	A1Q2_06604	YBR073W	29.71	7e-08				-1.63182
	A1Q2_06628	YHR206W	28.83	7e-09		-2.25972	1.66303	-1.15222
	A1Q2_06636	YNR064C	40.07	3e-66				-3.45354
	A1Q2_06648	YOR378W	26.29	7e-34				1.21701
	A1Q2_06662	YDR036C	27.59	5e-14				-1.13964
	A1Q2_06684	YGL099W	56.45	8e-15		1.49353	-1.19909
	A1Q2_06690	YCR028C	32.34	1e-75				1.7068
	A1Q2_06691	YKL209C	26.79	6e-121		2.60316	-2.6662
	A1Q2_06694	YBR222C	27.95	9e-24				1.07084
	A1Q2_06721	YPL240C	68.18	0	-1.15558			-1.52729
	A1Q2_06748	YFL030W	36.51	1e-14	1.49994	-1.49994
	A1Q2_06786	YOR018W	25	3e-23	-1.68492	2.37064	-1.01465
	A1Q2_06828	YML070W	35.53	1e-85	1.49351	-2.05083	1.4257	-1.4257
	A1Q2_06832	YKL038W	43.75	1e-06		2.0267	-2.87653
	A1Q2_06855	YDR531W	44	2e-78		1.03562
	A1Q2_06862	YGL241W	30.89	2e-17	-1.34769	1.66416
	A1Q2_06874	YDR182W	30.73	5e-34		-1.03361
	A1Q2_06909	YDL155W	34.8	4e-31				1.67249
	A1Q2_06931	YAL053W	23.42	8e-33				-1.45768
	A1Q2_06932	YJL080C	23.87	1e-62	1.60281	-1.60281
	A1Q2_06934	YKL138C	41.98	2e-27			1.79802	-1.79802
	A1Q2_06946	YOR378W	29.03	7e-16				-1.33011
	A1Q2_06950	YHL047C	27.3	9e-25	-1.42933	1.26225	-1.26225
	A1Q2_06956	YDR116C	31.15	3e-16		3.82112	-3.82112	3.9281
	A1Q2_06964	YGR194C	35.83	2e-103				-2.76473
	A1Q2_06989	YBR046C	24.8	5e-17				2.57392
	A1Q2_06997	YOL086C	38.14	3e-71		-1.5591
	A1Q2_07005	YLL060C	25.12	4e-07	1.71981	-1.71981
	A1Q2_07007	YPL265W	36.27	3e-103				1.38329
	A1Q2_07020	YDL033C	32.84	6e-55	-3.1924		3.15458
	A1Q2_07023	YER156C	37.28	6e-66			3.7272
	A1Q2_07025	YHR168W	30.27	2e-37				1.97547
	A1Q2_07032	YML054C	33.78	5e-60			2.05083	-2.05083
	A1Q2_07033	YJL214W	27.71	1e-41				1.21916
	A1Q2_07039	YDR061W	27.96	1e-47	1.04537	-1.08087
	A1Q2_07041	YML042W	28.29	4e-48		-1.24599
	A1Q2_07043	YBR084W	50.28	2e-57		3.84992	-3.84992
	A1Q2_07059	YPL117C	53.91	5e-85	-1.24523	1.52193
	A1Q2_07076	YOL010W	36.07	5e-81			1.26353	-1.26353
	A1Q2_07112	YCR098C	33.87	3e-70				1.23126
	A1Q2_07113	YLR089C	49.48	8e-156		-2.10544	2.11215	-2.64657
	A1Q2_07118	YKR099W	32.6	4e-25				-2.14865
	A1Q2_07138	YKL104C	59.37	0				1.99061
	A1Q2_07153	YPL228W	26.62	3e-13		-1.42649	1.01458
	A1Q2_07164	YPR156C	35.85	1e-86		1.38275	-1.25799
	A1Q2_07237	YKR105C	28.15	7e-52	1.34769			-1.16691
	A1Q2_07239	YGR028W	47.37	3e-109		1.16195
	A1Q2_07245	YJL084C	28.8	6e-31	-1.16691	2.56854	-2.56854
	A1Q2_07250	YIR038C	24.89	1e-09			2.1421
	A1Q2_07268	YGR260W	27.71	1e-61	1.0308
	A1Q2_07281	YPL090C	64.98	1e-102				-1.29286
	A1Q2_07352	YAL034W-A	31.4	3e-10		-1.3629	1.56843
	A1Q2_07361	YMR100W	52.25	5e-32		1.27507
	A1Q2_07373	YBR019C	22.97	8e-12	-2.9517
	A1Q2_07404	YDR036C	24.06	1e-11				-1.06336
	A1Q2_07412	YMR062C	47.69	6e-125				-4.18007
	A1Q2_07416	YER081W	27.86	6e-12	-1.06646	1.26981		1.21673
	A1Q2_07429	YAL010C	27.13	3e-15		-3.02475
	A1Q2_07443	YAR035W	45.31	1e-173		1.13612	-1.84083
	A1Q2_07452	YMR301C	27.17	3e-20		1.20132	-1.56583
	A1Q2_07462	YNL102W	39.36	0		-1.26862	1.08068
	A1Q2_07485	YMR186W	35.13	5e-120	1.51309	-1.51309
	A1Q2_07526	YGR138C	39.93	1e-136				-1.75314
	A1Q2_07534	YIL134W	35.78	5e-42			1.17915	-1.17915
	A1Q2_07540	YHR176W	25.4	2e-07				-1.16555
	A1Q2_07545	YMR201C	38.89	4e-53				-1.39068
	A1Q2_07560	YPL012W	26.28	1e-116	-1.50756	1.09171		-1.5403
	A1Q2_07575	YCL038C	21.2	8e-19		-1.01339
	A1Q2_07662	YOR251C	28.37	3e-29				-1.17421
	A1Q2_07664	YDR170C	26	4e-07			1.3675	-1.3675
	A1Q2_07676	YOR119C	36.77	2e-70	-1.26411	1.65672		-1.06946
	A1Q2_07700	YCR098C	30.35	5e-60			1.38432	1.38246
	A1Q2_07705	YJR095W	56.67	7e-102	1.26834	-1.26834	1.83089	-1.8309
	A1Q2_07744	YPL029W	35.96	4e-83	3.34143
	A1Q2_07758	YDR381W	37.65	1e-07				1.05641
	A1Q2_07761	YMR090W	28.96	7e-15	1.08134		-1.14611
	A1Q2_07776	YMR011W	28.18	4e-40				1.09152
	A1Q2_07793	YOR142W	40.26	2e-68	-1.61488		1.81542	-1.81542
	A1Q2_07794	YPL093W	54.83	0			-1.30352	-1.05759
	A1Q2_07821	YBR146W	42.7	5e-16			-3.95865
	A1Q2_07824	YNL280C	35.9	7e-93	1.56649
	A1Q2_07847	YFL054C	31.54	4e-26		1.42095	-1.32733
	A1Q2_07884	YJL172W	40.08	4e-59		-3.66464	3.63603	-3.63603
	A1Q2_07888	YJR152W	27.33	8e-48			-1.09475	1.0326
	A1Q2_07891	YOR120W	48.81	1e-96				1.14096
	A1Q2_07897	YKR104W	25.31	2e-09		1.28379	-1.59403	1.81692
	A1Q2_07906	YJR107W	26.9	2e-07	-1.42792
	A1Q2_07958	YKL125W	27.99	3e-25				-1.15178
	A1Q2_07988	YIL115C	35.93	5e-11				-1.38321
	A1Q2_08005	YLR006C	28.77	1e-10				-2.21413
	A1Q2_08006	YLR307W	34.35	6e-31	-1.22031		1.05216	1.15469
	A1Q2_08029	YOR232W	35.71	8e-35				-1.0595
	A1Q2_08042	YGL067W	26.21	2e-31	-1.22022
	A1Q2_08046	YNL255C	37.3	3e-23				1.02878
	A1Q2_08067	YGL119W	44.33	4e-137			1.39267
	A1Q2_08088	YCR105W	37.91	2e-63				1.0595
	A1Q2_08098	YMR309C	29.81	2e-99			-1.34061
	A1Q2_08103	YCL010C	32.79	5e-08		1.53477	-1.53477
	A1Q2_08105	YIR028W	30.55	2e-60		2.15566	-2.22295
	A1Q2_08123	YNL229C	33.05	4e-36				-1.62827
	A1Q2_08150	YHR049W	24.68	3e-11				-1.19616
	A1Q2_08208	YDR088C	25.93	9e-12	-1.75371
	A1Q2_08229	YPR156C	36.62	4e-100				-3.68166
	A1Q2_08239	YOR374W	47.15	3e-151			-1.02823	-1.03896
	A1Q2_08248	YDR536W	28.4	2e-62				-2.1985
	A1Q2_08249	YCR036W	29.33	2e-28		1.77798	-1.32457
	A1Q2_08254	YIR027C	49.65	3e-79		-1.74498	1.88836
	A1Q2_08277	YGL205W	22.1	7e-09		-1.0379	1.05391
	A1Q2_08311	YOR356W	52.8	0				-2.26829
	A1Q2_08350	YGR260W	31.28	3e-75				1.0702
	A1Q2_08355	YJR019C	33.08	4e-10	-2.6305	1.80556
	A1Q2_08371	YGR238C	30.79	1e-38		1.51666
	A1Q2_08383	YBR222C	30	5e-22				-1.44942
	A1Q2_08388	YEL065W	31.52	4e-90				1.21073
	A1Q2_08394	YCR011C	26.42	3e-83		-1.19783
	A1Q2_08437	YMR229C	30.28	4e-117	1.06795
	A1Q2_08473	YGR260W	30.23	7e-13	1.149
	A1Q2_08474	YLR307W	40	1e-29				1.50335
	A1Q2_08485	YMR008C	33.33	1e-82	1.13693	-1.13693		1.73156
	A1Q2_08517	Q0045	62.04	4e-106		-1.12642
