# Supplementary material for: Integrated transcriptomic analysis of Trichosporon Asahii uncovers the core genes and pathways of fluconazole resistance
Source: Sci Rep. 2017 Dec 19;7:17847. doi: 10.1038/s41598-017-18072-9 (PMC5736589; doi:10.1038/s41598-017-18072-9)
Supplement: Supplementary file 6 — Supplementary Table S5 [file 41598_2017_18072_MOESM6_ESM.xlsx]

## Sheet: Supplementary Table S5
Supplementray Table S5: Funtional enrichment analysis of differential expressed genes. The P-value threshold for GO term is 1e-3 and the one for KEGG pathway is 1e-2.
Strain	Conditions	Category	Term	Count	%	P-value	Genes	List Total	Pop Hits	Pop Total	Fold Enrichment	Bonferroni	Benjamini	FDR
T2	T2W->T2Y	GOTERM_BP_DIRECT	GO:0055114~oxidation-reduction process	18	15.9292	0.000185776	YGL001C, YOR246C, Q0045, Q0065, YJR159W, YIL125W, YML086C, YIL124W, YML054C, YGR088W, YER073W, YLR214W, YBR006W, YKR080W, YLR056W, YMR020W, YOR236W, YMR315W	112	319	5514	2.77799	0.0608671	0.0608671	0.252469
		GOTERM_CC_DIRECT	GO:0016021~integral component of membrane	41	36.2832	0.000564521	YAL010C, YPL265W, YBR294W, YDR536W, YLR066W, Q0045, YOR246C, YGL255W, YNL279W, Q0065, YMR047C, YLR214W, YDR481C, YLR342W, YHR181W, YLR065C, YBR222C, YGR101W, YEL065W, YGR260W, YKL100C, YLR081W, YGR112W, YOL060C, YNR002C, YKR039W, YGL203C, YBR298C, YMR088C, YBR023C, YIL124W, YAL067C, YJR095W, YOR378W, YLR246W, YBR038W, YCR044C, YLR056W, YLR299W, YOL075C, YPR138C	110	1325	5850	1.64563	0.0707788	0.0707788	0.655441
		GOTERM_MF_DIRECT	GO:0016491~oxidoreductase activity	17	15.0442	0.00035258	YGL001C, YOR246C, Q0045, YJR159W, YIL125W, YML086C, YIL124W, YML054C, YER073W, YGR088W, YLR214W, YBR006W, YKR080W, YLR056W, YMR020W, YOR236W, YMR315W	105	289	4873	2.72997	0.0717067	0.0717067	0.444881
		KEGG_PATHWAY	sce00380:Tryptophan metabolism	4	3.53982	0.00873099	YDR242W, YGR088W, YER073W, YIL125W	58	17	2194	8.90061	0.382646	0.382646	8.26385
	T2YF->T2Y	GOTERM_BP_DIRECT	GO:0055085~transmembrane transport	49	11.9512	1.28463e-12	YPL265W, YBR294W, YAL053W, YDR536W, YGL006W, YDR270W, YGL255W, YKL174C, YNL065W, YOR306C, YBR043C, YPR021C, YPR194C, YNR055C, YML123C, YDR497C, YDR038C, YPR156C, YNR072W, YBR241C, YFL011W, YKL209C, YNL125C, YCR098C, YMR011W, YEL065W, YGR260W, YFL055W, YLR081W, YBR008C, YIR028W, YHR048W, YGL077C, YHL047C, YKR039W, YJL214W, YMR088C, YIL166C, YPR192W, YOL158C, YAL067C, YCR028C, YOR378W, YKR105C, YJR…	395	223	5514	3.06733	1.23968e-09	1.23968e-09	2.02047e-09
		GOTERM_BP_DIRECT	GO:0055114~oxidation-reduction process	52	12.6829	2.0018e-08	Q0045, YMR226C, YML056C, YOL086C, YIR036C, YER081W, YJR051W, YLR043C, YMR318C, YGL157W, YLR070C, YNL202W, YNL229C, YMR272C, YJR070C, YBR046C, YHR007C, YGL205W, YDR402C, YKR066C, YPL088W, YOR246C, YML130C, YGL055W, YIR037W, YJR159W, YOR374W, YKL220C, YBR145W, YML054C, YGR255C, YER073W, YJR104C, YBR006W, YHR063C, YMR315W, YKR009C, YCR105W, YHR042W, YFL041W, YNR074C, YIL125W, YML086C, YIL124W, YDL17…	395	319	5514	2.27553	1.93172e-05	9.65864e-06	3.14842e-05
		GOTERM_BP_DIRECT	GO:0006810~transport	95	23.1707	5.9575e-07	YBR164C, YLR008C, YPL060W, YAL053W, YDR536W, YGL255W, YMR047C, YML071C, YDR414C, YPR021C, YPR194C, YNR055C, YML123C, YDR497C, YPR055W, YJR001W, YDR038C, YBR241C, YFL011W, YKL209C, YPL086C, YAR035W, YCR098C, YNL287W, YEL065W, YGR260W, YHR048W, YML042W, YBL020W, YHL047C, YKR039W, YJL214W, YFL038C, YMR088C, YGL241W, YOL158C, YGR055W, YOR378W, YBR293W, YNL231C, YHL008C, YLL028W, YER008C, YPL265W, YBR…	395	818	5514	1.62121	0.000574733	0.000191614	0.000936988
		GOTERM_BP_DIRECT	GO:0008152~metabolic process	39	9.5122	9.14261e-05	YLR044C, YLR303W, YIR007W, YOR374W, YDR036C, YNL168C, YJR016C, YER073W, YJL172W, YOR142W, YPR006C, YKL035W, YDR481C, YER081W, YGL234W, YDR001C, YAL054C, YER015W, YBR006W, YBR222C, YBR019C, YOR283W, YMR315W, YKR009C, YBR229C, YOR190W, YLR284C, YGL009C, YIL125W, YOL043C, YPL028W, YDL171C, YIL160C, YER178W, YPR060C, YBR208C, YDR127W, YGL205W, YIL099W	395	283	5514	1.92375	0.0844499	0.0218161	0.143698
		GOTERM_BP_DIRECT	GO:0006865~amino acid transport	12	2.92683	0.000293108	YFL055W, YCL038C, YPR021C, YPL265W, YGR055W, YGL077C, YJR001W, YKR105C, YBR293W, YKL174C, YKR039W, YMR088C	395	46	5514	3.64161	0.246398	0.0550073	0.460005
		GOTERM_BP_DIRECT	GO:0006631~fatty acid metabolic process	10	2.43902	0.000465655	YKR009C, YMR272C, YML042W, YER015W, YIL160C, YAR035W, YGL055W, YLR284C, YCL026C-A, YGL205W	395	34	5514	4.10573	0.362029	0.0721733	0.729874
		GOTERM_BP_DIRECT	GO:0006270~DNA replication initiation	10	2.43902	0.000735429	YKL045W, YNL261W, YPR162C, YBL035C, YIR008C, YML065W, YJL194W, YMR078C, YNL102W, YLR002C	395	36	5514	3.87764	0.508331	0.0964479	1.15044
		GOTERM_CC_DIRECT	GO:0005887~integral component of plasma membrane	29	7.07317	5.04977e-09	YPL265W, YBR294W, YDR536W, YGL006W, YDR270W, YKL174C, YGL255W, YPR194C, YML123C, YDR497C, YDR038C, YBR241C, YNR072W, YFL011W, YCR098C, YMR011W, YNL142W, YGR260W, YFL055W, YLR081W, YGL077C, YKR039W, YJL214W, YIL147C, YPR192W, YGR055W, YOL137W, YHL008C, YPR138C	395	122	5850	3.52044	1.36344e-06	1.36344e-06	6.63951e-06
		GOTERM_CC_DIRECT	GO:0005886~plasma membrane	67	16.3415	5.24784e-09	YDR536W, YIR006C, YER020W, YCR027C, YDR414C, YGL208W, YPR194C, YNR055C, YPR055W, YDR497C, YKL035W, YOL086C, YDR038C, YFL011W, YKL209C, YCR098C, YEL065W, YHR048W, YHL047C, YKR039W, YKL007W, YJL214W, YIL147C, YJR151C, YOL158C, YGR055W, YOR378W, YGR213C, YNL231C, YHR007C, YLL028W, YKL157W, YER008C, YPL265W, YBR294W, YLR303W, YNL279W, YMR186W, YNL065W, YOR306C, YKL220C, YLR310C, YBR043C, YPR156C, YNR…	395	477	5850	2.08025	1.41691e-06	7.08458e-07	6.89993e-06
		GOTERM_CC_DIRECT	GO:0000324~fungal-type vacuole	40	9.7561	8.35047e-06	YPL265W, YDR536W, YPL154C, YNL279W, YMR155W, YNL065W, YKL220C, YPR194C, YNR055C, YML123C, YJL172W, YDR497C, YJR001W, YNR072W, YFL011W, YKL209C, YCR098C, YMR011W, YEL065W, YLR043C, YGR260W, YIR028W, YNR002C, YHL047C, YGR197C, YGL203C, YOR190W, YNL305C, YHL040C, YIL166C, YOL158C, YGR055W, YDR415C, YCR028C, YJR152W, YLR299W, YDR477W, YHL008C, YIL156W-B, YIL099W	395	280	5850	2.11573	0.0022521	0.000751263	0.0109788
		GOTERM_CC_DIRECT	GO:0071944~cell periphery	38	9.26829	1.61119e-05	YPL265W, YDR536W, YOR165W, YGL255W, YNL065W, YBR043C, YNR055C, YDR497C, YDR038C, YNR072W, YPR156C, YFL011W, YNL125C, YCR098C, YMR011W, YGR260W, YLR081W, YBR008C, YGL077C, YHR048W, YGR197C, YJL214W, YHL040C, YIL166C, YIL147C, YJR151C, YOL158C, YAL067C, YGR055W, YCR028C, YOR378W, YJR152W, YNR050C, YNL231C, YGR263C, YGL247W, YOL075C, YLL028W	395	267	5850	2.10781	0.00434079	0.00108697	0.0211821
		GOTERM_CC_DIRECT	GO:0016021~integral component of membrane	118	28.7805	0.000469453	YLR008C, YPL060W, YAL053W, YGL255W, YMR226C, YMR047C, YDR414C, YGL022W, YML123C, YJL172W, YJR001W, YDR038C, YIR036C, YAL054C, YFL011W, YKR087C, YCR098C, YGR260W, YHR048W, YBL020W, YHL047C, YGR012W, YEL042W, YMR088C, YIL147C, YOL158C, YMR272C, YHL008C, YHR007C, YLL028W, YPL265W, YBR294W, YOR165W, YDR270W, YOR246C, YKL174C, YER182W, YGL055W, YKL220C, YLR310C, YBR043C, YPR156C, YNL125C, YOR307C, YLR…	395	1325	5850	1.31894	0.119074	0.0250377	0.615487
		GOTERM_MF_DIRECT	GO:0016491~oxidoreductase activity	52	12.6829	3.27559e-09	Q0045, YMR226C, YML056C, YOL086C, YIR036C, YER081W, YJR051W, YMR318C, YGL157W, YLR070C, YNL202W, YNL229C, YMR272C, YJR070C, YBR046C, YHR007C, YGL205W, YDR402C, YKR066C, YPL088W, YOR246C, YML130C, YGL055W, YIR037W, YJR159W, YOR374W, YKL220C, YBR145W, YML054C, YGR255C, YER073W, YJR104C, YBR006W, YHR063C, YMR315W, YKR009C, YCR105W, YHR042W, YFL041W, YCL026C-A, YNR074C, YIL125W, YML086C, YIL124W, YDL…	368	289	4873	2.38262	1.92277e-06	1.92277e-06	4.8233e-06
		GOTERM_MF_DIRECT	GO:0046872~metal ion binding	93	22.6829	8.06498e-07	YIL003W, YIL106W, YLR044C, YOR056C, Q0045, YDR173C, YER020W, YCR036W, YNL168C, YJR016C, YML056C, YJL172W, YKL035W, YOL086C, YNL001W, YDR038C, YDL240W, YKR087C, YPL086C, YFL016C, YMR262W, YFR027W, YMR136W, YOR337W, YNL036W, YNL102W, YMR318C, YLR074C, YBR252W, YGL009C, YIL147C, YLR070C, YMR019W, YPL248C, YKL114C, YMR272C, YIR027C, YKL067W, YPL028W, YOL164W, YOL049W, YJR070C, YHR178W, YLR098C, YHR00…	368	763	4873	1.61401	0.000473302	0.000236679	0.00118756
		GOTERM_MF_DIRECT	GO:0005215~transporter activity	21	5.12195	2.03371e-06	YCL038C, YLR081W, YDR536W, YHR048W, YIR028W, YJL214W, YNL065W, YIL166C, YPR192W, YDR497C, YML123C, YAL067C, YBR241C, YJR152W, YNR072W, YFL011W, YNL125C, YCR098C, YMR011W, YOR307C, YHL008C	368	83	4873	3.35035	0.00119307	0.00039785	0.00299458
		GOTERM_MF_DIRECT	GO:0004497~monooxygenase activity	6	1.46341	0.000230619	YDR402C, YGR255C, YJR070C, YJR149W, YHR176W, YHR007C	368	9	4873	8.8279	0.126624	0.0332808	0.339048
		GOTERM_MF_DIRECT	GO:0022857~transmembrane transporter activity	12	2.92683	0.000242527	YDR497C, YML123C, YAL067C, YLR081W, YDR536W, YBR241C, YNR072W, YFL011W, YJL214W, YCR098C, YMR011W, YIL166C	368	43	4873	3.6954	0.132709	0.0280745	0.356526
		GOTERM_MF_DIRECT	GO:0008270~zinc ion binding	37	9.02439	0.00047196	YPR062W, YIR023W, YML068W, YBR114W, YJR159W, YDR448W, YBR145W, YJL172W, YJR104C, YOL086C, YDL240W, YOR162C, YPL015C, YMR136W, YCR105W, YJL056C, YDR213W, YOR337W, YNL036W, YLR256W, YMR318C, YLR074C, YKL015W, YLR070C, YPL248C, YMR019W, YKL114C, YJL206C, YIR027C, YLR014C, YLR246W, YOR335C, YPL133C, YBR046C, YHR178W, YLR098C, YKL157W	368	271	4873	1.80793	0.242026	0.0451341	0.692714
		GOTERM_MF_DIRECT	GO:0000981~RNA polymerase II transcription factor activity, sequence-specific DNA binding	16	3.90244	0.000763219	YMR136W, YJL056C, YDR213W, YIR023W, YOR337W, YLR256W, YKL015W, YPL248C, YMR019W, YJL206C, YLR014C, YPL133C, YHR178W, YNL068C, YOR162C, YLR098C	368	80	4873	2.64837	0.361211	0.0620192	1.11797
		KEGG_PATHWAY	sce01100:Metabolic pathways	84	20.4878	4.52082e-07	YHR163W, YLR044C, Q0045, YDR173C, YMR226C, YOL096C, YJR016C, YGL022W, YML056C, YOR142W, YKL035W, YOL086C, YDR001C, YER081W, YAL054C, YML070W, YER015W, YIR029W, YML106W, YBR019C, YBR229C, YLR231C, YNL102W, YMR318C, YBR249C, YGR012W, YBR252W, YGL009C, YLR070C, YBL035C, YIR027C, YKL067W, YPL028W, YGR205W, YOL049W, YIL160C, YLR299W, YKL104C, YHR007C, YGL205W, YIL099W, YPR175W, YIR008C, YPR062W, YLR30…	171	685	2194	1.57336	4.06865e-05	4.06865e-05	0.000491807
		KEGG_PATHWAY	sce00071:Fatty acid degradation	10	2.43902	3.84176e-06	YDR402C, YBR145W, YER073W, YOL086C, YPL028W, YER015W, YIL160C, YLR284C, YGL205W, YOR374W	171	19	2194	6.75285	0.000345699	0.000172865	0.00417928
		KEGG_PATHWAY	sce01130:Biosynthesis of antibiotics	35	8.53659	3.00006e-05	YHR163W, YLR044C, YLR303W, YOR374W, YBR145W, YJR016C, YER073W, YOR142W, YKL035W, YOL086C, YER081W, YGL234W, YAL054C, YBR019C, YOR283W, YCR105W, YJL071W, YMR318C, YBR249C, YGR012W, YKR097W, YIL125W, YML035C, YKL067W, YGR205W, YPL028W, YDL171C, YIL160C, YNR050C, YER178W, YPR060C, YKL104C, YLR142W, YHR007C, YDR127W	171	219	2194	2.05052	0.00269645	0.000899626	0.032632
		KEGG_PATHWAY	sce01110:Biosynthesis of secondary metabolites	40	9.7561	0.000321487	YHR163W, YLR044C, YLR303W, YOL096C, YOR374W, YBR145W, YJR016C, YGR255C, YER073W, YML056C, YOR142W, YPR006C, YOL086C, YPR145W, YGL234W, YAL054C, YHR063C, YBR019C, YOR283W, YCR105W, YJL071W, YMR318C, YBR249C, YGR012W, YKR097W, YGL009C, YIL125W, YML035C, YKL067W, YPL028W, YGR205W, YDL171C, YNR050C, YIL160C, YER178W, YPR060C, YLR142W, YHR007C, YDR127W, YGL205W	171	296	2194	1.73384	0.0285238	0.00720851	0.349183
		KEGG_PATHWAY	sce00310:Lysine degradation	7	1.70732	0.000550207	YER073W, YDR440W, YPL028W, YNR050C, YBR006W, YIL125W, YOR374W	171	15	2194	5.98752	0.0483255	0.00985754	0.596932
		KEGG_PATHWAY	sce00040:Pentose and glucuronate interconversions	7	1.70732	0.000550207	YCR105W, YER073W, YKL035W, YMR318C, YJR159W, YLR070C, YOR374W	171	15	2194	5.98752	0.0483255	0.00985754	0.596932
		KEGG_PATHWAY	sce00380:Tryptophan metabolism	7	1.70732	0.00119306	YDR402C, YDR242W, YER073W, YLR231C, YPL028W, YIL125W, YOR374W	171	17	2194	5.28311	0.101869	0.0177472	1.29028
		KEGG_PATHWAY	sce04146:Peroxisome	10	2.43902	0.00185965	YJR104C, YML042W, YER015W, YIL160C, YAR035W, YLR284C, YLR251W, YDR244W, YGL205W, YNL202W	171	38	2194	3.37642	0.154244	0.023648	2.00459
		KEGG_PATHWAY	sce00010:Glycolysis / Gluconeogenesis	12	2.92683	0.00399554	YBR145W, YCR105W, YLR044C, YER073W, YOL086C, YAL054C, YMR318C, YER178W, YKR097W, YBR019C, YOR283W, YOR374W	171	58	2194	2.65457	0.302546	0.0440406	4.26187
		KEGG_PATHWAY	sce00240:Pyrimidine metabolism	13	3.17073	0.00795873	YPR175W, YKL045W, YIR008C, YPR062W, YJR057W, YNL102W, YMR226C, YBR252W, YJR109C, YBL035C, YKL067W, YML106W, YPR010C	171	72	2194	2.3166	0.512834	0.0767966	8.32563
	T2YF->T2H	GOTERM_BP_DIRECT	GO:0055085~transmembrane transport	52	12.7764	1.29792e-14	YDR536W, YGL255W, YPR021C, YNR055C, YPR194C, YDR497C, YML123C, YDR038C, YBR241C, YKL209C, YFL011W, YCR098C, YEL065W, YGR260W, YOR273C, YHR048W, YHL047C, YKR039W, YJL214W, YBR298C, YOR348C, YMR088C, YOR378W, YBR293W, YMR301C, YPL265W, YGL006W, YCR011C, YKL174C, YJL094C, YNL065W, YLR138W, YBR043C, YNR072W, YPR156C, YNL125C, YJL219W, YMR011W, YFL055W, YLR081W, YBR008C, YGL077C, YIR028W, YGR138C, YPR…	392	223	5514	3.28004	1.25739e-11	1.25739e-11	2.04392e-11
		GOTERM_BP_DIRECT	GO:0055114~oxidation-reduction process	52	12.7764	1.53951e-08	YML131W, YIL094C, YMR226C, YML056C, YLR214W, YOL086C, YIR036C, YJR051W, YLR043C, YGL001C, YGL157W, YLR070C, YNL331C, YNL202W, YMR272C, YDL085W, YBR046C, YLR056W, YHR007C, YMR020W, YGL205W, YDR402C, YKR066C, YPL088W, YIR037W, YJR159W, YOR374W, YKL220C, YBR145W, YML054C, YER073W, YJR104C, YBR159W, YBR006W, YHR063C, YMR315W, YHR042W, YFL041W, YPL231W, YNR074C, YIL125W, YML086C, YDL124W, YNR050C, YER…	392	319	5514	2.29294	1.49023e-05	7.45118e-06	2.42229e-05
		GOTERM_BP_DIRECT	GO:0006810~transport	92	22.6044	2.88163e-06	YBR164C, YPL060W, YDR536W, YGL255W, YMR047C, YML071C, YDR414C, YPR021C, YPR194C, YNR055C, YML123C, YDR497C, YPR055W, YJR001W, YDR038C, YBR241C, YFL011W, YKL209C, YPL086C, YCR098C, YNL287W, YEL065W, YGR260W, YOR273C, YHR048W, YML042W, YBL020W, YHL047C, YKR039W, YJL214W, YOR348C, YBR298C, YFL038C, YMR088C, YGL241W, YGR055W, YOR378W, YBR293W, YNL231C, YHL008C, YER008C, YPL265W, YMR301C, YOR216C, YGL…	392	818	5514	1.58203	0.00278553	0.000929375	0.00453392
		GOTERM_BP_DIRECT	GO:0006865~amino acid transport	12	2.9484	0.000274164	YFL055W, YPR021C, YPL265W, YGR055W, YGL077C, YJR001W, YKR105C, YBR293W, YKL174C, YKR039W, YOR348C, YMR088C	392	46	5514	3.66948	0.233122	0.0642032	0.430506
		GOTERM_BP_DIRECT	GO:0035428~hexose transmembrane transport	10	2.457	0.000344758	YDR497C, YLR081W, YDR536W, YBR241C, YNR072W, YFL011W, YJL219W, YJL214W, YMR011W, YBR298C	392	33	5514	4.26252	0.283791	0.0645772	0.541074
		GOTERM_BP_DIRECT	GO:0055072~iron ion homeostasis	9	2.2113	0.000523134	YKL220C, YMR301C, YFL041W, YLR214W, YHL047C, YER145C, YHL040C, YEL065W, YOL152W	392	28	5514	4.52132	0.397415	0.0809558	0.819945
		GOTERM_BP_DIRECT	GO:0046323~glucose import	10	2.457	0.000695625	YDR497C, YLR081W, YDR536W, YBR241C, YNR072W, YFL011W, YJL219W, YJL214W, YMR011W, YBR298C	392	36	5514	3.90731	0.49013	0.0917435	1.08892
		GOTERM_BP_DIRECT	GO:0070058~tRNA gene clustering	5	1.2285	0.000733725	YLR086W, YBL097W, YFR031C, YLR272C, YFR027W	392	7	5514	10.0474	0.508605	0.0849837	1.14824
		GOTERM_BP_DIRECT	GO:0008152~metabolic process	36	8.84521	0.000737869	YLR044C, YLR303W, YGL156W, YOR374W, YDR036C, YNL168C, YJR016C, YER073W, YJL172W, YOR142W, YPR006C, YKL035W, YDR481C, YGL234W, YDR001C, YBR056W, YER015W, YBR006W, YMR008C, YBR222C, YBR019C, YOR283W, YMR315W, YKL211C, YBR229C, YOR190W, YPL231W, YGL009C, YIL125W, YOL043C, YPL028W, YER178W, YPR060C, YDR127W, YGL205W, YFR044C	392	283	5514	1.78936	0.510574	0.0763215	1.15469
		GOTERM_CC_DIRECT	GO:0005886~plasma membrane	74	18.1818	5.77493e-12	YDR536W, YER020W, YCR027C, YDR414C, YPR194C, YNR055C, YDR497C, YPR055W, YLR214W, YKL035W, YOL086C, YDR038C, YFL011W, YKL209C, YMR008C, YCR098C, YEL065W, YOR273C, YHR048W, YHL047C, YKR039W, YKL007W, YJL214W, YOR348C, YIL147C, YGR055W, YOR378W, YJL005W, YNL231C, YHR007C, YKL157W, YER008C, YPL265W, YLR303W, YCR011C, YNL279W, YMR186W, YNL065W, YLR138W, YKL220C, YDR104C, YBR043C, YLR342W, YPR156C, YNR…	396	477	5850	2.29179	1.49571e-09	1.49571e-09	7.54392e-09
		GOTERM_CC_DIRECT	GO:0005887~integral component of plasma membrane	30	7.37101	1.17102e-09	YPL265W, YDR536W, YGL006W, YKL174C, YGL255W, YPR194C, YML123C, YDR497C, YDR038C, YBR241C, YNR072W, YFL011W, YJL219W, YCR098C, YMR011W, YNL142W, YGR260W, YFL055W, YLR081W, YGL077C, YKR039W, YJL214W, YBR298C, YOR348C, YIL147C, YPR192W, YGR055W, YJL212C, YHL008C, YPR138C	396	122	5850	3.63264	3.03295e-07	1.51648e-07	1.52973e-06
		GOTERM_CC_DIRECT	GO:0071944~cell periphery	40	9.82801	2.72423e-06	YPL265W, YOR165W, YDR536W, YGL255W, YNL065W, YBR043C, YNR055C, YDR497C, YLR342W, YDR038C, YNR072W, YPR156C, YFL011W, YNL125C, YJL219W, YNL098C, YMR008C, YCR098C, YMR011W, YGR260W, YOR273C, YLR081W, YBR008C, YGL077C, YHR048W, YGR138C, YGR197C, YJL214W, YHL040C, YBR298C, YIL147C, YAL067C, YGR055W, YCR028C, YOR378W, YJR152W, YNR050C, YNL231C, YGL247W, YOL075C	396	267	5850	2.21314	0.000705329	0.000235165	0.00355867
		GOTERM_CC_DIRECT	GO:0000324~fungal-type vacuole	39	9.58231	2.11849e-05	YPL265W, YDR536W, YPL154C, YCR011C, YNL279W, YMR155W, YNL065W, YKL220C, YPR194C, YNR055C, YML123C, YJL172W, YDR497C, YJR001W, YNR072W, YFL011W, YKL209C, YJL219W, YCR098C, YMR011W, YEL065W, YLR043C, YGR260W, YIR028W, YNR002C, YHL047C, YGL203C, YOR190W, YGR197C, YHL040C, YGR055W, YDR415C, YCR028C, YJR152W, YHR057C, YLR299W, YDR477W, YHL008C, YIL156W-B	396	280	5850	2.05763	0.00547193	0.0013708	0.0276708
		GOTERM_CC_DIRECT	GO:0016021~integral component of membrane	117	28.7469	0.000788862	YPL060W, YGL255W, YMR226C, YMR047C, YDR414C, YGL022W, YML123C, YJL172W, YLR214W, YJR001W, YDR038C, YIR036C, YFL011W, YKR087C, YCR098C, YGR260W, YOR273C, YHR048W, YBL020W, YHL047C, YGR012W, YOR348C, YEL042W, YBR298C, YMR088C, YIL147C, YMR272C, YKR016W, YLR056W, YHL008C, YHR007C, YPL265W, YMR301C, YOR165W, YKL174C, YJL094C, YKL220C, YBR043C, YPR156C, YNL125C, YOR307C, YNL142W, YGR101W, YGL077C, YOL…	396	1325	5850	1.30446	0.18486	0.0400549	1.02562
		GOTERM_MF_DIRECT	GO:0016491~oxidoreductase activity	51	12.5307	7.85429e-09	YML131W, YIL094C, YMR226C, YML056C, YLR214W, YOL086C, YIR036C, YJR051W, YGL001C, YGL157W, YLR070C, YNL331C, YNL202W, YMR272C, YDL085W, YBR046C, YLR056W, YHR007C, YMR020W, YGL205W, YDR402C, YKR066C, YPL088W, YIR037W, YJR159W, YOR374W, YKL220C, YBR145W, YML054C, YER073W, YJR104C, YBR159W, YBR006W, YHR063C, YMR315W, YHR042W, YFL041W, YPL231W, YNR074C, YIL125W, YML086C, YDL124W, YNR050C, YER178W, YJR…	366	289	4873	2.34957	4.5869e-06	4.5869e-06	1.15573e-05
		GOTERM_MF_DIRECT	GO:0005215~transporter activity	22	5.40541	4.26646e-07	YOR273C, YLR081W, YDR536W, YHR048W, YIR028W, YJL214W, YNL065W, YBR298C, YPR192W, YDR497C, YML123C, YAL067C, YNR072W, YBR241C, YJR152W, YFL011W, YNL125C, YJL219W, YCR098C, YMR011W, YOR307C, YHL008C	366	83	4873	3.52907	0.00024913	0.000124573	0.000627791
		GOTERM_MF_DIRECT	GO:0015297~antiporter activity	15	3.6855	1.97107e-06	YFL055W, YPL265W, YOR273C, YGL077C, YHR048W, YGR138C, YKL174C, YJL094C, YKR039W, YOR348C, YLR138W, YPR021C, YGR055W, YPR156C, YOR307C	366	44	4873	4.53893	0.00115045	0.000383629	0.00290032
		GOTERM_MF_DIRECT	GO:0046872~metal ion binding	90	22.113	4.37541e-06	YLR167W, YIL003W, YIL106W, YLR044C, YDR173C, YER020W, YIL094C, YDR191W, YGL156W, YCR036W, YNL168C, YJR016C, YML056C, YJL172W, YLR214W, YKL035W, YMR108W, YOL086C, YNL001W, YDR038C, YDL240W, YKR087C, YPL086C, YFL016C, YMR262W, YFR027W, YMR136W, YOR337W, YDR088C, YNL036W, YNL102W, YLR074C, YBR252W, YGL009C, YIL147C, YLR070C, YMR019W, YPL248C, YKL114C, YMR272C, YIR027C, YKL067W, YJL005W, YPL028W, YGL…	366	763	4873	1.57048	0.00255198	0.000638607	0.00643805
		GOTERM_MF_DIRECT	GO:0022857~transmembrane transporter activity	14	3.4398	8.72023e-06	YMR301C, YLR081W, YDR536W, YJL214W, YBR298C, YAL067C, YML123C, YDR497C, YBR241C, YNR072W, YFL011W, YJL219W, YCR098C, YMR011W	366	43	4873	4.33486	0.00507969	0.00101801	0.0128307
		GOTERM_MF_DIRECT	GO:0005351~sugar:proton symporter activity	10	2.457	0.000400238	YDR497C, YLR081W, YDR536W, YBR241C, YNR072W, YFL011W, YJL219W, YJL214W, YMR011W, YBR298C	366	32	4873	4.16069	0.208469	0.038215	0.587321
		GOTERM_MF_DIRECT	GO:0005355~glucose transmembrane transporter activity	10	2.457	0.000514597	YDR497C, YLR081W, YDR536W, YBR241C, YNR072W, YFL011W, YJL219W, YJL214W, YMR011W, YBR298C	366	33	4873	4.03461	0.259628	0.0420341	0.754543
		KEGG_PATHWAY	sce01100:Metabolic pathways	82	20.1474	1.62672e-05	YHR163W, YLR044C, YDR173C, YMR226C, YIL094C, YDR191W, YOL096C, YJR016C, YGL022W, YML056C, YOR142W, YKL035W, YMR108W, YOL086C, YDR001C, YML070W, YER015W, YML106W, YJR105W, YBR019C, YBR229C, YGL001C, YNL102W, YGR012W, YBR252W, YGL009C, YJR010W, YLR070C, YBL035C, YIR027C, YKL067W, YPL028W, YGR205W, YLR056W, YLR299W, YKL104C, YHR007C, YGL205W, YIR008C, YLR303W, YJR159W, YOR374W, YDR036C, YML054C, YBR…	178	685	2194	1.4755	0.00149548	0.00149548	0.0177702
		KEGG_PATHWAY	sce01130:Biosynthesis of antibiotics	34	8.35381	0.000173571	YHR163W, YLR044C, YLR303W, YIL094C, YOR374W, YBR145W, YJR016C, YER073W, YOR142W, YMR108W, YKL035W, YOL086C, YGL234W, YBR019C, YOR283W, YJL071W, YGL001C, YGR012W, YJR010W, YIL125W, YML035C, YLR438W, YKL067W, YGR205W, YPL028W, YPL117C, YNR050C, YER178W, YPR060C, YLR056W, YKL104C, YLR142W, YHR007C, YDR127W	178	219	2194	1.9136	0.0158431	0.00795316	0.18946
		KEGG_PATHWAY	sce00071:Fatty acid degradation	8	1.9656	0.000432594	YDR402C, YBR145W, YER073W, YOL086C, YPL028W, YER015W, YGL205W, YOR374W	178	19	2194	5.18983	0.0390254	0.0131814	0.471588
		KEGG_PATHWAY	sce01110:Biosynthesis of secondary metabolites	40	9.82801	0.000769776	YHR163W, YLR044C, YLR303W, YOL096C, YOR374W, YBR145W, YJR016C, YER073W, YML056C, YOR142W, YPR006C, YMR108W, YOL086C, YPR145W, YGL234W, YBR159W, YHR063C, YBR019C, YOR283W, YKL211C, YJL071W, YGR012W, YFR025C, YGL009C, YIL125W, YML035C, YGR170W, YLR438W, YKL067W, YPL028W, YGR205W, YPL117C, YNR050C, YER178W, YPR060C, YLR056W, YLR142W, YHR007C, YDR127W, YGL205W	178	296	2194	1.66565	0.0683952	0.0175557	0.837762
		KEGG_PATHWAY	sce00310:Lysine degradation	6	1.4742	0.00497385	YER073W, YPL028W, YNR050C, YBR006W, YIL125W, YOR374W	178	15	2194	4.93034	0.367918	0.0876642	5.30169
		KEGG_PATHWAY	sce00380:Tryptophan metabolism	6	1.4742	0.00897422	YDR402C, YDR242W, YER073W, YPL028W, YIL125W, YOR374W	178	17	2194	4.3503	0.563669	0.129098	9.37901
	T2H->T2HF	GOTERM_BP_DIRECT	GO:0055085~transmembrane transport	35	21.0843	1.70949e-16	YPL265W, YDR536W, YCR011C, YOL119C, YER060W-A, YLR138W, YOR306C, YNR055C, YPR194C, YDR497C, YNR072W, YPR156C, YJL219W, YCR098C, YEL065W, YGR260W, YGR289C, YLR081W, YBR008C, YIR028W, YGL077C, YGR138C, YKR039W, YJL214W, YBR298C, YDL128W, YIL166C, YCR028C, YLL048C, YOR378W, YKR105C, YJR152W, YJL212C, YOL137W, YNL321W	159	223	5514	5.44293	9.88098e-14	9.88098e-14	3.10862e-13
		GOTERM_BP_DIRECT	GO:0006810~transport	52	31.3253	1.61598e-08	YLR008C, YDR536W, YOL119C, YNR055C, YPR194C, YDR497C, YJR001W, YAR035W, YPL086C, YCR098C, YEL065W, YGR260W, YGR289C, YKR039W, YJL214W, YBR298C, YGR055W, YOR378W, YLL048C, YHL008C, YNL321W, YPL265W, YCR011C, YER060W-A, YLR138W, YOR306C, YCL008C, YNR072W, YPR156C, YER165W, YGR119C, YJL219W, YOR307C, YGL153W, YLR081W, YFL041W, YBR008C, YGL077C, YIR028W, YNR002C, YGR138C, YMR214W, YDL128W, YIL166C, Y…	159	818	5514	2.20455	7.19108e-06	3.59555e-06	2.28892e-05
		GOTERM_BP_DIRECT	GO:0035428~hexose transmembrane transport	8	4.81928	3.16759e-05	YGR289C, YDR497C, YLR081W, YDR536W, YNR072W, YJL219W, YJL214W, YBR298C	159	33	5514	8.40709	0.0139971	0.00468764	0.0448574
		GOTERM_BP_DIRECT	GO:0055114~oxidation-reduction process	24	14.4578	3.19401e-05	YPL171C, YKR009C, YAL060W, YKR066C, YFL041W, YGL001C, YMR318C, YJL026W, YNL134C, YNL331C, YJR159W, YNL229C, YOR374W, YNL202W, YKL220C, YBR145W, YML054C, YDL124W, YER073W, YLR214W, YOL086C, YNR050C, YJR078W, YHR176W	159	319	5514	2.6091	0.014113	0.00354708	0.0452314
		GOTERM_BP_DIRECT	GO:0046323~glucose import	8	4.81928	5.75757e-05	YGR289C, YDR497C, YLR081W, YDR536W, YNR072W, YJL219W, YJL214W, YBR298C	159	36	5514	7.7065	0.0252965	0.00511128	0.0815211
		GOTERM_BP_DIRECT	GO:0008643~carbohydrate transport	7	4.21687	0.000245915	YGR289C, YLR081W, YDR536W, YNR072W, YJL219W, YJL214W, YBR298C	159	32	5514	7.58608	0.103669	0.0180755	0.347758
		GOTERM_CC_DIRECT	GO:0000324~fungal-type vacuole	30	18.0723	2.86274e-10	YPL265W, YDR536W, YPL154C, YCR011C, YER060W-A, YKL220C, YNR055C, YPR194C, YDR497C, YJL172W, YJR001W, YNR072W, YJL219W, YCR098C, YEL065W, YGR260W, YIR028W, YNR002C, YOR190W, YNL305C, YDL128W, YIL166C, YGR055W, YCR028C, YLL048C, YJR152W, YHR057C, YLR299W, YHL008C, YNL321W	161	280	5850	3.89308	3.89333e-08	3.89333e-08	3.36057e-07
		GOTERM_CC_DIRECT	GO:0005886~plasma membrane	39	23.494	8.12372e-10	YPL265W, YDR536W, YCR011C, YCR027C, YER060W-A, YLR138W, YOR306C, YKL220C, YPR194C, YNR055C, YDR497C, YLR214W, YKL035W, YOL086C, YNR072W, YPR156C, YJL219W, YMR008C, YCR098C, YEL065W, YLR081W, YFL041W, YBR008C, YGL077C, YIR028W, YNR002C, YGR138C, YKR039W, YJL214W, YIL147C, YBR023C, YGR055W, YDL124W, YCR028C, YOR378W, YKR105C, YJR152W, YJL212C, YER145C	161	477	5850	2.97082	1.10483e-07	5.52413e-08	9.53643e-07
		GOTERM_CC_DIRECT	GO:0005887~integral component of plasma membrane	19	11.4458	3.64521e-09	YGR260W, YPL265W, YLR081W, YGR289C, YDR536W, YGL077C, YKR039W, YJL214W, YBR298C, YIL147C, YPR194C, YDR497C, YGR055W, YNR072W, YJL212C, YJL219W, YOL137W, YCR098C, YHL008C	161	122	5850	5.65879	4.95749e-07	1.6525e-07	4.27911e-06
		GOTERM_CC_DIRECT	GO:0071944~cell periphery	25	15.0602	1.86931e-07	YGR260W, YPL265W, YLR081W, YDR536W, YBR008C, YGL077C, YGR138C, YOL119C, YJL214W, YER060W-A, YBR298C, YIL147C, YIL166C, YNR055C, YGR055W, YDR497C, YCR028C, YOR378W, YNR072W, YPR156C, YJR152W, YNR050C, YJL219W, YMR008C, YCR098C	161	267	5850	3.40219	2.54223e-05	6.35563e-06	0.000219438
		GOTERM_CC_DIRECT	GO:0016021~integral component of membrane	63	37.9518	2.48972e-06	YLR008C, YDR536W, YGR284C, YOL048C, YOL119C, YPR194C, YNR055C, YJL172W, YDR497C, YLR214W, YJR001W, YCR098C, YBR222C, YEL065W, YGR260W, YGR289C, YKR039W, YPR141C, YGR012W, YJL214W, YBR298C, YIL147C, YGR055W, YLL048C, YOR378W, YKR016W, YLR299W, YPL264C, YHL008C, YNL321W, YAL010C, YPL265W, YCR011C, YER060W-A, YLR138W, YOR306C, YKL220C, YPR156C, YNR072W, YGR119C, YJL219W, YOR307C, YLR081W, YFL041W, Y…	161	1325	5850	1.72765	0.000338544	6.77181e-05	0.00292264
		GOTERM_CC_DIRECT	GO:0016020~membrane	73	43.9759	2.21145e-05	YLR008C, YDR536W, YDR057W, YGR284C, YOL048C, YOL119C, YCR027C, YOL096C, YPR194C, YNR055C, YJL172W, YDR497C, YLR214W, YJR001W, YAR035W, YMR008C, YCR098C, YBR222C, YEL065W, YGR260W, YGR289C, YGL001C, YKR039W, YJL214W, YBR298C, YIL147C, YGR055W, YLL048C, YOR378W, YKR016W, YLR299W, YPL264C, YHL008C, YNL321W, YAL010C, YPL265W, YCR011C, YLR105C, YER060W-A, YLR138W, YOR306C, YKL220C, YCL008C, YPR156C, Y…	161	1734	5850	1.52969	0.00300309	0.000501142	0.0259571
		GOTERM_MF_DIRECT	GO:0005215~transporter activity	15	9.03614	1.87227e-07	YLR081W, YDR536W, YIR028W, YOL119C, YJL214W, YER060W-A, YBR298C, YIL166C, YDR497C, YJR152W, YNR072W, YJL219W, YCR098C, YOR307C, YHL008C	153	83	4873	5.75597	5.52304e-05	5.52304e-05	0.00024955
		GOTERM_MF_DIRECT	GO:0022857~transmembrane transporter activity	10	6.0241	5.02038e-06	YGR289C, YDR497C, YLR081W, YDR536W, YNR072W, YJL219W, YJL214W, YCR098C, YBR298C, YIL166C	153	43	4873	7.4069	0.00147992	0.000740234	0.00669135
		GOTERM_MF_DIRECT	GO:0016491~oxidoreductase activity	25	15.0602	7.55565e-06	YPL171C, YKR066C, YNL134C, YJR159W, YOR374W, YKL220C, YML054C, YBR145W, YER073W, YLR214W, YOL086C, YKR009C, YAL060W, YFL041W, YGL001C, YMR318C, YJL026W, YCL026C-A, YNL331C, YNL202W, YNL229C, YDL124W, YNR050C, YJR078W, YHR176W	153	289	4873	2.75516	0.00222644	0.000742699	0.0100703
		GOTERM_MF_DIRECT	GO:0022891~substrate-specific transmembrane transporter activity	9	5.42169	1.64569e-05	YGR289C, YDR497C, YLR081W, YDR536W, YNR072W, YJL219W, YOL137W, YJL214W, YBR298C	153	38	4873	7.54334	0.00484306	0.00121297	0.0219328
		GOTERM_MF_DIRECT	GO:0005355~glucose transmembrane transporter activity	8	4.81928	5.40295e-05	YGR289C, YDR497C, YLR081W, YDR536W, YNR072W, YJL219W, YJL214W, YBR298C	153	33	4873	7.72113	0.0158128	0.00318275	0.0719907
		GOTERM_MF_DIRECT	GO:0015297~antiporter activity	8	4.81928	0.000363348	YPL265W, YGR055W, YGL077C, YPR156C, YGR138C, YKR039W, YOR307C, YLR138W	153	44	4873	5.79085	0.10166	0.0177092	0.483215
		GOTERM_MF_DIRECT	GO:0005351~sugar:proton symporter activity	7	4.21687	0.000386188	YDR497C, YLR081W, YDR536W, YNR072W, YJL219W, YJL214W, YBR298C	153	32	4873	6.96712	0.107695	0.0161464	0.513518
		KEGG_PATHWAY	sce00040:Pentose and glucuronate interconversions	5	3.01205	0.00116648	YER073W, YKL035W, YMR318C, YJR159W, YOR374W	74	15	2194	9.88288	0.0795276	0.0795276	1.20411
		KEGG_PATHWAY	sce01100:Metabolic pathways	36	21.6867	0.00174799	YLR134W, YOL096C, YJR159W, YLR089C, YOR374W, YDR036C, YML054C, YBR145W, YER073W, YOR142W, YPR006C, YKL035W, YOL086C, YGL234W, YDR001C, YML070W, YOR025W, YMR250W, YOL005C, YKL211C, YBR229C, YGL001C, YMR318C, YJL026W, YBR243C, YGR012W, YJR010W, YGL009C, YGL038C, YPL028W, YNR050C, YOL140W, YPR010C, YLR299W, YJR078W, YBR208C	74	685	2194	1.55818	0.116811	0.0602184	1.79947
		KEGG_PATHWAY	sce00380:Tryptophan metabolism	5	3.01205	0.00193347	YDR242W, YER073W, YPL028W, YJR078W, YOR374W	74	17	2194	8.72019	0.128387	0.04477	1.98869
		KEGG_PATHWAY	sce00071:Fatty acid degradation	5	3.01205	0.00299363	YBR145W, YER073W, YOL086C, YPL028W, YOR374W	74	19	2194	7.80228	0.191736	0.0518254	3.06388
		KEGG_PATHWAY	sce00280:Valine, leucine and isoleucine degradation	4	2.40964	0.00795168	YDR036C, YER073W, YPL028W, YOR374W	74	13	2194	9.12266	0.432677	0.107175	7.95216
		KEGG_PATHWAY	sce00650:Butanoate metabolism	4	2.40964	0.00795168	YAL060W, YPL028W, YMR250W, YNL331C	74	13	2194	9.12266	0.432677	0.107175	7.95216
		KEGG_PATHWAY	sce00410:beta-Alanine metabolism	4	2.40964	0.00795168	YDR036C, YER073W, YMR250W, YOR374W	74	13	2194	9.12266	0.432677	0.107175	7.95216
T8	T8W->T8Y	Nothing detected
	T8Y->T8YF	GOTERM_BP_DIRECT	GO:0055114~oxidation-reduction process	31	14.2857	3.17815e-06	YGR183C, YDL174C, YDR297W, YKR066C, Q0045, YGL055W, YJL052W, YJR159W, YOR374W, YKL220C, YBR145W, YML054C, YHR039C, YOL086C, YER081W, YBR006W, YOR236W, YMR315W, YHR042W, YBR084W, YNL202W, YMR272C, YGR088W, YDR353W, YBR153W, YJR149W, YGL125W, YLR142W, YHR007C, YGL205W, YOL152W	212	319	5514	2.52756	0.00199706	0.00199706	0.0047241
		GOTERM_BP_DIRECT	GO:0055085~transmembrane transport	24	11.0599	1.109e-05	YGR260W, YMR301C, YLR081W, YGR289C, YBR008C, YDR536W, YLR130C, YIR028W, YCR011C, YHL047C, YBR180W, YMR088C, YFL054C, YDR135C, YJR095W, YOR378W, YER056C, YPR156C, YKL209C, YOL020W, YNL125C, YCR098C, YKL217W, YEL065W	212	223	5514	2.79922	0.00695139	0.00348176	0.0164836
		GOTERM_BP_DIRECT	GO:0000070~mitotic sister chromatid segregation	8	3.68664	6.48256e-05	YFL037W, YAL034W-A, YGL216W, YFR031C, YGR098C, YPR141C, YBL063W, YLR272C	212	28	5514	7.43127	0.0399565	0.0135003	0.0963176
		GOTERM_BP_DIRECT	GO:0006270~DNA replication initiation	8	3.68664	0.000352084	YPR135W, YEL032W, YPR162C, YIR008C, YLR274W, YJL194W, YNL102W, YBR202W	212	36	5514	5.77987	0.198684	0.0538697	0.522084
		GOTERM_CC_DIRECT	GO:0031261~DNA replication preinitiation complex	6	2.76498	0.000888529	YEL032W, YPR162C, YLR274W, YJL194W, YOL146W, YBR202W	210	22	5850	7.5974	0.162878	0.162878	1.10799
		GOTERM_MF_DIRECT	GO:0016491~oxidoreductase activity	30	13.8249	7.92303e-06	YDL174C, YDR297W, YKR066C, Q0045, YGL055W, YJL052W, YJR159W, YOR374W, YKL220C, YBR145W, YML054C, YHR039C, YOL086C, YER081W, YBR006W, YOR236W, YMR315W, YHR042W, YBR084W, YNL202W, YMR272C, YGR088W, YDR353W, YBR153W, YJR149W, YGL125W, YLR142W, YHR007C, YGL205W, YOL152W	206	289	4873	2.45557	0.00282454	0.00282454	0.0108675
		GOTERM_MF_DIRECT	GO:0000166~nucleotide binding	58	26.7281	6.45897e-05	YBR164C, YMR290C, YDR037W, YJL101C, YDR247W, YCR036W, YEL032W, YLR397C, YOR142W, YFR031C, YKL209C, YER015W, YML070W, YLR229C, YJR105W, YFL037W, YGL216W, YOL097C, YNL112W, YNL102W, YPR141C, YBL063W, YDR531W, YMR001C, YDR135C, YHR020W, YOL016C, YIL078W, YMR301C, YIR008C, YOR165W, YCR011C, YGL150C, YMR186W, YFL039C, YBR202W, YDR429C, YHR030C, YLR274W, YHR086W, YGR188C, YHR023W, YER036C, YAR018C, YGL…	206	834	4873	1.6451	0.0227954	0.0114634	0.0885616
		GOTERM_MF_DIRECT	GO:0005524~ATP binding	47	21.659	0.000345434	YIL078W, YMR301C, YIR008C, YMR290C, YCR011C, YGL150C, YDR037W, YMR186W, YFL039C, YJL101C, YDR247W, YCR036W, YBR202W, YEL032W, YLR397C, YHR030C, YOR142W, YLR274W, YFR031C, YML070W, YER015W, YKL209C, YGR188C, YJR105W, YHR023W, YER036C, YAR018C, YBR084W, YDR061W, YJL194W, YJR057W, YKL215C, YGL216W, YOL097C, YNL112W, YPR141C, YOR119C, YBL063W, YDR531W, YGL171W, YMR001C, YDR135C, YGR028W, YHR020W, YOL…	206	668	4873	1.66437	0.116038	0.04028	0.472794
		GOTERM_MF_DIRECT	GO:0016887~ATPase activity	15	6.91244	0.000682331	YER036C, YMR301C, YDR061W, YJL194W, YCR011C, YGL150C, YMR186W, YLR397C, YEL032W, YDR135C, YGR028W, YFR031C, YKL209C, YKR104W, YFR009W	206	125	4873	2.83864	0.216258	0.0591004	0.931906
		GOTERM_MF_DIRECT	GO:0020037~heme binding	7	3.22581	0.000726097	YML054C, YMR272C, YKR066C, YGR088W, Q0045, YGL055W, YHR007C	206	27	4873	6.13287	0.228417	0.0505403	0.991405
		KEGG_PATHWAY	sce04111:Cell cycle - yeast	16	7.37327	0.000255235	YPR162C, YMR055C, YJL194W, YLR127C, YLR210W, YBR135W, YLR272C, YBR202W, YEL032W, YMR001C, YLR274W, YFR031C, YGR098C, YGR188C, YHR166C, YGL116W	100	122	2194	2.87738	0.0194637	0.0194637	0.26896
		KEGG_PATHWAY	sce01100:Metabolic pathways	47	21.659	0.000817902	YGR183C, YPR175W, YDR297W, YIR008C, YLR044C, Q0045, YDR148C, YJL101C, YJL052W, YJR159W, YPL132W, YLR089C, YOR374W, YML054C, YBR145W, YJL060W, YOR142W, YDR481C, YMR108W, YOL086C, YER081W, YML070W, YER015W, YBR006W, YJR105W, YFL030W, YBR019C, YOR236W, YBR229C, YBR084W, YJR057W, YNL102W, YJL091C, YML035C, YJL216C, YHR128W, YDR531W, YIR027C, YPL028W, YPL117C, YBR153W, YJR019C, YLR299W, YGL125W, YLR14…	100	685	2194	1.50537	0.0610605	0.0310111	0.859572
		KEGG_PATHWAY	sce00071:Fatty acid degradation	6	2.76498	0.00118688	YBR145W, YOL086C, YPL028W, YER015W, YGL205W, YOR374W	100	19	2194	6.92842	0.0873879	0.0300216	1.24516
		KEGG_PATHWAY	sce00380:Tryptophan metabolism	5	2.30415	0.00589852	YDR242W, YGR088W, YJL060W, YPL028W, YOR374W	100	17	2194	6.45294	0.365889	0.107637	6.0509
		KEGG_PATHWAY	sce04146:Peroxisome	7	3.22581	0.0061848	YGR088W, YML042W, YER015W, YAR035W, YFL030W, YGL205W, YNL202W	100	38	2194	4.04158	0.379797	0.0911195	6.33596
		KEGG_PATHWAY	sce04113:Meiosis - yeast	13	5.99078	0.00961126	YPR162C, YLR081W, YJL194W, YLR127C, YLR210W, YBR202W, YEL032W, YMR001C, YLR274W, YGR098C, YGR188C, YHR166C, YGL116W	100	126	2194	2.26365	0.524623	0.116568	9.68755
	T8YF->T8H	GOTERM_BP_DIRECT	GO:0055085~transmembrane transport	25	13.369	1.75947e-07	YMR301C, YLR130C, YDR536W, YML123C, YER056C, YPR156C, YKL209C, YOL020W, YNL125C, YCR098C, YEL065W, YGR260W, YGR289C, YIR028W, YDL138W, YGR138C, YHL047C, YFL054C, YDR135C, YOR378W, YJR095W, YJR152W, YOL137W, YIL134W, YKL217W	181	223	5514	3.41526	9.58864e-05	9.58864e-05	0.000256439
		GOTERM_BP_DIRECT	GO:0000070~mitotic sister chromatid segregation	8	4.27807	2.32784e-05	YFL037W, YAL034W-A, YGL216W, YFR031C, YGR098C, YPR141C, YBL063W, YLR272C	181	28	5514	8.70403	0.0126067	0.00632336	0.0339225
		GOTERM_BP_DIRECT	GO:0055114~oxidation-reduction process	25	13.369	9.18352e-05	YDR297W, YKR066C, YGL055W, YOR374W, YML054C, YBR115C, YJR104C, YIR036C, YBR006W, YHR063C, YBR084W, YMR318C, YNL202W, YMR272C, YGR088W, YDL171C, YBR153W, YJR149W, YLR142W, YGL125W, YOR381W, YHR007C, YGL205W, YMR083W, YOL152W	181	319	5514	2.38747	0.0488205	0.0165458	0.133765
		GOTERM_BP_DIRECT	GO:0006270~DNA replication initiation	7	3.74332	0.000958808	YPR135W, YEL032W, YPR162C, YIR008C, YLR274W, YNL102W, YBR202W	181	36	5514	5.92357	0.407143	0.122519	1.38839
		GOTERM_BP_DIRECT	GO:0006260~DNA replication	10	5.34759	0.000988985	YPR135W, YEL032W, YPR175W, YPR162C, YNL262W, YIR008C, YLR274W, YNL102W, YOL146W, YBR202W	181	79	5514	3.85621	0.416822	0.10224	1.43179
		GOTERM_MF_DIRECT	GO:0016491~oxidoreductase activity	25	13.369	9.94565e-05	YDR297W, YKR066C, YGL055W, YOR374W, YML054C, YBR115C, YJR104C, YIR036C, YBR006W, YHR063C, YBR084W, YMR318C, YNL202W, YMR272C, YGR088W, YDL171C, YBR153W, YJR149W, YLR142W, YGL125W, YOR381W, YHR007C, YGL205W, YMR083W, YOL152W	178	289	4873	2.3682	0.0324819	0.0324819	0.134872
		KEGG_PATHWAY	sce04111:Cell cycle - yeast	16	8.55615	5.53894e-05	YPR162C, YMR055C, YLR127C, YLR210W, YBR135W, YLR272C, YBR202W, YEL032W, YMR001C, YPR119W, YLR274W, YFR031C, YGR098C, YGR188C, YHR166C, YGL116W	88	122	2194	3.26975	0.00403537	0.00403537	0.0578
		KEGG_PATHWAY	sce03030:DNA replication	7	3.74332	0.00108267	YEL032W, YPR175W, YNL262W, YIR008C, YLR274W, YNL102W, YBR202W	88	31	2194	5.62977	0.0760317	0.0387673	1.12432
		KEGG_PATHWAY	sce04113:Meiosis - yeast	13	6.95187	0.0033377	YML016C, YPR162C, YDL138W, YLR127C, YLR210W, YBR202W, YEL032W, YMR001C, YLR274W, YGR098C, YGR188C, YHR166C, YGL116W	88	126	2194	2.57233	0.216559	0.0781319	3.4295
		KEGG_PATHWAY	sce00380:Tryptophan metabolism	5	2.6738	0.00369598	YDR242W, YGR088W, YJL060W, YPL028W, YOR374W	88	17	2194	7.33289	0.236854	0.0653438	3.79125
		KEGG_PATHWAY	sce00071:Fatty acid degradation	5	2.6738	0.00566445	YPL028W, YER015W, YGL205W, YMR083W, YOR374W	88	19	2194	6.561	0.339449	0.0795901	5.75697
	T8H->T8HF	GOTERM_BP_DIRECT	GO:0055085~transmembrane transport	30	14.4231	1.25007e-09	YPL265W, YAL053W, YDR536W, YMR203W, YOR306C, YER056C, YDR038C, YPR156C, YCR098C, YMR011W, YEL065W, YGR260W, YBR192W, YBR008C, YGL077C, YDL138W, YGR138C, YJL214W, YBR298C, YOR348C, YMR088C, YAL067C, YCR028C, YOR378W, YJR095W, YKR105C, YJR152W, YJL212C, YOL137W, YIL134W	202	223	5514	3.67225	6.61285e-07	6.61285e-07	1.81441e-06
		GOTERM_BP_DIRECT	GO:0055114~oxidation-reduction process	33	15.8654	1.05131e-07	YPL171C, YGR183C, YDR297W, YOR246C, YMR226C, YOR136W, YJR159W, YOR374W, YKL220C, YML054C, YGR255C, YBR115C, YJR104C, YIR036C, YER081W, YHR063C, YHR037W, YCR105W, YMR318C, YOR356W, YMR041C, YLR070C, YNL202W, YNL229C, YDL124W, YJR070C, YBR046C, YGL125W, YLR142W, YOR381W, YHR176W, YMR083W, YOR120W	202	319	5514	2.82383	5.56125e-05	2.78066e-05	0.000152592
		GOTERM_CC_DIRECT	GO:0071944~cell periphery	26	12.5	2.59291e-06	YPL265W, YOR165W, YDR536W, YOR049C, YPL199C, YER056C, YDR038C, YPR156C, YMR008C, YCR098C, YMR011W, YGR260W, YBR008C, YGL077C, YDL138W, YGR138C, YJL214W, YBR298C, YHL040C, YIL147C, YOL154W, YAL067C, YOR378W, YCR028C, YJR152W, YOL075C	198	267	5850	2.87709	0.000435515	0.000435515	0.00315694
		GOTERM_CC_DIRECT	GO:0016021~integral component of membrane	70	33.6538	3.91807e-05	YGR183C, YAL053W, YDR536W, YOL048C, YMR226C, YMR203W, YKR030W, YJL172W, YER056C, YIR036C, YDR038C, YCR098C, YBR222C, YEL065W, YPL215W, YGR260W, YGR112W, YPR141C, YGR012W, YJL214W, YOR348C, YBR298C, YMR088C, YIL147C, YOR378W, YGR213C, YKR016W, YIL115C, YLR299W, YOR381W, YPL265W, YDR297W, YOR165W, YOR049C, YOR246C, YOR306C, YHR026W, YGL219C, YKL220C, YLR310C, YAL058W, YDR481C, YPR156C, YGR119C, YMR…	198	1325	5850	1.56089	0.00656086	0.00328583	0.0476938
		GOTERM_CC_DIRECT	GO:0005886~plasma membrane	34	16.3462	4.4753e-05	YPL265W, YLR303W, YDR536W, YOR049C, YOR306C, YLR310C, YKL220C, YER056C, YDR038C, YPR156C, YMR008C, YCR098C, YMR011W, YEL065W, YBR008C, YGL077C, YNR002C, YDL138W, YGR138C, YJL214W, YHL040C, YOR348C, YIL147C, YGR266W, YDL124W, YCR028C, YOR378W, YKR105C, YJR152W, YJL212C, YGR213C, YOL075C, YOR381W, YPR138C	198	477	5850	2.10597	0.00749047	0.00250308	0.0544751
		GOTERM_CC_DIRECT	GO:0005887~integral component of plasma membrane	15	7.21154	5.27498e-05	YGR260W, YPL265W, YDR536W, YGL077C, YDL138W, YJL214W, YBR298C, YOR348C, YIL147C, YDR038C, YJL212C, YOL137W, YCR098C, YMR011W, YPR138C	198	122	5850	3.63264	0.00882305	0.0022131	0.0642064
		GOTERM_MF_DIRECT	GO:0016491~oxidoreductase activity	33	15.8654	5.64082e-08	YPL171C, YDR297W, YOR246C, YMR226C, YOR136W, YJR159W, YOR374W, YKL220C, YML054C, YGR255C, YBR115C, YJR104C, YIR036C, YER081W, YHR063C, YHR037W, YCR105W, YMR318C, YOR356W, YCL026C-A, YMR041C, YLR070C, YNL202W, YNL229C, YDL124W, YJR070C, YBR046C, YGL125W, YLR142W, YOR381W, YHR176W, YMR083W, YOR120W	193	289	4873	2.88307	1.93478e-05	1.93478e-05	7.69166e-05
		KEGG_PATHWAY	sce01100:Metabolic pathways	48	23.0769	5.60445e-06	YGR183C, YDR297W, YLR303W, YDR148C, YMR226C, YOR136W, YDR191W, YDR408C, YJR159W, YHR026W, YLR089C, YOR374W, YDR036C, YML054C, YGR255C, YOR142W, YBR115C, YDR481C, YPR145W, YER081W, YML070W, YMR250W, YJR105W, YMR062C, YHR063C, YBR019C, YHR037W, YCR105W, YKL045W, YJL071W, YMR318C, YGR012W, YLR070C, YGR194C, YER055C, YGR010W, YKL067W, YPL028W, YLR299W, YBR208C, YGL125W, YKL104C, YLR142W, YHR100C, YOR…	88	685	2194	1.74705	0.000397838	0.000397838	0.0058168
		KEGG_PATHWAY	sce00040:Pentose and glucuronate interconversions	6	2.88462	0.000191761	YCR105W, YMR318C, YJR159W, YLR070C, YGR194C, YOR374W	88	15	2194	9.97273	0.0135241	0.00678506	0.198853
