# Supplementary material for: Integrated transcriptomic analysis of Trichosporon Asahii uncovers the core genes and pathways of fluconazole resistance
Source: Sci Rep. 2017 Dec 19;7:17847. doi: 10.1038/s41598-017-18072-9 (PMC5736589; doi:10.1038/s41598-017-18072-9)
Supplement: Supplementary file 7 — Supplementary Table S6 [file 41598_2017_18072_MOESM7_ESM.xlsx]

## Sheet: Supplementary Table S6
Supplementary Table S6: Common/Homology genes that have different experessions (|log₂FC|>1 ) in both T2 and T8 cells. The homologies are defined by using thresholds of identity >50% and E-value > 1.00e-10.
Conidition	Gene Name (T2)	Gene Name (T8)	Identity (%)	E-value
W->Y	A1Q1_07900	A1Q2_07047	98.25	0
W->Y	A1Q1_06325	A1Q2_06990	100	0
W->Y	A1Q1_04934	A1Q2_01158	100	0
W->Y	A1Q1_01413	A1Q2_07386	100	0
W->Y	A1Q1_03930	A1Q2_02226	100	0
W->Y	A1Q1_06635	A1Q2_03311	99.75	0
W->Y	A1Q1_04082	A1Q2_02121	100	0
W->Y	A1Q1_05875	A1Q2_00934	99.9	0
W->Y	A1Q1_05315	A1Q2_01469	99.07	0
W->Y	A1Q1_02737	A1Q2_04946	99.02	0
W->Y	A1Q1_02750	A1Q2_04958	99.63	0
W->Y	A1Q1_05591	A1Q2_05751	99.71	0
W->Y	A1Q1_00724	A1Q2_05083	99.02	0
W->Y	A1Q1_06176	A1Q2_05391	98.92	0
W->Y	A1Q1_06121	A1Q2_05448	94.01	0
W->Y	A1Q1_04302	A1Q2_01928	100	0
W->Y	A1Q1_05738	A1Q2_05898	99.07	0
W->Y	A1Q1_04611	A1Q2_05933	99.94	0
W->Y	A1Q1_00573	A1Q2_04585	99.35	0
W->Y	A1Q1_05548	A1Q2_04696	99.2	0
W->Y	A1Q1_07023	A1Q2_02918	96.27	0
W->Y	A1Q1_07127	A1Q2_02819	99.88	0
W->Y	A1Q1_01788	A1Q2_07859	99.08	0
W->Y	A1Q1_01718	A1Q2_07793	100	0
W->Y	A1Q1_01107	A1Q2_08485	99.68	0
W->Y	A1Q1_04787	A1Q2_00439	96.86	0
W->Y	A1Q1_02232	A1Q2_08208	99.82	0
W->Y	A1Q1_01604	A1Q2_07676	99.41	0
W->Y	A1Q1_01631	A1Q2_07705	99.64	0
W->Y	A1Q1_04056	A1Q2_02146	98.5	2e-177
W->Y	A1Q1_06339	A1Q2_07005	100	1e-176
W->Y	A1Q1_04270	A1Q2_01958	97.84	1e-170
W->Y	A1Q1_00814	A1Q2_05049	99.52	2e-151
W->Y	A1Q1_00857	A1Q2_05009	99.48	2e-145
W->Y	A1Q1_03317	A1Q2_04147	99.43	1e-124
W->Y	A1Q1_06566	A1Q2_05099	85.5	8e-94
W->Y	A1Q1_05233	A1Q2_03623	100	2e-89
W->Y	A1Q1_02196	A1Q2_08170	100	9e-26
Y->YF	A1Q1_01002	A1Q2_06828	98.66	0
Y->YF	A1Q1_07582	A1Q2_01079	98.56	0
Y->YF	A1Q1_00990	A1Q2_06816	99.7	0
Y->YF	A1Q1_00701	A1Q2_06862	99.91	0
Y->YF	A1Q1_07589	A1Q2_01072	97.33	0
Y->YF	A1Q1_08150	A1Q2_03821	99.5	0
Y->YF	A1Q1_08156	A1Q2_03827	99.37	0
Y->YF	A1Q1_06285	A1Q2_06950	100	0
Y->YF	A1Q1_06292	A1Q2_06957	99.56	0
Y->YF	A1Q1_06331	A1Q2_06997	99.19	0
Y->YF	A1Q1_08186	A1Q2_03858	99.76	0
Y->YF	A1Q1_02564	A1Q2_06547	100	0
Y->YF	A1Q1_02593	A1Q2_06519	98.67	0
Y->YF	A1Q1_04274	A1Q2_01954	95.27	0
Y->YF	A1Q1_03339	A1Q2_04171	99.46	0
Y->YF	A1Q1_02682	A1Q2_06436	99.71	0
Y->YF	A1Q1_02681	A1Q2_06437	100	0
Y->YF	A1Q1_00174	A1Q2_04034	99.75	0
Y->YF	A1Q1_04873	A1Q2_01106	100	0
Y->YF	A1Q1_00188	A1Q2_04047	99.3	0
Y->YF	A1Q1_02491	A1Q2_06628	95.59	0
Y->YF	A1Q1_02475	A1Q2_06645	100	0
Y->YF	A1Q1_03310	A1Q2_06691	35.45	0
Y->YF	A1Q1_00162	A1Q2_04020	98.45	0
Y->YF	A1Q1_02783	A1Q2_06360	99.82	0
Y->YF	A1Q1_01278	A1Q2_07485	99.48	0
Y->YF	A1Q1_00055	A1Q2_03433	99.69	0
Y->YF	A1Q1_00125	A1Q2_03370	99.92	0
Y->YF	A1Q1_04041	A1Q2_02160	99.38	0
Y->YF	A1Q1_01383	A1Q2_07416	100	0
Y->YF	A1Q1_01370	A1Q2_07429	100	0
Y->YF	A1Q1_01365	A1Q2_07434	100	0
Y->YF	A1Q1_01357	A1Q2_07443	99.71	0
Y->YF	A1Q1_01338	A1Q2_07462	99.86	0
Y->YF	A1Q1_01506	A1Q2_07575	99.82	0
Y->YF	A1Q1_06670	A1Q2_03275	100	0
Y->YF	A1Q1_03930	A1Q2_02226	100	0
Y->YF	A1Q1_00282	A1Q2_03356	100	0
Y->YF	A1Q1_06635	A1Q2_03311	99.75	0
Y->YF	A1Q1_06639	A1Q2_03307	100	0
Y->YF	A1Q1_06651	A1Q2_03294	100	0
Y->YF	A1Q1_00306	A1Q2_03335	93.41	0
Y->YF	A1Q1_07993	A1Q2_03699	99.71	0
Y->YF	A1Q1_07682	A1Q2_07239	99.74	0
Y->YF	A1Q1_07669	A1Q2_07252	69.71	0
Y->YF	A1Q1_07706	A1Q2_07214	99.64	0
Y->YF	A1Q1_07700	A1Q2_07221	99.49	0
Y->YF	A1Q1_07768	A1Q2_07150	100	0
Y->YF	A1Q1_07765	A1Q2_07153	100	0
Y->YF	A1Q1_08086	A1Q2_03751	99.85	0
Y->YF	A1Q1_08043	A1Q2_03747	98.1	0
Y->YF	A1Q1_08042	A1Q2_03746	99.7	0
Y->YF	A1Q1_07755	A1Q2_07164	100	0
Y->YF	A1Q1_08029	A1Q2_03737	100	0
Y->YF	A1Q1_08026	A1Q2_03734	99.85	0
Y->YF	A1Q1_08019	A1Q2_03728	99.93	0
Y->YF	A1Q1_04108	A1Q2_02093	91.12	0
Y->YF	A1Q1_01857	A1Q2_00312	99.33	0
Y->YF	A1Q1_05951	A1Q2_01007	94.56	0
Y->YF	A1Q1_07850	A1Q2_03530	97.97	0
Y->YF	A1Q1_07849	A1Q2_03531	100	0
Y->YF	A1Q1_01460	A1Q2_07349	99.17	0
Y->YF	A1Q1_05839	A1Q2_00896	99.82	0
Y->YF	A1Q1_05844	A1Q2_00901	100	0
Y->YF	A1Q1_05842	A1Q2_00899	100	0
Y->YF	A1Q1_05810	A1Q2_00865	100	0
Y->YF	A1Q1_07608	A1Q2_07312	99.79	0
Y->YF	A1Q1_07440	A1Q2_03564	98.76	0
Y->YF	A1Q1_05875	A1Q2_00934	99.9	0
Y->YF	A1Q1_02096	A1Q2_04920	100	0
Y->YF	A1Q1_02094	A1Q2_04918	100	0
Y->YF	A1Q1_02097	A1Q2_04921	100	0
Y->YF	A1Q1_04514	A1Q2_00359	99.36	0
Y->YF	A1Q1_04994	A1Q2_01714	96.24	0
Y->YF	A1Q1_05323	A1Q2_01460	100	0
Y->YF	A1Q1_03371	A1Q2_05612	99.86	0
Y->YF	A1Q1_00879	A1Q2_04984	88.04	0
Y->YF	A1Q1_00862	A1Q2_05004	99.48	0
Y->YF	A1Q1_05305	A1Q2_01479	94.28	0
Y->YF	A1Q1_02735	A1Q2_04944	100	0
Y->YF	A1Q1_05638	A1Q2_05797	94.78	0
Y->YF	A1Q1_05524	A1Q2_04721	100	0
Y->YF	A1Q1_05621	A1Q2_05783	100	0
Y->YF	A1Q1_01331	A1Q2_04837	99.81	0
Y->YF	A1Q1_01323	A1Q2_04829	99.86	0
Y->YF	A1Q1_04480	A1Q2_01751	100	0
Y->YF	A1Q1_06507	A1Q2_05158	100	0
Y->YF	A1Q1_06527	A1Q2_05139	100	0
Y->YF	A1Q1_06359	A1Q2_05308	96.63	0
Y->YF	A1Q1_06381	A1Q2_05286	98.42	0
Y->YF	A1Q1_06373	A1Q2_05293	99.37	0
Y->YF	A1Q1_06537	A1Q2_05129	100	0
Y->YF	A1Q1_05062	A1Q2_01644	100	0
Y->YF	A1Q1_06546	A1Q2_05120	100	0
Y->YF	A1Q1_06534	A1Q2_05132	100	0
Y->YF	A1Q1_06432	A1Q2_05234	97.91	0
Y->YF	A1Q1_05136	A1Q2_01567	97.5	0
Y->YF	A1Q1_05113	A1Q2_01593	99.81	0
Y->YF	A1Q1_05096	A1Q2_01611	100	0
Y->YF	A1Q1_06472	A1Q2_05194	97.26	0
Y->YF	A1Q1_04753	A1Q2_00371	98.35	0
Y->YF	A1Q1_05989	A1Q2_05571	100	0
Y->YF	A1Q1_00848	A1Q2_05018	99.86	0
Y->YF	A1Q1_06033	A1Q2_05532	98.87	0
Y->YF	A1Q1_06020	A1Q2_05545	97.21	0
Y->YF	A1Q1_06157	A1Q2_05410	95.4	0
Y->YF	A1Q1_06560	A1Q2_05106	99.67	0
Y->YF	A1Q1_06176	A1Q2_05391	98.92	0
Y->YF	A1Q1_06074	A1Q2_05493	99.38	0
Y->YF	A1Q1_06129	A1Q2_05439	98.66	0
Y->YF	A1Q1_04327	A1Q2_01900	89.09	0
Y->YF	A1Q1_07462	A1Q2_06088	100	0
Y->YF	A1Q1_02818	A1Q2_06325	99.1	0
Y->YF	A1Q1_03435	A1Q2_04237	100	0
Y->YF	A1Q1_04512	A1Q2_01212	99.87	0
Y->YF	A1Q1_03432	A1Q2_04235	97.9	0
Y->YF	A1Q1_03431	A1Q2_04234	99.74	0
Y->YF	A1Q1_03430	A1Q2_04233	98.87	0
Y->YF	A1Q1_02788	A1Q2_06355	99.72	0
Y->YF	A1Q1_04303	A1Q2_01927	99.82	0
Y->YF	A1Q1_02808	A1Q2_06336	99.83	0
Y->YF	A1Q1_03482	A1Q2_04284	100	0
Y->YF	A1Q1_02907	A1Q2_06235	100	0
Y->YF	A1Q1_03493	A1Q2_04295	100	0
Y->YF	A1Q1_04313	A1Q2_01915	100	0
Y->YF	A1Q1_02884	A1Q2_06258	100	0
Y->YF	A1Q1_05396	A1Q2_01388	99.2	0
Y->YF	A1Q1_05737	A1Q2_05897	96.96	0
Y->YF	A1Q1_05738	A1Q2_05898	99.07	0
Y->YF	A1Q1_04410	A1Q2_01822	100	0
Y->YF	A1Q1_00573	A1Q2_04585	99.35	0
Y->YF	A1Q1_00494	A1Q2_04663	99.9	0
Y->YF	A1Q1_05548	A1Q2_04696	99.2	0
Y->YF	A1Q1_04365	A1Q2_01868	100	0
Y->YF	A1Q1_04516	A1Q2_06025	99.84	0
Y->YF	A1Q1_04545	A1Q2_06000	100	0
Y->YF	A1Q1_03715	A1Q2_04471	99.64	0
Y->YF	A1Q1_03642	A1Q2_04443	78.99	0
Y->YF	A1Q1_03642	A1Q2_04442	97.93	0
Y->YF	A1Q1_07478	A1Q2_06074	100	0
Y->YF	A1Q1_07470	A1Q2_06081	100	0
Y->YF	A1Q1_03698	A1Q2_04451	97.62	0
Y->YF	A1Q1_03697	A1Q2_04450	96.64	0
Y->YF	A1Q1_05522	A1Q2_01319	100	0
Y->YF	A1Q1_05428	A1Q2_01354	99.38	0
Y->YF	A1Q1_04378	A1Q2_01855	100	0
Y->YF	A1Q1_00628	A1Q2_04532	98.14	0
Y->YF	A1Q1_05415	A1Q2_01368	98.5	0
Y->YF	A1Q1_04561	A1Q2_05982	95.18	0
Y->YF	A1Q1_00653	A1Q2_04506	98.48	0
Y->YF	A1Q1_01915	A1Q2_07951	99.55	0
Y->YF	A1Q1_07208	A1Q2_02752	97.44	0
Y->YF	A1Q1_02131	A1Q2_08105	99.51	0
Y->YF	A1Q1_02012	A1Q2_08044	95.56	0
Y->YF	A1Q1_02015	A1Q2_08047	97.67	0
Y->YF	A1Q1_05480	A1Q2_02336	65.08	0
Y->YF	A1Q1_02040	A1Q2_08074	98.13	0
Y->YF	A1Q1_02039	A1Q2_08073	99.64	0
Y->YF	A1Q1_06866	A1Q2_03079	99.7	0
Y->YF	A1Q1_06895	A1Q2_03049	98.46	0
Y->YF	A1Q1_06902	A1Q2_03043	99.68	0
Y->YF	A1Q1_01764	A1Q2_07837	96.82	0
Y->YF	A1Q1_03896	A1Q2_02259	99.24	0
Y->YF	A1Q1_00054	A1Q2_02309	52.53	0
Y->YF	A1Q1_01892	A1Q2_07930	93.21	0
Y->YF	A1Q1_07978	A1Q2_07884	98.43	0
Y->YF	A1Q1_01211	A1Q2_00565	58.28	0
Y->YF	A1Q1_07387	A1Q2_02568	99.37	0
Y->YF	A1Q1_00373	A1Q2_02385	99.43	0
Y->YF	A1Q1_01114	A1Q2_08475	99.73	0
Y->YF	A1Q1_03168	A1Q2_02465	99.7	0
Y->YF	A1Q1_04831	A1Q2_00481	99.37	0
Y->YF	A1Q1_02279	A1Q2_08254	100	0
Y->YF	A1Q1_02272	A1Q2_08249	100	0
Y->YF	A1Q1_02220	A1Q2_08195	95.83	0
Y->YF	A1Q1_07344	A1Q2_02612	86.53	0
Y->YF	A1Q1_06754	A1Q2_03189	99.17	0
Y->YF	A1Q1_06781	A1Q2_03162	99.89	0
Y->YF	A1Q1_01621	A1Q2_07695	100	0
Y->YF	A1Q1_01604	A1Q2_07676	99.41	0
Y->YF	A1Q1_06803	A1Q2_03141	100	0
Y->YF	A1Q1_06718	A1Q2_03226	99.3	0
Y->YF	A1Q1_00009	A1Q2_08517	100	1e-180
Y->YF	A1Q1_05117	A1Q2_01589	99.6	6e-180
Y->YF	A1Q1_07235	A1Q2_02724	99.58	9e-179
Y->YF	A1Q1_07547	A1Q2_00326	90.91	6e-178
Y->YF	A1Q1_04056	A1Q2_02146	98.5	2e-177
Y->YF	A1Q1_06339	A1Q2_07005	100	1e-176
Y->YF	A1Q1_01613	A1Q2_07687	100	4e-168
Y->YF	A1Q1_07481	A1Q2_06072	100	4e-166
Y->YF	A1Q1_05727	A1Q2_05888	98.87	2e-162
Y->YF	A1Q1_08092	A1Q2_03759	97.51	1e-160
Y->YF	A1Q1_00277	A1Q2_04141	97.71	1e-158
Y->YF	A1Q1_07308	A1Q2_02647	95.88	2e-158
Y->YF	A1Q1_06612	A1Q2_00077	98.13	5e-158
Y->YF	A1Q1_07125	A1Q2_02821	100	1e-156
Y->YF	A1Q1_05982	A1Q2_05578	98.62	1e-150
Y->YF	A1Q1_04892	A1Q2_01123	97.18	4e-149
Y->YF	A1Q1_00316	A1Q2_03323	98.56	4e-148
Y->YF	A1Q1_02729	A1Q2_06386	96.9	2e-147
Y->YF	A1Q1_08092	A1Q2_03758	99.17	1e-143
Y->YF	A1Q1_03682	A1Q2_00619	96.86	1e-135
Y->YF	A1Q1_00567	A1Q2_04590	98.92	8e-135
Y->YF	A1Q1_07780	A1Q2_07139	100	2e-134
Y->YF	A1Q1_01961	A1Q2_07994	88.75	5e-134
Y->YF	A1Q1_06084	A1Q2_05483	100	7e-129
Y->YF	A1Q1_04319	A1Q2_01908	97.98	2e-128
Y->YF	A1Q1_03720	A1Q2_04479	95.05	2e-126
Y->YF	A1Q1_03317	A1Q2_04147	99.43	1e-124
Y->YF	A1Q1_00034	A1Q2_03455	100	5e-123
Y->YF	A1Q1_04616	A1Q2_05930	97.06	4e-122
Y->YF	A1Q1_02051	A1Q2_04872	100	4e-122
Y->YF	A1Q1_05874	A1Q2_00933	100	5e-121
Y->YF	A1Q1_05307	A1Q2_01477	99.39	7e-119
Y->YF	A1Q1_01960	A1Q2_07993	100	6e-113
Y->YF	A1Q1_01724	A1Q2_07800	98.75	8e-113
Y->YF	A1Q1_02953	A1Q2_06191	100	7e-112
Y->YF	A1Q1_01709	A1Q2_07784	99.33	2e-111
Y->YF	A1Q1_05657	A1Q2_05816	100	2e-110
Y->YF	A1Q1_03298	A1Q2_00166	94.08	1e-103
Y->YF	A1Q1_00268	A1Q2_04132	97.37	3e-102
Y->YF	A1Q1_00633	A1Q2_04527	99.38	4e-102
Y->YF	A1Q1_04663	A1Q2_01239	99.29	2e-99
Y->YF	A1Q1_03028	A1Q2_06118	81.46	4e-99
Y->YF	A1Q1_03794	A1Q2_00397	96.62	1e-98
Y->YF	A1Q1_02645	A1Q2_06473	99.29	2e-98
Y->YF	A1Q1_03972	A1Q2_00566	100	2e-98
Y->YF	A1Q1_01276	A1Q2_00029	99.26	6e-96
Y->YF	A1Q1_08218	A1Q2_03892	100	3e-95
Y->YF	A1Q1_01660	A1Q2_07736	100	4e-95
Y->YF	A1Q1_00261	A1Q2_04125	99.22	2e-94
Y->YF	A1Q1_06566	A1Q2_05099	85.5	8e-94
Y->YF	A1Q1_07166	A1Q2_02794	99.16	4e-86
Y->YF	A1Q1_02038	A1Q2_08072	96.64	3e-83
Y->YF	A1Q1_00249	A1Q2_04111	93.02	2e-78
Y->YF	A1Q1_04808	A1Q2_00459	99.08	1e-75
Y->YF	A1Q1_02455	A1Q2_06665	100	1e-68
Y->YF	A1Q1_05700	A1Q2_05858	98.95	3e-66
Y->YF	A1Q1_04763	A1Q2_00414	100	2e-63
Y->YF	A1Q1_01467	A1Q2_07356	100	2e-62
Y->YF	A1Q1_04390	A1Q2_01842	100	8e-62
Y->YF	A1Q1_07307	A1Q2_02648	100	1e-61
Y->YF	A1Q1_01845	A1Q2_04868	100	3e-58
Y->YF	A1Q1_06806	A1Q2_03138	83.06	2e-50
Y->YF	A1Q1_00882	A1Q2_04981	100	6e-50
Y->YF	A1Q1_00562	A1Q2_04595	97.4	9e-50
Y->YF	A1Q1_03755	A1Q2_00381	36.06	2e-39
Y->YF	A1Q1_05703	A1Q2_05862	100	5e-15
Y->YF	A1Q1_00001	A1Q2_08529	20.71	6e-07
YF->H	A1Q1_01002	A1Q2_06828	98.66	0
YF->H	A1Q1_00990	A1Q2_06816	99.7	0
YF->H	A1Q1_00697	A1Q2_06866	100	0
YF->H	A1Q1_04135	A1Q2_02066	98.8	0
YF->H	A1Q1_07589	A1Q2_01072	97.33	0
YF->H	A1Q1_08259	A1Q2_03932	96.01	0
YF->H	A1Q1_07915	A1Q2_07032	99.75	0
YF->H	A1Q1_08150	A1Q2_03821	99.5	0
YF->H	A1Q1_07927	A1Q2_07023	94.39	0
YF->H	A1Q1_07900	A1Q2_07047	98.25	0
YF->H	A1Q1_07892	A1Q2_07057	95.6	0
YF->H	A1Q1_07873	A1Q2_07076	99.74	0
YF->H	A1Q1_04128	A1Q2_02072	95.81	0
YF->H	A1Q1_06574	A1Q2_00115	97.43	0
YF->H	A1Q1_06285	A1Q2_06950	100	0
YF->H	A1Q1_06291	A1Q2_06956	100	0
YF->H	A1Q1_06253	A1Q2_06916	99.22	0
YF->H	A1Q1_06292	A1Q2_06957	99.56	0
YF->H	A1Q1_02630	A1Q2_06485	99.88	0
YF->H	A1Q1_02564	A1Q2_06547	100	0
YF->H	A1Q1_04274	A1Q2_01954	95.27	0
YF->H	A1Q1_03256	A1Q2_04168	51.38	0
YF->H	A1Q1_03339	A1Q2_04171	99.46	0
YF->H	A1Q1_02682	A1Q2_06436	99.71	0
YF->H	A1Q1_00174	A1Q2_04034	99.75	0
YF->H	A1Q1_04873	A1Q2_01106	100	0
YF->H	A1Q1_00188	A1Q2_04047	99.3	0
YF->H	A1Q1_02491	A1Q2_06628	95.59	0
YF->H	A1Q1_03310	A1Q2_06691	35.45	0
YF->H	A1Q1_04872	A1Q2_01105	99.21	0
YF->H	A1Q1_02434	A1Q2_06684	74.42	0
YF->H	A1Q1_02783	A1Q2_06360	99.82	0
YF->H	A1Q1_01261	A1Q2_07500	98.53	0
YF->H	A1Q1_01389	A1Q2_07410	95.05	0
YF->H	A1Q1_01348	A1Q2_07452	99.23	0
YF->H	A1Q1_01338	A1Q2_07462	99.86	0
YF->H	A1Q1_03930	A1Q2_02226	100	0
YF->H	A1Q1_06677	A1Q2_03270	99.66	0
YF->H	A1Q1_01246	A1Q2_07513	97.56	0
YF->H	A1Q1_01233	A1Q2_07525	90.39	0
YF->H	A1Q1_06648	A1Q2_03298	99.73	0
YF->H	A1Q1_06651	A1Q2_03294	100	0
YF->H	A1Q1_00311	A1Q2_03330	99.73	0
YF->H	A1Q1_00306	A1Q2_03335	93.41	0
YF->H	A1Q1_07683	A1Q2_07238	99.84	0
YF->H	A1Q1_07993	A1Q2_03699	99.71	0
YF->H	A1Q1_07669	A1Q2_07252	69.71	0
YF->H	A1Q1_07700	A1Q2_07221	99.49	0
YF->H	A1Q1_07693	A1Q2_07228	98.65	0
YF->H	A1Q1_07975	A1Q2_03682	98.6	0
YF->H	A1Q1_07768	A1Q2_07150	100	0
YF->H	A1Q1_08086	A1Q2_03751	99.85	0
YF->H	A1Q1_07755	A1Q2_07164	100	0
YF->H	A1Q1_08104	A1Q2_03772	100	0
YF->H	A1Q1_08026	A1Q2_03734	99.85	0
YF->H	A1Q1_04108	A1Q2_02093	91.12	0
YF->H	A1Q1_04106	A1Q2_02095	98.89	0
YF->H	A1Q1_07850	A1Q2_03530	97.97	0
YF->H	A1Q1_07849	A1Q2_03531	100	0
YF->H	A1Q1_01460	A1Q2_07349	99.17	0
YF->H	A1Q1_05839	A1Q2_00896	99.82	0
YF->H	A1Q1_05810	A1Q2_00865	100	0
YF->H	A1Q1_07608	A1Q2_07312	99.79	0
YF->H	A1Q1_07440	A1Q2_03564	98.76	0
YF->H	A1Q1_07444	A1Q2_03560	93.75	0
YF->H	A1Q1_02096	A1Q2_04920	100	0
YF->H	A1Q1_04756	A1Q2_00374	90.97	0
YF->H	A1Q1_04757	A1Q2_00375	99.79	0
YF->H	A1Q1_02097	A1Q2_04921	100	0
YF->H	A1Q1_04514	A1Q2_00359	99.36	0
YF->H	A1Q1_04994	A1Q2_01714	96.24	0
YF->H	A1Q1_05059	A1Q2_00360	100	0
YF->H	A1Q1_05323	A1Q2_01460	100	0
YF->H	A1Q1_03371	A1Q2_05612	99.86	0
YF->H	A1Q1_00879	A1Q2_04984	88.04	0
YF->H	A1Q1_05305	A1Q2_01479	94.28	0
YF->H	A1Q1_04755	A1Q2_00373	92.49	0
YF->H	A1Q1_02750	A1Q2_04958	99.63	0
YF->H	A1Q1_00764	A1Q2_04754	100	0
YF->H	A1Q1_05621	A1Q2_05783	100	0
YF->H	A1Q1_00789	A1Q2_04779	100	0
YF->H	A1Q1_01331	A1Q2_04837	99.81	0
YF->H	A1Q1_01323	A1Q2_04829	99.86	0
YF->H	A1Q1_06243	A1Q2_05328	98.59	0
YF->H	A1Q1_06527	A1Q2_05139	100	0
YF->H	A1Q1_06381	A1Q2_05286	98.42	0
YF->H	A1Q1_06373	A1Q2_05293	99.37	0
YF->H	A1Q1_06367	A1Q2_05299	100	0
YF->H	A1Q1_03969	A1Q2_05304	100	0
YF->H	A1Q1_05062	A1Q2_01644	100	0
YF->H	A1Q1_06536	A1Q2_05130	99.81	0
YF->H	A1Q1_06432	A1Q2_05234	97.91	0
YF->H	A1Q1_05096	A1Q2_01611	100	0
YF->H	A1Q1_06472	A1Q2_05194	97.26	0
YF->H	A1Q1_00724	A1Q2_05083	99.02	0
YF->H	A1Q1_04753	A1Q2_00371	98.35	0
YF->H	A1Q1_05989	A1Q2_05571	100	0
YF->H	A1Q1_05296	A1Q2_01488	99.48	0
YF->H	A1Q1_06020	A1Q2_05545	97.21	0
YF->H	A1Q1_06074	A1Q2_05493	99.38	0
YF->H	A1Q1_06129	A1Q2_05439	98.66	0
YF->H	A1Q1_02952	A1Q2_06192	100	0
YF->H	A1Q1_02931	A1Q2_06210	99.29	0
YF->H	A1Q1_07462	A1Q2_06088	100	0
YF->H	A1Q1_04742	A1Q2_01313	98.77	0
YF->H	A1Q1_03434	A1Q2_04236	99.7	0
YF->H	A1Q1_02830	A1Q2_06312	95.97	0
YF->H	A1Q1_03432	A1Q2_04235	97.9	0
YF->H	A1Q1_03430	A1Q2_04233	98.87	0
YF->H	A1Q1_03482	A1Q2_04284	100	0
YF->H	A1Q1_03479	A1Q2_04281	98.36	0
YF->H	A1Q1_04687	A1Q2_01261	96.94	0
YF->H	A1Q1_03493	A1Q2_04295	100	0
YF->H	A1Q1_04675	A1Q2_01248	99.44	0
YF->H	A1Q1_02867	A1Q2_06274	100	0
YF->H	A1Q1_05737	A1Q2_05897	96.96	0
YF->H	A1Q1_05738	A1Q2_05898	99.07	0
YF->H	A1Q1_04410	A1Q2_01822	100	0
YF->H	A1Q1_00494	A1Q2_04663	99.9	0
YF->H	A1Q1_03715	A1Q2_04471	99.64	0
YF->H	A1Q1_03642	A1Q2_04443	78.99	0
YF->H	A1Q1_07478	A1Q2_06074	100	0
YF->H	A1Q1_03698	A1Q2_04451	97.62	0
YF->H	A1Q1_03697	A1Q2_04450	96.64	0
YF->H	A1Q1_03693	A1Q2_04446	97.65	0
YF->H	A1Q1_05428	A1Q2_01354	99.38	0
YF->H	A1Q1_04378	A1Q2_01855	100	0
YF->H	A1Q1_05415	A1Q2_01368	98.5	0
YF->H	A1Q1_03736	A1Q2_04494	97.91	0
YF->H	A1Q1_01578	A1Q2_07647	99.64	0
YF->H	A1Q1_07030	A1Q2_02912	99.39	0
YF->H	A1Q1_01909	A1Q2_07945	88.01	0
YF->H	A1Q1_01915	A1Q2_07951	99.55	0
YF->H	A1Q1_07080	A1Q2_02865	96.56	0
YF->H	A1Q1_07048	A1Q2_02897	100	0
YF->H	A1Q1_07208	A1Q2_02752	97.44	0
YF->H	A1Q1_02131	A1Q2_08105	99.51	0
YF->H	A1Q1_02015	A1Q2_08047	97.67	0
YF->H	A1Q1_02029	A1Q2_08061	98.83	0
YF->H	A1Q1_01747	A1Q2_07821	99.27	0
YF->H	A1Q1_06895	A1Q2_03049	98.46	0
YF->H	A1Q1_06902	A1Q2_03043	99.68	0
YF->H	A1Q1_01764	A1Q2_07837	96.82	0
YF->H	A1Q1_05495	A1Q2_00735	95.81	0
YF->H	A1Q1_00054	A1Q2_02309	52.53	0
YF->H	A1Q1_07978	A1Q2_07884	98.43	0
YF->H	A1Q1_00373	A1Q2_02385	99.43	0
YF->H	A1Q1_03969	A1Q2_00569	100	0
YF->H	A1Q1_01114	A1Q2_08475	99.73	0
YF->H	A1Q1_03858	A1Q2_00298	99.32	0
YF->H	A1Q1_00351	A1Q2_02411	98.72	0
YF->H	A1Q1_04200	A1Q2_08239	69.93	0
YF->H	A1Q1_02279	A1Q2_08254	100	0
YF->H	A1Q1_04793	A1Q2_00445	87.58	0
YF->H	A1Q1_02272	A1Q2_08249	100	0
YF->H	A1Q1_02220	A1Q2_08195	95.83	0
YF->H	A1Q1_07372	A1Q2_02584	99.52	0
YF->H	A1Q1_07374	A1Q2_02582	95.39	0
YF->H	A1Q1_01626	A1Q2_07700	93.79	0
YF->H	A1Q1_06768	A1Q2_03175	99.85	0
YF->H	A1Q1_01593	A1Q2_07664	99.65	0
YF->H	A1Q1_06803	A1Q2_03141	100	0
YF->H	A1Q1_00423	A1Q2_00753	69.09	0
YF->H	A1Q1_01631	A1Q2_07705	99.64	0
YF->H	A1Q1_05117	A1Q2_01589	99.6	6e-180
YF->H	A1Q1_07235	A1Q2_02724	99.58	9e-179
YF->H	A1Q1_04566	A1Q2_05977	98.54	1e-178
YF->H	A1Q1_04056	A1Q2_02146	98.5	2e-177
YF->H	A1Q1_07742	A1Q2_07179	91.37	6e-171
YF->H	A1Q1_00476	A1Q2_03674	99.12	2e-170
YF->H	A1Q1_01225	A1Q2_07534	99.13	2e-170
YF->H	A1Q1_01197	A1Q2_08397	100	6e-168
YF->H	A1Q1_07481	A1Q2_06072	100	4e-166
YF->H	A1Q1_02519	A1Q2_06596	98.77	8e-164
YF->H	A1Q1_03735	A1Q2_04493	95.2	1e-162
YF->H	A1Q1_05727	A1Q2_05888	98.87	2e-162
YF->H	A1Q1_08092	A1Q2_03759	97.51	1e-160
YF->H	A1Q1_00277	A1Q2_04141	97.71	1e-158
YF->H	A1Q1_07308	A1Q2_02647	95.88	2e-158
YF->H	A1Q1_08295	A1Q2_03968	100	3e-154
YF->H	A1Q1_05982	A1Q2_05578	98.62	1e-150
YF->H	A1Q1_03329	A1Q2_04161	99.07	2e-150
YF->H	A1Q1_00316	A1Q2_03323	98.56	4e-148
YF->H	A1Q1_04975	A1Q2_01734	99	9e-146
YF->H	A1Q1_02227	A1Q2_08202	72.89	2e-145
YF->H	A1Q1_08092	A1Q2_03758	99.17	1e-143
YF->H	A1Q1_07780	A1Q2_07139	100	2e-134
YF->H	A1Q1_04522	A1Q2_06019	93.36	5e-133
YF->H	A1Q1_02042	A1Q2_08077	99.45	1e-132
YF->H	A1Q1_05307	A1Q2_01477	99.39	7e-119
YF->H	A1Q1_01038	A1Q2_04731	99.36	9e-114
YF->H	A1Q1_01960	A1Q2_07993	100	6e-113
YF->H	A1Q1_01976	A1Q2_08010	100	7e-113
YF->H	A1Q1_07844	A1Q2_03536	100	2e-112
YF->H	A1Q1_02953	A1Q2_06191	100	7e-112
YF->H	A1Q1_05936	A1Q2_00989	100	1e-107
YF->H	A1Q1_01455	A1Q2_07345	99.34	4e-105
YF->H	A1Q1_07646	A1Q2_07273	100	6e-103
YF->H	A1Q1_08020	A1Q2_03729	100	7e-100
YF->H	A1Q1_04663	A1Q2_01239	99.29	2e-99
YF->H	A1Q1_05782	A1Q2_00833	100	7e-99
YF->H	A1Q1_02645	A1Q2_06473	99.29	2e-98
YF->H	A1Q1_06165	A1Q2_05402	90.91	4e-96
YF->H	A1Q1_01276	A1Q2_00029	99.26	6e-96
YF->H	A1Q1_00261	A1Q2_04125	99.22	2e-94
YF->H	A1Q1_04283	A1Q2_01945	100	5e-94
YF->H	A1Q1_06102	A1Q2_05466	99.22	1e-91
YF->H	A1Q1_08062	A1Q2_03495	100	1e-91
YF->H	A1Q1_05233	A1Q2_03623	100	2e-89
YF->H	A1Q1_07166	A1Q2_02794	99.16	4e-86
YF->H	A1Q1_01490	A1Q2_07558	99.2	4e-86
YF->H	A1Q1_05790	A1Q2_00844	96.92	2e-84
YF->H	A1Q1_06391	A1Q2_05275	93.01	3e-83
YF->H	A1Q1_06521	A1Q2_05145	100	2e-80
YF->H	A1Q1_06082	A1Q2_05485	100	7e-78
YF->H	A1Q1_04808	A1Q2_00459	99.08	1e-75
YF->H	A1Q1_00669	A1Q2_06893	100	2e-75
YF->H	A1Q1_04674	A1Q2_01247	73.25	9e-74
YF->H	A1Q1_02455	A1Q2_06665	100	1e-68
YF->H	A1Q1_06481	A1Q2_05185	100	4e-66
YF->H	A1Q1_04945	A1Q2_01169	100	4e-66
YF->H	A1Q1_04898	A1Q2_01129	100	2e-65
YF->H	A1Q1_00859	A1Q2_05007	100	3e-65
YF->H	A1Q1_04396	A1Q2_01836	98.98	4e-65
YF->H	A1Q1_07307	A1Q2_02648	100	1e-61
YF->H	A1Q1_01845	A1Q2_04868	100	3e-58
YF->H	A1Q1_06806	A1Q2_03138	83.06	2e-50
YF->H	A1Q1_02100	A1Q2_04923	48.52	2e-40
YF->H	A1Q1_05703	A1Q2_05862	100	5e-15
H->HF	A1Q1_01002	A1Q2_06828	98.66	0
H->HF	A1Q1_08262	A1Q2_03935	99.49	0
H->HF	A1Q1_04164	A1Q2_02039	99.68	0
H->HF	A1Q1_00948	A1Q2_06771	94.51	0
H->HF	A1Q1_08150	A1Q2_03821	99.5	0
H->HF	A1Q1_08159	A1Q2_03830	94.83	0
H->HF	A1Q1_07900	A1Q2_07047	98.25	0
H->HF	A1Q1_06574	A1Q2_00115	97.43	0
H->HF	A1Q1_06282	A1Q2_06946	89.52	0
H->HF	A1Q1_06291	A1Q2_06956	100	0
H->HF	A1Q1_00472	A1Q2_06909	100	0
H->HF	A1Q1_06253	A1Q2_06916	99.22	0
H->HF	A1Q1_06298	A1Q2_06963	100	0
H->HF	A1Q1_00174	A1Q2_04034	99.75	0
H->HF	A1Q1_00172	A1Q2_04032	99.89	0
H->HF	A1Q1_02458	A1Q2_06662	100	0
H->HF	A1Q1_02491	A1Q2_06628	95.59	0
H->HF	A1Q1_00148	A1Q2_04006	97.69	0
H->HF	A1Q1_02428	A1Q2_06690	64.46	0
H->HF	A1Q1_04891	A1Q2_01122	92.73	0
H->HF	A1Q1_04773	A1Q2_00425	99.59	0
H->HF	A1Q1_05778	A1Q2_00829	100	0
H->HF	A1Q1_00031	A1Q2_03458	99.82	0
H->HF	A1Q1_01414	A1Q2_07385	100	0
H->HF	A1Q1_05802	A1Q2_00857	100	0
H->HF	A1Q1_03929	A1Q2_02227	100	0
H->HF	A1Q1_01232	A1Q2_07526	100	0
H->HF	A1Q1_00311	A1Q2_03330	99.73	0
H->HF	A1Q1_01216	A1Q2_07540	97.68	0
H->HF	A1Q1_01477	A1Q2_07545	99.39	0
H->HF	A1Q1_07684	A1Q2_07237	100	0
H->HF	A1Q1_07985	A1Q2_03695	100	0
H->HF	A1Q1_07978	A1Q2_03685	96.94	0
H->HF	A1Q1_07705	A1Q2_07215	99.82	0
H->HF	A1Q1_07700	A1Q2_07221	99.49	0
H->HF	A1Q1_07697	A1Q2_07224	99.44	0
H->HF	A1Q1_07768	A1Q2_07150	100	0
H->HF	A1Q1_05963	A1Q2_01022	98.45	0
H->HF	A1Q1_05949	A1Q2_01005	94.14	0
H->HF	A1Q1_08029	A1Q2_03737	100	0
H->HF	A1Q1_04106	A1Q2_02095	98.89	0
H->HF	A1Q1_01857	A1Q2_00312	99.33	0
H->HF	A1Q1_04756	A1Q2_00374	90.97	0
H->HF	A1Q1_04757	A1Q2_00375	99.79	0
H->HF	A1Q1_03308	A1Q2_00156	100	0
H->HF	A1Q1_05059	A1Q2_00360	100	0
H->HF	A1Q1_00885	A1Q2_04978	100	0
H->HF	A1Q1_00879	A1Q2_04984	88.04	0
H->HF	A1Q1_04755	A1Q2_00373	92.49	0
H->HF	A1Q1_03130	A1Q2_05625	98.56	0
H->HF	A1Q1_03126	A1Q2_05630	94.54	0
H->HF	A1Q1_02750	A1Q2_04958	99.63	0
H->HF	A1Q1_03128	A1Q2_05628	92.32	0
H->HF	A1Q1_00764	A1Q2_04754	100	0
H->HF	A1Q1_05630	A1Q2_05792	99.78	0
H->HF	A1Q1_00706	A1Q2_04742	99.82	0
H->HF	A1Q1_01822	A1Q2_04847	100	0
H->HF	A1Q1_06527	A1Q2_05139	100	0
H->HF	A1Q1_06367	A1Q2_05299	100	0
H->HF	A1Q1_05070	A1Q2_01636	98.05	0
H->HF	A1Q1_06536	A1Q2_05130	99.81	0
H->HF	A1Q1_05130	A1Q2_01575	100	0
H->HF	A1Q1_06003	A1Q2_05561	95.49	0
H->HF	A1Q1_05989	A1Q2_05571	100	0
H->HF	A1Q1_00848	A1Q2_05018	99.86	0
H->HF	A1Q1_05059	A1Q2_01647	99.82	0
H->HF	A1Q1_05055	A1Q2_01653	86.87	0
H->HF	A1Q1_02960	A1Q2_06185	100	0
H->HF	A1Q1_04359	A1Q2_01876	88.21	0
H->HF	A1Q1_03587	A1Q2_04389	98.22	0
H->HF	A1Q1_04305	A1Q2_01925	98.43	0
H->HF	A1Q1_03431	A1Q2_04234	99.74	0
H->HF	A1Q1_04303	A1Q2_01927	99.82	0
H->HF	A1Q1_02833	A1Q2_06308	99.73	0
H->HF	A1Q1_03469	A1Q2_04272	100	0
H->HF	A1Q1_04684	A1Q2_01258	97.62	0
H->HF	A1Q1_02887	A1Q2_06255	98.17	0
H->HF	A1Q1_02865	A1Q2_06276	98.92	0
H->HF	A1Q1_05734	A1Q2_05895	98.35	0
H->HF	A1Q1_05738	A1Q2_05898	99.07	0
H->HF	A1Q1_00534	A1Q2_04623	99.77	0
H->HF	A1Q1_05369	A1Q2_01415	98.57	0
H->HF	A1Q1_05548	A1Q2_04696	99.2	0
H->HF	A1Q1_04519	A1Q2_06022	100	0
H->HF	A1Q1_03717	A1Q2_04473	90.64	0
H->HF	A1Q1_03635	A1Q2_04438	95.37	0
H->HF	A1Q1_03697	A1Q2_04450	96.64	0
H->HF	A1Q1_03693	A1Q2_04446	97.65	0
H->HF	A1Q1_05424	A1Q2_01358	99.62	0
H->HF	A1Q1_07025	A1Q2_02916	99.52	0
H->HF	A1Q1_07080	A1Q2_02865	96.56	0
H->HF	A1Q1_07055	A1Q2_02890	100	0
H->HF	A1Q1_02149	A1Q2_08123	99.41	0
H->HF	A1Q1_02152	A1Q2_08126	90.44	0
H->HF	A1Q1_02014	A1Q2_08046	75.79	0
H->HF	A1Q1_03880	A1Q2_02274	99.83	0
H->HF	A1Q1_01696	A1Q2_07770	97.73	0
H->HF	A1Q1_00250	A1Q2_07776	45.75	0
H->HF	A1Q1_01681	A1Q2_07756	99.26	0
H->HF	A1Q1_03906	A1Q2_02251	90.64	0
H->HF	A1Q1_01718	A1Q2_07793	100	0
H->HF	A1Q1_06949	A1Q2_02992	99.76	0
H->HF	A1Q1_01849	A1Q2_07888	100	0
H->HF	A1Q1_07978	A1Q2_07884	98.43	0
H->HF	A1Q1_01211	A1Q2_00565	58.28	0
H->HF	A1Q1_07415	A1Q2_02536	100	0
H->HF	A1Q1_01107	A1Q2_08485	99.68	0
H->HF	A1Q1_00334	A1Q2_02426	93.08	0
H->HF	A1Q1_00351	A1Q2_02411	98.72	0
H->HF	A1Q1_01055	A1Q2_00005	98.98	0
H->HF	A1Q1_04793	A1Q2_00445	87.58	0
H->HF	A1Q1_02271	A1Q2_08248	100	0
H->HF	A1Q1_02304	A1Q2_08280	85.58	0
H->HF	A1Q1_07365	A1Q2_02591	89.32	0
H->HF	A1Q1_06788	A1Q2_03155	99.44	0
H->HF	A1Q1_06699	A1Q2_03246	100	0
H->HF	A1Q1_01605	A1Q2_07677	99.13	0
H->HF	A1Q1_03924	A1Q2_02232	99.47	0
H->HF	A1Q1_02942	A1Q2_06201	100	2e-177
H->HF	A1Q1_04905	A1Q2_00793	55.38	2e-176
H->HF	A1Q1_07831	A1Q2_07092	100	1e-174
H->HF	A1Q1_08311	A1Q2_03987	100	1e-171
H->HF	A1Q1_04270	A1Q2_01958	97.84	1e-170
H->HF	A1Q1_06236	A1Q2_05335	99.13	1e-169
H->HF	A1Q1_03989	A1Q2_00550	100	1e-169
H->HF	A1Q1_01197	A1Q2_08397	100	6e-168
H->HF	A1Q1_03101	A1Q2_05655	100	2e-163
H->HF	A1Q1_03735	A1Q2_04493	95.2	1e-162
H->HF	A1Q1_04578	A1Q2_05965	99.53	1e-159
H->HF	A1Q1_06937	A1Q2_03002	100	7e-157
H->HF	A1Q1_07125	A1Q2_02821	100	1e-156
H->HF	A1Q1_06725	A1Q2_03219	92.83	1e-156
H->HF	A1Q1_01235	A1Q2_07524	96.73	3e-155
H->HF	A1Q1_04130	A1Q2_02070	77.78	8e-155
H->HF	A1Q1_08295	A1Q2_03968	100	3e-154
H->HF	A1Q1_07916	A1Q2_07031	99	3e-149
H->HF	A1Q1_03703	A1Q2_04456	81.44	2e-146
H->HF	A1Q1_04761	A1Q2_00379	100	7e-145
H->HF	A1Q1_07135	A1Q2_02811	86.5	3e-140
H->HF	A1Q1_04679	A1Q2_01252	99.44	2e-134
H->HF	A1Q1_07780	A1Q2_07139	100	2e-134
H->HF	A1Q1_01008	A1Q2_06834	100	3e-134
H->HF	A1Q1_02042	A1Q2_08077	99.45	1e-132
H->HF	A1Q1_03027	A1Q2_06119	97.85	1e-132
H->HF	A1Q1_01602	A1Q2_07674	100	5e-131
H->HF	A1Q1_03611	A1Q2_04416	98.31	7e-130
H->HF	A1Q1_04319	A1Q2_01908	97.98	2e-128
H->HF	A1Q1_01064	A1Q2_01064	98.86	1e-126
H->HF	A1Q1_07883	A1Q2_07066	100	9e-126
H->HF	A1Q1_06580	A1Q2_00108	99.51	4e-124
H->HF	A1Q1_05743	A1Q2_05903	100	3e-123
H->HF	A1Q1_02944	A1Q2_06199	94.94	6e-122
H->HF	A1Q1_03845	A1Q2_00287	97.58	1e-120
H->HF	A1Q1_05307	A1Q2_01477	99.39	7e-119
H->HF	A1Q1_03073	A1Q2_05682	92.53	4e-115
H->HF	A1Q1_07917	A1Q2_07030	100	3e-114
H->HF	A1Q1_01960	A1Q2_07993	100	6e-113
H->HF	A1Q1_07103	A1Q2_02843	98.48	8e-113
H->HF	A1Q1_07844	A1Q2_03536	100	2e-112
H->HF	A1Q1_04904	A1Q2_00795	66.96	3e-112
H->HF	A1Q1_04841	A1Q2_00491	96.49	9e-111
H->HF	A1Q1_07979	A1Q2_03686	100	8e-110
H->HF	A1Q1_01455	A1Q2_07345	99.34	4e-105
H->HF	A1Q1_07646	A1Q2_07273	100	6e-103
H->HF	A1Q1_06849	A1Q2_03097	100	6e-102
H->HF	A1Q1_01802	A1Q2_07872	100	1e-101
H->HF	A1Q1_03722	A1Q2_04480	60.38	2e-101
H->HF	A1Q1_01476	A1Q2_07544	100	9e-101
H->HF	A1Q1_05782	A1Q2_00833	100	7e-99
H->HF	A1Q1_06581	A1Q2_00107	72.33	8e-99
H->HF	A1Q1_03794	A1Q2_00397	96.62	1e-98
H->HF	A1Q1_06782	A1Q2_03161	100	1e-95
H->HF	A1Q1_02711	A1Q2_06406	99.22	4e-94
H->HF	A1Q1_04283	A1Q2_01945	100	5e-94
H->HF	A1Q1_06566	A1Q2_05099	85.5	8e-94
H->HF	A1Q1_05892	A1Q2_00951	98.36	7e-86
H->HF	A1Q1_05790	A1Q2_00844	96.92	2e-84
H->HF	A1Q1_06391	A1Q2_05275	93.01	3e-83
H->HF	A1Q1_03297	A1Q2_00167	99.14	2e-82
H->HF	A1Q1_06702	A1Q2_03243	99.53	4e-80
H->HF	A1Q1_06270	A1Q2_06934	100	3e-75
H->HF	A1Q1_07556	A1Q2_01096	48.53	4e-73
H->HF	A1Q1_01095	A1Q2_08499	100	1e-72
H->HF	A1Q1_02455	A1Q2_06665	100	1e-68
H->HF	A1Q1_01467	A1Q2_07356	100	2e-62
H->HF	A1Q1_02660	A1Q2_06458	87.35	7e-61
H->HF	A1Q1_00480	A1Q2_04677	100	4e-60
H->HF	A1Q1_05074	A1Q2_01632	100	1e-58
H->HF	A1Q1_03394	A1Q2_00659	100	3e-55
H->HF	A1Q1_07175	A1Q2_02784	100	4e-48
H->HF	A1Q1_04129	A1Q2_02071	76.29	3e-44
H->HF	A1Q1_03887	A1Q2_02268	58.21	4e-11
