# Supplementary material for: Integrated transcriptomic analysis of Trichosporon Asahii uncovers the core genes and pathways of fluconazole resistance
Source: Sci Rep. 2017 Dec 19;7:17847. doi: 10.1038/s41598-017-18072-9 (PMC5736589; doi:10.1038/s41598-017-18072-9)
Supplement: Supplementary file 8 — Supplementary Table S7 [file 41598_2017_18072_MOESM8_ESM.xlsx]

## Sheet: Supplementary Table S7
Supplementary Table S7: Mutated positions and genes in YF condition in T2 cells.
Scaffold of T2	Position	T2_to_T2YF	Mutation Ratio	Muation Type	Position Annotation	Gene ID
JH977535.1	8649	A>G	0.2	Nonsynonymous	A1Q1_05202|rna3:exon_4	A1Q1_05202
JH977535.1	16364	T>G	0.0606061	Nonsynonymous	A1Q1_05204|rna5:exon_1	A1Q1_05204
JH977535.1	19631	T>G	0.08
JH977535.1	48260	A>C	0.4	Nonsynonymous	A1Q1_05214|rna15:exon_1	A1Q1_05214
JH977535.1	83022	C>T	0.5
JH977535.1	96419	A>T	0.0952381	Synonymous	A1Q1_05238|rna39:exon_2	A1Q1_05238
JH977535.1	96436	G>A	0.0833333	Nonsynonymous	A1Q1_05238|rna39:exon_2	A1Q1_05238
JH977535.1	106184	C>T	0.03125
JH977535.1	106192	C>T	0.00671141
JH977535.1	106922	C>T	0.00692042
JH977535.1	107339	C>T	0.0217391
JH977535.1	167282	T>G	0.5	Nonsynonymous	A1Q1_05265|rna66:exon_3	A1Q1_05265
JH977535.1	213771	G>A	0.5	Nonsynonymous	A1Q1_07156|rna84:exon_1	A1Q1_07156
JH977535.1	216437	G>A	0.133333	Nonsynonymous	A1Q1_07157|rna85:exon_9	A1Q1_07157
JH977535.1	251753	T>G	0.0155039	Nonsynonymous	A1Q1_07446|rna98:exon_4	A1Q1_07446
JH977535.1	264674	T>G	0.222222
JH977535.1	300278	C>T	0.142857
JH977535.1	317841	A>C	1
JH977535.1	359326	C>T	1	Synonymous	A1Q1_07866|rna140:exon_2	A1Q1_07866
JH977535.1	373862	T>G	0.0235294	Nonsynonymous	A1Q1_07870|rna144:exon_1	A1Q1_07870
JH977535.1	563234	A>G	0.0212766	Nonsynonymous	A1Q1_00031|rna202:exon_2	A1Q1_00031
JH977535.1	637209	A>C	0.4	Synonymous	A1Q1_00056|rna229:exon_3	A1Q1_00056
JH977535.1	638709	C>T	0.0163934	Synonymous	A1Q1_00057|rna230:exon_2	A1Q1_00057
JH977535.1	638829	T>C	0.010989	Nonsynonymous	A1Q1_00057|rna230:exon_1	A1Q1_00057
JH977535.1	671662	C>T	0.181818	Synonymous	A1Q1_00068|rna241:exon_2	A1Q1_00068
JH977535.1	678057	T>C	0.166667	Nonsynonymous	A1Q1_00070|rna243:exon_3	A1Q1_00070
JH977535.1	751615	C>A	0.0107527	Nonsynonymous	A1Q1_00096|rna269:exon_2	A1Q1_00096
JH977535.1	758531	A>G	0.111111	Nonsynonymous	A1Q1_00098|rna271:exon_3	A1Q1_00098
JH977535.1	772305	A>G	0.5	Nonsynonymous	A1Q1_00103|rna276:exon_2	A1Q1_00103
JH977535.1	839618	C>T	0.08	Nonsynonymous	A1Q1_00125|rna298:exon_2	A1Q1_00125
JH977535.1	866953	A>G	0.00657895	Nonsynonymous	A1Q1_00279|rna309:exon_1	A1Q1_00279
JH977535.1	902499	A>C	0.0168067	Synonymous	A1Q1_00294|rna326:exon_2	A1Q1_00294
JH977536.1	7666	G>A	0.0588235	Nonsynonymous	A1Q1_00473|rna357:exon_1	A1Q1_00473
JH977536.1	79771	C>T	0.0289855	Nonsynonymous	A1Q1_00678|rna384:exon_1	A1Q1_00678
JH977536.1	79834	C>T	0.0224719	Nonsynonymous	A1Q1_00678|rna384:exon_1	A1Q1_00678
JH977536.1	79862	A>C	0.0232558	Nonsynonymous	A1Q1_00678|rna384:exon_1	A1Q1_00678
JH977536.1	164739	A>T	0.285714
JH977536.1	191699	T>G	0.142857	Synonymous	A1Q1_00755|rna418:exon_2	A1Q1_00755
JH977536.1	194208	T>C	0.4	Nonsynonymous	A1Q1_00756|rna419:exon_3	A1Q1_00756
JH977536.1	194318	G>A	0.666667	Nonsynonymous	A1Q1_00756|rna419:exon_3	A1Q1_00756
JH977536.1	202457	A>C	0.25	Nonsynonymous	A1Q1_00759|rna422:exon_3	A1Q1_00759
JH977536.1	239924	T>A	0.0294118	Nonsynonymous	A1Q1_00776|rna441:exon_3	A1Q1_00776
JH977536.1	316008	T>G	0.00461894	Nonsynonymous	A1Q1_00804|rna477:exon_1	A1Q1_00804
JH977536.1	316789	G>A	0.00334448	Synonymous	A1Q1_00804|rna477:exon_1	A1Q1_00804
JH977536.1	321530	G>A	0.0263158	Synonymous	A1Q1_00806|rna479:exon_4	A1Q1_00806
JH977536.1	381503	T>C	0.125	Synonymous	A1Q1_01307|rna498:exon_2	A1Q1_01307
JH977536.1	418774	A>C	0.285714	Nonsynonymous	A1Q1_01319|rna512:exon_7	A1Q1_01319
JH977536.1	420731	T>G	1	Synonymous	A1Q1_01319|rna512:exon_8	A1Q1_01319
JH977536.1	447963	T>G	0.000667334	Nonsynonymous	A1Q1_01330|rna523:exon_1	A1Q1_01330
JH977536.1	467604	T>C	0.0377358	Synonymous	A1Q1_01820|rna533:exon_2	A1Q1_01820
JH977536.1	468534	A>C	0.5	Nonsynonymous	A1Q1_01821|rna534:exon_5	A1Q1_01821
JH977536.1	524080	A>C	0.222222	Nonsynonymous	A1Q1_01839|rna552:exon_7	A1Q1_01839
JH977536.1	547641	A>T	1
JH977536.1	586551	T>G	0.00314465	Synonymous	A1Q1_02058|rna578:exon_3	A1Q1_02058
JH977536.1	590522	C>T	0.0769231	Nonsynonymous	A1Q1_02059|rna579:exon_3	A1Q1_02059
JH977536.1	602463	T>C	0.5	Synonymous	A1Q1_02062|rna582:exon_3	A1Q1_02062
JH977536.1	647484	C>T	0.08	Nonsynonymous	A1Q1_02078|rna598:exon_1	A1Q1_02078
JH977536.1	722350	G>C	0.285714	Nonsynonymous	A1Q1_02102|rna622:exon_1	A1Q1_02102
JH977536.1	723560	T>G	0.153846	Synonymous	A1Q1_02103|rna623:exon_1	A1Q1_02103
JH977536.1	739810	T>G	0.222222	Nonsynonymous	A1Q1_02107|rna627:exon_2	A1Q1_02107
JH977536.1	743863	T>C	0.285714	Synonymous	A1Q1_02108|rna628:exon_1	A1Q1_02108
JH977536.1	804586	A>T	0.285714	Synonymous	A1Q1_02742|rna644:exon_4	A1Q1_02742
JH977536.1	811460	C>T	0.133333	Nonsynonymous	A1Q1_02743|rna645:exon_1	A1Q1_02743
JH977536.1	838945	T>G	0.0588235	Nonsynonymous	A1Q1_02753|rna655:exon_2	A1Q1_02753
JH977536.1	842890	C>T	0.222222	Synonymous	A1Q1_02755|rna657:exon_1	A1Q1_02755
JH977536.1	856095	G>A	0.111111	Synonymous	A1Q1_02762|rna664:exon_6	A1Q1_02762
JH977537.1	156773	G>A	0.125	Nonsynonymous	A1Q1_03109|rna739:exon_1	A1Q1_03109
JH977537.1	160318	A>C	0.4	Nonsynonymous	A1Q1_03110|rna740:exon_2	A1Q1_03110
JH977537.1	180554	C>A	0.117647
JH977537.1	180555	T>G	0.117647
JH977537.1	289431	T>C	0.0289855	Nonsynonymous	A1Q1_03382|rna797:exon_1	A1Q1_03382
JH977537.1	329479	T>G	0.5
JH977537.1	329611	T>G	0.222222
JH977537.1	359207	C>T	0.2	Nonsynonymous	A1Q1_03656|rna824:exon_3	A1Q1_03656
JH977537.1	371029	A>C	0.285714	Nonsynonymous	A1Q1_03659|rna828:exon_4	A1Q1_03659
JH977537.1	384291	T>C	0.111111	Nonsynonymous	A1Q1_03664|rna836:exon_1	A1Q1_03664
JH977537.1	388281	C>T	0.0714286	Synonymous	A1Q1_03666|rna838:exon_4	A1Q1_03666
JH977537.1	417011	G>A	0.285714	Nonsynonymous	A1Q1_03677|rna849:exon_2	A1Q1_03677
JH977537.1	426393	A>T	0.666667	Nonsynonymous	A1Q1_03680|rna852:exon_2	A1Q1_03680
JH977537.1	465435	G>A	1	Nonsynonymous	A1Q1_03769|rna866:exon_1	A1Q1_03769
JH977537.1	580678	C>T	0.666667	Synonymous	A1Q1_03970|rna907:exon_1	A1Q1_03970
JH977537.1	596821	C>T	0.0689655	Nonsynonymous	A1Q1_03978|rna916:exon_2	A1Q1_03978
JH977537.1	631673	G>C	0.285714	Synonymous	A1Q1_03987|rna927:exon_2	A1Q1_03987
JH977537.1	646465	A>C	0.0833333
JH977537.1	650483	T>C	0.08	Synonymous	A1Q1_03995|rna936:exon_5	A1Q1_03995
JH977537.1	652700	C>T	0.333333	Nonsynonymous	A1Q1_03997|rna938:exon_6	A1Q1_03997
JH977537.1	697512	G>A	0.5	Synonymous	A1Q1_04343|rna954:exon_11	A1Q1_04343
JH977538.1	5387	G>C	0.0769231	Nonsynonymous	A1Q1_04513|rna958:exon_1	A1Q1_04513
JH977538.1	28638	G>A	0.333333
JH977538.1	83527	C>T	0.2	Nonsynonymous	A1Q1_04531|rna976:exon_1	A1Q1_04531
JH977538.1	91932	G>A	0.0606061
JH977538.1	96645	A>T	0.181818	Nonsynonymous	A1Q1_04538|rna983:exon_2	A1Q1_04538
JH977538.1	96992	G>T	0.166667	Nonsynonymous	A1Q1_04538|rna983:exon_2	A1Q1_04538
JH977538.1	163173	C>A	0.4
JH977538.1	171742	G>T	0.0714286
JH977538.1	171743	T>C	0.0714286
JH977538.1	178365	C>T	0.666667	Nonsynonymous	A1Q1_04558|rna1003:exon_5	A1Q1_04558
JH977538.1	243080	T>C	0.00862069	Nonsynonymous	A1Q1_04580|rna1026:exon_3	A1Q1_04580
JH977538.1	282751	G>A	0.0416667	Nonsynonymous	A1Q1_04596|rna1045:exon_1	A1Q1_04596
JH977538.1	286048	A>C	0.333333	Synonymous	A1Q1_04597|rna1046:exon_2	A1Q1_04597
JH977538.1	303045	T>G	0.285714
JH977538.1	335871	G>A	0.0526316	Nonsynonymous	A1Q1_04611|rna1061:exon_2	A1Q1_04611
JH977538.1	347411	C>T	0.5	Nonsynonymous	A1Q1_04615|rna1065:exon_1	A1Q1_04615
JH977538.1	383742	G>A	0.0246914	Nonsynonymous	A1Q1_04629|rna1080:exon_2	A1Q1_04629
JH977538.1	464985	C>T	0.5	Synonymous	A1Q1_05446|rna1103:exon_3	A1Q1_05446
JH977538.1	465405	A>C	0.5	Nonsynonymous	A1Q1_05446|rna1103:exon_3	A1Q1_05446
JH977538.1	466259	C>T	0.666667	Synonymous	A1Q1_05446|rna1103:exon_4	A1Q1_05446
JH977538.1	469269	C>G	0.285714	Synonymous	A1Q1_05447|rna1104:exon_2	A1Q1_05447
JH977538.1	627933	T>G	0.0350877	Nonsynonymous	A1Q1_05499|rna1173:exon_3	A1Q1_05499
JH977539.1	51698	A>C	0.1	Nonsynonymous	A1Q1_06258|rna1188:exon_2	A1Q1_06258
JH977539.1	57750	C>T	0.5
JH977539.1	62684	T>C	0.0175439	Nonsynonymous	A1Q1_06262|rna1193:exon_3	A1Q1_06262
JH977541.1	6010	T>C	0.117647	Synonymous	A1Q1_06624|rna1278:exon_6	A1Q1_06624
JH977541.1	31834	G>A	0.00287356	Nonsynonymous	A1Q1_06631|rna1285:exon_4	A1Q1_06631
JH977541.1	34181	T>G	0.0026738	Nonsynonymous	A1Q1_06631|rna1285:exon_4	A1Q1_06631
JH977541.1	41433	C>T	0.666667	Nonsynonymous	A1Q1_06633|rna1287:exon_1	A1Q1_06633
JH977541.1	63469	G>A	0.08	Nonsynonymous	A1Q1_06642|rna1296:exon_6	A1Q1_06642
JH977541.1	70970	A>G	0.0833333	Nonsynonymous	A1Q1_06647|rna1301:exon_3	A1Q1_06647
JH977541.1	125387	T>C	0.0625	Nonsynonymous	A1Q1_06665|rna1322:exon_3	A1Q1_06665
JH977541.1	139706	A>C	0.181818	Nonsynonymous	A1Q1_06668|rna1325:exon_6	A1Q1_06668
JH977541.1	163936	T>A	0.0327869	Nonsynonymous	A1Q1_06672|rna1329:exon_1	A1Q1_06672
JH977541.1	214749	T>A	0.5
JH977541.1	285521	C>T	0.0689655
JH977541.1	326413	A>G	1
JH977541.1	336945	G>C	0.0465116	Nonsynonymous	A1Q1_06721|rna1378:exon_5	A1Q1_06721
JH977541.1	336946	C>G	0.0465116	Nonsynonymous	A1Q1_06721|rna1378:exon_5	A1Q1_06721
JH977541.1	336947	A>G	0.0465116	Synonymous	A1Q1_06721|rna1378:exon_5	A1Q1_06721
JH977541.1	340041	T>G	0.0952381	Nonsynonymous	A1Q1_06722|rna1379:exon_1	A1Q1_06722
JH977541.1	352950	G>A	0.0130719	Nonsynonymous	A1Q1_06729|rna1386:exon_3	A1Q1_06729
JH977541.1	355954	C>T	0.222222	Nonsynonymous	A1Q1_06730|rna1387:exon_2	A1Q1_06730
JH977541.1	392893	G>A	0.0263158	Nonsynonymous	A1Q1_06743|rna1400:exon_2	A1Q1_06743
JH977541.1	423903	A>G	1
JH977541.1	435919	A>C	0.285714	Synonymous	A1Q1_06759|rna1416:exon_1	A1Q1_06759
JH977541.1	459835	A>C	0.285714	Nonsynonymous	A1Q1_06768|rna1425:exon_1	A1Q1_06768
JH977541.1	496424	T>A	0.333333	Synonymous	A1Q1_06777|rna1436:exon_7	A1Q1_06777
JH977541.1	523261	T>A	0.4	Nonsynonymous	A1Q1_06787|rna1446:exon_4	A1Q1_06787
JH977541.1	538272	A>C	1	Nonsynonymous	A1Q1_06793|rna1452:exon_2	A1Q1_06793
JH977542.1	166619	C>T	0.5
JH977542.1	179545	T>A	0.00490196	Synonymous	A1Q1_06864|rna1523:exon_1	A1Q1_06864
JH977542.1	179887	C>T	0.00609756	Synonymous	A1Q1_06864|rna1523:exon_1	A1Q1_06864
JH977542.1	200208	T>A	0.0952381	Nonsynonymous	A1Q1_06873|rna1532:exon_2	A1Q1_06873
JH977542.1	254837	C>G	0.2	Synonymous	A1Q1_06890|rna1549:exon_1	A1Q1_06890
JH977542.1	283568	A>C	0.666667
JH977542.1	293368	T>A	0.1
JH977542.1	329087	A>G	0.5	Nonsynonymous	A1Q1_06908|rna1570:exon_5	A1Q1_06908
JH977542.1	337263	G>A	0.181818
JH977542.1	349634	A>G	1	Synonymous	A1Q1_06914|rna1576:exon_1	A1Q1_06914
JH977542.1	395949	T>C	1
JH977542.1	405684	C>T	0.25	Nonsynonymous	A1Q1_06936|rna1598:exon_1	A1Q1_06936
JH977542.1	434933	C>G	0.181818	Nonsynonymous	A1Q1_06953|rna1615:exon_2	A1Q1_06953
JH977542.1	439017	A>G	0.00680272	Synonymous	A1Q1_06955|rna1617:exon_5	A1Q1_06955
JH977542.1	575057	C>T	0.2	Nonsynonymous	A1Q1_07000|rna1668:exon_2	A1Q1_07000
JH977542.1	595778	A>C	0.333333	Synonymous	A1Q1_07010|rna1679:exon_3	A1Q1_07010
JH977542.1	605695	A>C	0.0540541	Nonsynonymous	A1Q1_07014|rna1683:exon_2	A1Q1_07014
JH977542.1	617939	A>T	0.0833333	Nonsynonymous	A1Q1_07019|rna1688:exon_1	A1Q1_07019
JH977542.1	655723	A>G	0.0196078	Nonsynonymous	A1Q1_07036|rna1705:exon_2	A1Q1_07036
JH977542.1	667716	G>A	0.0425532	Nonsynonymous	A1Q1_07041|rna1710:exon_3	A1Q1_07041
JH977542.1	670940	G>C	0.117647	Nonsynonymous	A1Q1_07042|rna1711:exon_1	A1Q1_07042
JH977542.1	699965	A>G	0.0555556
JH977542.1	719379	C>T	0.0217391	Nonsynonymous	A1Q1_07053|rna1722:exon_3	A1Q1_07053
JH977542.1	719632	T>G	0.0175439	Nonsynonymous	A1Q1_07053|rna1722:exon_3	A1Q1_07053
JH977542.1	738620	A>C	0.222222	Nonsynonymous	A1Q1_07062|rna1731:exon_2	A1Q1_07062
JH977542.1	781767	T>A	0.0571429	Nonsynonymous	A1Q1_07072|rna1742:exon_3	A1Q1_07072
JH977542.1	800371	A>C	0.25	Nonsynonymous	A1Q1_07080|rna1751:exon_3	A1Q1_07080
JH977542.1	805795	A>C	0.00990099	Synonymous	A1Q1_07082|rna1753:exon_6	A1Q1_07082
JH977542.1	835300	G>A	0.666667	Nonsynonymous	A1Q1_07093|rna1764:exon_3	A1Q1_07093
JH977542.1	851219	A>G	0.0714286	Nonsynonymous	A1Q1_07098|rna1770:exon_5	A1Q1_07098
JH977542.1	882348	G>A	0.2	Nonsynonymous	A1Q1_07103|rna1775:exon_3	A1Q1_07103
JH977542.1	892060	A>C	0.0909091	Nonsynonymous	A1Q1_07106|rna1778:exon_3	A1Q1_07106
JH977542.1	913538	A>C	0.0833333	Nonsynonymous	A1Q1_07116|rna1788:exon_4	A1Q1_07116
JH977542.1	919099	G>A	0.142857	Synonymous	A1Q1_07119|rna1791:exon_1	A1Q1_07119
JH977542.1	920737	G>T	0.111111	Nonsynonymous	A1Q1_07120|rna1792:exon_3	A1Q1_07120
JH977542.1	950861	C>T	0.0487805	Nonsynonymous	A1Q1_07129|rna1802:exon_1	A1Q1_07129
JH977542.1	953352	G>C	0.00265604
JH977542.1	963180	G>A	0.0144928	Nonsynonymous	A1Q1_07134|rna1807:exon_1	A1Q1_07134
JH977542.1	978416	C>T	0.5	Nonsynonymous	A1Q1_07137|rna1810:exon_1	A1Q1_07137
JH977542.1	1100391	T>C	0.0186916	Nonsynonymous	A1Q1_07189|rna1851:exon_3	A1Q1_07189
JH977542.1	1168371	T>G	0.00775194	Nonsynonymous	A1Q1_07213|rna1875:exon_2	A1Q1_07213
JH977542.1	1177875	T>G	0.4
JH977542.1	1220512	T>A	0.0833333
JH977542.1	1226177	C>T	0.047619
JH977542.1	1318289	G>A	0.125	Nonsynonymous	A1Q1_07257|rna1923:exon_3	A1Q1_07257
JH977542.1	1319345	T>G	0.0555556	Synonymous	A1Q1_07257|rna1923:exon_2	A1Q1_07257
JH977542.1	1355996	T>A	0.117647	Nonsynonymous	A1Q1_07269|rna1937:exon_1	A1Q1_07269
JH977542.1	1396010	A>C	0.0606061	Nonsynonymous	A1Q1_07281|rna1950:exon_2	A1Q1_07281
JH977542.1	1427563	A>C	0.03125	Synonymous	A1Q1_07300|rna1969:exon_4	A1Q1_07300
JH977542.1	1482284	T>C	0.0666667	Nonsynonymous	A1Q1_07321|rna1990:exon_1	A1Q1_07321
JH977542.1	1502898	A>T	0.181818
JH977542.1	1533166	T>G	0.0151515	Nonsynonymous	A1Q1_07338|rna2007:exon_2	A1Q1_07338
JH977542.1	1572134	T>C	0.0416667	Synonymous	A1Q1_07356|rna2025:exon_3	A1Q1_07356
JH977542.1	1708916	T>G	0.5	Nonsynonymous	A1Q1_07416|rna2088:exon_1	A1Q1_07416
JH977542.1	1734451	T>G	0.666667	Nonsynonymous	A1Q1_07432|rna2104:exon_1	A1Q1_07432
JH977543.1	64362	T>C	0.015625	Nonsynonymous	A1Q1_07487|rna2134:exon_5	A1Q1_07487
JH977543.1	148667	T>G	0.133333	Nonsynonymous	A1Q1_07521|rna2169:exon_3	A1Q1_07521
JH977548.1	36378	A>C	0.166667
JH977548.1	40606	T>G	0.117647	Nonsynonymous	A1Q1_07534|rna2183:exon_4	A1Q1_07534
JH977548.1	125059	T>G	0.666667
JH977548.1	125140	G>T	0.285714	Nonsynonymous	A1Q1_07560|rna2209:exon_4	A1Q1_07560
JH977548.1	125148	G>A	0.25	Nonsynonymous	A1Q1_07560|rna2209:exon_4	A1Q1_07560
JH977548.1	132071	C>T	0.0077821	Nonsynonymous	A1Q1_07563|rna2212:exon_5	A1Q1_07563
JH977548.1	147937	G>C	0.4	Nonsynonymous	A1Q1_07568|rna2217:exon_7	A1Q1_07568
JH977548.1	223112	A>G	0.0416667	Synonymous	A1Q1_07585|rna2232:exon_3	A1Q1_07585
JH977548.1	228550	A>C	1
JH977550.1	40955	A>G	1
JH977550.1	75161	A>C	0.4
JH977550.1	143327	A>T	0.0416667	Nonsynonymous	A1Q1_07642|rna2291:exon_1	A1Q1_07642
JH977550.1	230774	C>G	1
JH977550.1	230777	A>T	1
JH977550.1	238815	T>G	0.142857	Nonsynonymous	A1Q1_07678|rna2327:exon_2	A1Q1_07678
JH977550.1	248792	A>G	1	Nonsynonymous	A1Q1_07683|rna2332:exon_2	A1Q1_07683
JH977550.1	258087	T>C	0.0769231
JH977550.1	259812	C>T	1
JH977550.1	354314	G>A	0.0058651
JH977550.1	357584	A>C	0.2	Synonymous	A1Q1_07722|rna2371:exon_7	A1Q1_07722
JH977550.1	385385	T>A	0.0869565	Nonsynonymous	A1Q1_07728|rna2377:exon_1	A1Q1_07728
JH977550.1	405415	G>A	0.0235294	Nonsynonymous	A1Q1_07738|rna2388:exon_5	A1Q1_07738
JH977550.1	420840	A>T	0.25	Nonsynonymous	A1Q1_07742|rna2394:exon_2	A1Q1_07742
JH977550.1	452456	A>C	0.0227273
JH977550.1	473486	C>T	0.0487805	Nonsynonymous	A1Q1_07759|rna2413:exon_1	A1Q1_07759
JH977550.1	521600	C>T	0.25	Nonsynonymous	A1Q1_07774|rna2429:exon_5	A1Q1_07774
JH977550.1	535935	T>C	0.04
JH977550.1	554658	A>C	1	Nonsynonymous	A1Q1_07786|rna2441:exon_1	A1Q1_07786
JH977550.1	571389	G>A	0.25	Nonsynonymous	A1Q1_07792|rna2448:exon_6	A1Q1_07792
JH977550.1	659299	T>C	0.333333
JH977550.1	660580	T>G	0.0555556	Nonsynonymous	A1Q1_07827|rna2484:exon_2	A1Q1_07827
JH977550.1	660959	T>C	0.0238095	Nonsynonymous	A1Q1_07827|rna2484:exon_2	A1Q1_07827
JH977550.1	661979	C>T	0.142857
JH977550.1	664481	G>A	0.0571429
JH977550.1	680974	T>A	1
JH977550.1	705708	A>C	0.011976	Nonsynonymous	A1Q1_07872|rna2504:exon_2	A1Q1_07872
JH977550.1	723215	A>G	0.666667
JH977550.1	767975	T>C	0.010101	Nonsynonymous	A1Q1_07904|rna2538:exon_1	A1Q1_07904
JH977550.1	767976	A>C	0.010101	Synonymous	A1Q1_07904|rna2538:exon_1	A1Q1_07904
JH977550.1	767979	A>C	0.010101	Synonymous	A1Q1_07904|rna2538:exon_1	A1Q1_07904
JH977550.1	781491	G>A	0.25	Nonsynonymous	A1Q1_07911|rna2545:exon_1	A1Q1_07911
JH977550.1	791869	A>C	1	Nonsynonymous	A1Q1_07916|rna2550:exon_2	A1Q1_07916
JH977550.1	807853	A>C	0.222222
JH977551.1	31084	C>T	0.5
JH977551.1	31104	G>A	0.5
JH977551.1	63345	C>A	0.4	Nonsynonymous	A1Q1_07959|rna2593:exon_1	A1Q1_07959
JH977551.1	101612	T>C	0.333333	Nonsynonymous	A1Q1_07975|rna2610:exon_2	A1Q1_07975
JH977551.1	130960	T>C	0.666667	Synonymous	A1Q1_07985|rna2620:exon_1	A1Q1_07985
JH977551.1	137712	T>C	0.0869565	Nonsynonymous	A1Q1_07987|rna2622:exon_1	A1Q1_07987
JH977551.1	151158	C>G	0.153846
JH977551.1	151159	A>G	0.153846
JH977551.1	151160	C>G	0.153846
JH977551.1	234692	A>T	0.1	Synonymous	A1Q1_08019|rna2659:exon_2	A1Q1_08019
JH977551.1	237454	G>A	0.0625	Nonsynonymous	A1Q1_08019|rna2659:exon_2	A1Q1_08019
JH977551.1	243661	T>C	0.0392157	Nonsynonymous	A1Q1_08021|rna2661:exon_10	A1Q1_08021
JH977551.1	243668	G>C	0.0384615	Nonsynonymous	A1Q1_08021|rna2661:exon_10	A1Q1_08021
JH977551.1	243865	A>C	0.0384615	Nonsynonymous	A1Q1_08021|rna2661:exon_10	A1Q1_08021
JH977551.1	249747	T>G	0.0163934	Nonsynonymous	A1Q1_08022|rna2662:exon_1	A1Q1_08022
JH977551.1	263746	A>C	0.125	Nonsynonymous	A1Q1_08028|rna2668:exon_2	A1Q1_08028
JH977551.1	306113	A>C	0.166667
JH977551.1	354286	T>G	0.25	Nonsynonymous	A1Q1_08096|rna2702:exon_1	A1Q1_08096
JH977551.1	356817	C>A	0.0121951	Nonsynonymous	A1Q1_08097|rna2703:exon_4	A1Q1_08097
JH977551.1	361519	A>C	0.5
JH977551.1	454179	A>C	0.00591716	Nonsynonymous	A1Q1_08118|rna2725:exon_2	A1Q1_08118
JH977551.1	470900	G>A	0.0833333	Nonsynonymous	A1Q1_08125|rna2732:exon_2	A1Q1_08125
JH977551.1	516236	G>A	0.0833333	Nonsynonymous	A1Q1_08135|rna2742:exon_1	A1Q1_08135
JH977551.1	519988	A>C	0.1	Synonymous	A1Q1_08135|rna2742:exon_4	A1Q1_08135
JH977551.1	628824	T>C	0.666667	Nonsynonymous	A1Q1_08167|rna2777:exon_1	A1Q1_08167
JH977551.1	628826	C>G	0.666667	Synonymous	A1Q1_08167|rna2777:exon_1	A1Q1_08167
JH977551.1	628827	G>C	0.666667	Nonsynonymous	A1Q1_08167|rna2777:exon_1	A1Q1_08167
JH977551.1	637731	A>C	0.111111	Nonsynonymous	A1Q1_08169|rna2779:exon_1	A1Q1_08169
JH977551.1	651991	G>A	0.25
JH977551.1	651992	C>T	0.25
JH977551.1	663641	T>G	0.153846
JH977551.1	676619	T>G	0.5	Nonsynonymous	A1Q1_08183|rna2793:exon_3	A1Q1_08183
JH977551.1	679295	T>G	0.166667	Nonsynonymous	A1Q1_08184|rna2794:exon_4	A1Q1_08184
JH977551.1	819156	A>C	0.00769231
JH977551.1	875453	T>G	0.00704225
JH977551.1	890444	A>C	0.333333	Nonsynonymous	A1Q1_08252|rna2867:exon_3	A1Q1_08252
JH977551.1	914490	A>C	0.285714	Nonsynonymous	A1Q1_08260|rna2876:exon_2	A1Q1_08260
JH977551.1	928317	T>G	1
JH977551.1	939546	T>G	0.153846	Nonsynonymous	A1Q1_08269|rna2885:exon_1	A1Q1_08269
JH977551.1	942696	G>A	0.5
JH977551.1	944803	G>A	0.00980392	Nonsynonymous	A1Q1_08270|rna2886:exon_2	A1Q1_08270
JH977551.1	945204	A>C	0.0714286
JH977551.1	956664	G>A	1	Nonsynonymous	A1Q1_08274|rna2890:exon_5	A1Q1_08274
JH977551.1	971082	A>G	0.0689655	Synonymous	A1Q1_08277|rna2893:exon_2	A1Q1_08277
JH977551.1	1049968	G>A	0.2
JH977551.1	1057109	T>G	1
JH977551.1	1104429	A>C	0.0384615
JH977551.1	1116038	C>T	0.4	Nonsynonymous	A1Q1_00142|rna2940:exon_2	A1Q1_00142
JH977551.1	1162567	A>T	0.153846	Nonsynonymous	A1Q1_00158|rna2957:exon_3	A1Q1_00158
JH977551.1	1176260	T>A	0.285714	Nonsynonymous	A1Q1_00164|rna2963:exon_2	A1Q1_00164
JH977551.1	1176288	G>A	0.222222	Nonsynonymous	A1Q1_00164|rna2963:exon_2	A1Q1_00164
JH977551.1	1215564	T>G	0.111111	Nonsynonymous	A1Q1_00176|rna2975:exon_1	A1Q1_00176
JH977551.1	1215577	G>T	0.0909091	Synonymous	A1Q1_00176|rna2975:exon_1	A1Q1_00176
JH977551.1	1215582	T>C	0.0909091	Nonsynonymous	A1Q1_00176|rna2975:exon_1	A1Q1_00176
JH977551.1	1243616	C>T	1
JH977551.1	1268030	T>G	0.222222	Nonsynonymous	A1Q1_00189|rna2988:exon_2	A1Q1_00189
JH977551.1	1299963	T>C	0.0408163	Synonymous	A1Q1_00198|rna2997:exon_2	A1Q1_00198
JH977551.1	1321827	T>A	1
JH977551.1	1332279	A>G	0.133333	Nonsynonymous	A1Q1_00207|rna3006:exon_1	A1Q1_00207
JH977551.1	1340088	A>C	0.142857
JH977551.1	1347993	A>G	0.133333	Nonsynonymous	A1Q1_00211|rna3010:exon_3	A1Q1_00211
JH977551.1	1350028	G>A	0.0454545	Synonymous	A1Q1_00212|rna3011:exon_11	A1Q1_00212
JH977551.1	1369104	A>C	0.0869565	Nonsynonymous	A1Q1_00220|rna3019:exon_1	A1Q1_00220
JH977551.1	1380507	G>T	0.153846	Nonsynonymous	A1Q1_00222|rna3021:exon_4	A1Q1_00222
JH977551.1	1445272	T>A	0.0909091	Nonsynonymous	A1Q1_00242|rna3041:exon_1	A1Q1_00242
JH977551.1	1466340	G>A	0.285714	Nonsynonymous	A1Q1_00244|rna3043:exon_2	A1Q1_00244
JH977551.1	1478213	T>C	0.222222	Nonsynonymous	A1Q1_00245|rna3044:exon_3	A1Q1_00245
JH977551.1	1478214	G>C	0.222222	Synonymous	A1Q1_00245|rna3044:exon_3	A1Q1_00245
JH977551.1	1478216	C>G	0.222222	Nonsynonymous	A1Q1_00245|rna3044:exon_3	A1Q1_00245
JH977551.1	1530206	A>G	0.0714286	Nonsynonymous	A1Q1_00257|rna3057:exon_1	A1Q1_00257
JH977551.1	1530353	C>T	0.0555556	Nonsynonymous	A1Q1_00257|rna3057:exon_1	A1Q1_00257
JH977551.1	1538329	T>C	0.016129	Synonymous	A1Q1_00260|rna3061:exon_1	A1Q1_00260
JH977551.1	1545008	G>A	1	Nonsynonymous	A1Q1_00263|rna3064:exon_2	A1Q1_00263
JH977551.1	1578183	A>G	0.285714
JH977552.1	349	T>C	0.4
JH977552.1	1911	A>C	0.25
JH977553.1	16450	T>G	0.285714	Nonsynonymous	A1Q1_00329|rna3087:exon_4	A1Q1_00329
JH977553.1	59572	G>A	0.666667
JH977553.1	84412	C>T	0.181818	Synonymous	A1Q1_00357|rna3118:exon_2	A1Q1_00357
JH977553.1	98601	G>A	0.0625
JH977553.1	110795	T>A	0.019802	Nonsynonymous	A1Q1_00366|rna3128:exon_2	A1Q1_00366
JH977553.1	115846	A>C	0.666667
JH977553.1	182301	T>A	1	Nonsynonymous	A1Q1_00389|rna3155:exon_2	A1Q1_00389
JH977553.1	195409	A>C	0.666667	Nonsynonymous	A1Q1_00393|rna3159:exon_2	A1Q1_00393
JH977553.1	212249	A>T	0.125	Nonsynonymous	A1Q1_00400|rna3166:exon_1	A1Q1_00400
JH977553.1	240333	C>T	0.5
JH977553.1	262666	G>A	0.00909091
JH977553.1	285059	G>A	0.142857	Nonsynonymous	A1Q1_00423|rna3192:exon_1	A1Q1_00423
JH977553.1	334570	G>A	0.047619	Synonymous	A1Q1_00443|rna3212:exon_4	A1Q1_00443
JH977553.1	417367	A>G	0.0952381	Nonsynonymous	A1Q1_00462|rna3231:exon_2	A1Q1_00462
JH977558.1	14944	G>A	0.666667	Nonsynonymous	A1Q1_00483|rna3254:exon_3	A1Q1_00483
JH977558.1	24030	C>T	0.0714286
JH977558.1	24032	A>T	0.0666667
JH977558.1	36413	A>T	0.25	Nonsynonymous	A1Q1_00487|rna3258:exon_6	A1Q1_00487
JH977558.1	79890	A>G	0.5	Synonymous	A1Q1_00499|rna3270:exon_1	A1Q1_00499
JH977558.1	143156	C>T	0.5	Synonymous	A1Q1_00527|rna3299:exon_3	A1Q1_00527
JH977558.1	169818	G>A	0.0307692	Nonsynonymous	A1Q1_00540|rna3313:exon_1	A1Q1_00540
JH977558.1	378420	T>G	0.000269978	Nonsynonymous	A1Q1_00651|rna3435:exon_1	A1Q1_00651
JH977558.1	378800	A>C	0.000274386	Nonsynonymous	A1Q1_00651|rna3435:exon_1	A1Q1_00651
JH977563.1	1636	C>T	0.00985222	Nonsynonymous	A1Q1_00708|rna3440:exon_2	A1Q1_00708
JH977563.1	1711	G>A	0.0102564	Nonsynonymous	A1Q1_00708|rna3440:exon_2	A1Q1_00708
JH977568.1	20483	T>G	0.08	Nonsynonymous	A1Q1_00716|rna3448:exon_4	A1Q1_00716
JH977568.1	28773	G>C	0.00298954	Nonsynonymous	A1Q1_00721|rna3453:exon_2	A1Q1_00721
JH977568.1	28893	A>T	0.00197433	Nonsynonymous	A1Q1_00721|rna3453:exon_2	A1Q1_00721
JH977568.1	33999	A>C	0.0740741
JH977568.1	67709	T>G	0.666667	Synonymous	A1Q1_00735|rna3467:exon_3	A1Q1_00735
JH977568.1	101613	T>A	0.5	Nonsynonymous	A1Q1_00742|rna3474:exon_2	A1Q1_00742
JH977568.1	120266	G>A	0.0465116	Nonsynonymous	A1Q1_00748|rna3480:exon_2	A1Q1_00748
JH977568.1	129811	A>C	0.0172414
JH977568.1	152757	G>A	0.117647	Nonsynonymous	A1Q1_00823|rna3494:exon_2	A1Q1_00823
JH977568.1	177599	T>G	0.105263
JH977568.1	179721	C>T	0.117647
JH977568.1	179769	C>T	0.00970874
JH977568.1	183773	T>C	0.1	Nonsynonymous	A1Q1_00832|rna3503:exon_2	A1Q1_00832
JH977568.1	218333	G>T	0.0134228	Nonsynonymous	A1Q1_00845|rna3516:exon_1	A1Q1_00845
JH977568.1	218367	T>C	0.0136054	Nonsynonymous	A1Q1_00845|rna3516:exon_1	A1Q1_00845
JH977568.1	243716	T>A	0.142857
JH977568.1	290939	T>C	0.25
JH977568.1	292794	C>T	0.181818	Nonsynonymous	A1Q1_00871|rna3544:exon_2	A1Q1_00871
JH977571.1	25958	T>A	0.0363636	Nonsynonymous	A1Q1_00900|rna3573:exon_4	A1Q1_00900
JH977571.1	57298	C>T	0.125	Synonymous	A1Q1_00907|rna3586:exon_2	A1Q1_00907
JH977571.1	57359	G>A	0.181818	Nonsynonymous	A1Q1_00907|rna3586:exon_2	A1Q1_00907
JH977571.1	69432	G>A	0.0769231	Nonsynonymous	A1Q1_00909|rna3588:exon_1	A1Q1_00909
JH977571.1	95306	C>G	0.015873	Synonymous	A1Q1_00919|rna3599:exon_1	A1Q1_00919
JH977571.1	95308	G>C	0.015748	Nonsynonymous	A1Q1_00919|rna3599:exon_1	A1Q1_00919
JH977571.1	158304	T>C	0.285714
JH977571.1	158307	C>T	0.285714
JH977571.1	176263	T>G	0.666667
JH977571.1	196842	G>C	0.0149254	Nonsynonymous	A1Q1_00961|rna3641:exon_2	A1Q1_00961
JH977571.1	214733	G>A	0.666667
JH977571.1	241326	A>C	0.133333	Nonsynonymous	A1Q1_00974|rna3655:exon_5	A1Q1_00974
JH977571.1	300564	T>A	0.25
JH977571.1	310509	G>A	1
JH977571.1	345014	C>T	0.0263158	Nonsynonymous	A1Q1_01011|rna3694:exon_3	A1Q1_01011
JH977571.1	350414	A>T	0.111111	Synonymous	A1Q1_01012|rna3695:exon_9	A1Q1_01012
JH977571.1	373907	T>G	0.0194175	Nonsynonymous	A1Q1_01023|rna3706:exon_1	A1Q1_01023
JH977573.1	32838	A>G	1	Nonsynonymous	A1Q1_01064|rna3749:exon_2	A1Q1_01064
JH977573.1	34744	A>T	0.030303	Nonsynonymous	A1Q1_01065|rna3750:exon_4	A1Q1_01065
JH977581.1	2335	C>T	0.0465116	Synonymous	A1Q1_01073|rna3758:exon_1	A1Q1_01073
JH977581.1	16503	A>G	0.5	Nonsynonymous	A1Q1_01079|rna3764:exon_13	A1Q1_01079
JH977581.1	19144	C>T	0.5	Nonsynonymous	A1Q1_01079|rna3764:exon_10	A1Q1_01079
JH977581.1	48118	G>A	0.285714	Nonsynonymous	A1Q1_01090|rna3775:exon_1	A1Q1_01090
JH977581.1	137638	T>C	0.2	Nonsynonymous	A1Q1_01136|rna3815:exon_1	A1Q1_01136
JH977581.1	171659	A>G	0.00225734	Nonsynonymous	A1Q1_01151|rna3831:exon_3	A1Q1_01151
JH977581.1	183410	C>T	0.5	Nonsynonymous	A1Q1_01153|rna3833:exon_14	A1Q1_01153
JH977581.1	195235	A>C	0.0465116	Nonsynonymous	A1Q1_01157|rna3837:exon_3	A1Q1_01157
JH977581.1	239949	A>C	0.181818	Nonsynonymous	A1Q1_01173|rna3854:exon_2	A1Q1_01173
JH977581.1	304170	C>T	0.666667	Nonsynonymous	A1Q1_01199|rna3883:exon_5	A1Q1_01199
JH977581.1	309251	A>G	0.5	Nonsynonymous	A1Q1_01200|rna3884:exon_1	A1Q1_01200
JH977581.1	330802	T>G	0.666667	Nonsynonymous	A1Q1_01207|rna3892:exon_1	A1Q1_01207
JH977583.1	31520	G>A	0.2	Nonsynonymous	A1Q1_01224|rna3909:exon_3	A1Q1_01224
JH977583.1	38371	G>A	0.333333
JH977583.1	85952	A>C	0.04	Nonsynonymous	A1Q1_01244|rna3930:exon_1	A1Q1_01244
JH977583.1	114050	A>C	0.0322581	Synonymous	A1Q1_01254|rna3940:exon_1	A1Q1_01254
JH977583.1	124145	G>A	0.666667	Synonymous	A1Q1_01257|rna3943:exon_2	A1Q1_01257
JH977583.1	168163	C>T	0.666667	Nonsynonymous	A1Q1_01272|rna3958:exon_3	A1Q1_01272
JH977583.1	185721	T>G	0.333333	Synonymous	A1Q1_01278|rna3964:exon_2	A1Q1_01278
JH977583.1	301360	G>A	0.0714286	Nonsynonymous	A1Q1_01350|rna4003:exon_3	A1Q1_01350
JH977583.1	315308	T>C	0.0227273	Synonymous	A1Q1_01355|rna4008:exon_3	A1Q1_01355
JH977583.1	371351	T>A	0.181818
JH977583.1	373188	A>T	0.153846	Nonsynonymous	A1Q1_01375|rna4030:exon_3	A1Q1_01375
JH977583.1	478309	A>G	1	Synonymous	A1Q1_01425|rna4081:exon_1	A1Q1_01425
JH977583.1	482099	T>C	0.0540541
JH977583.1	507238	A>G	0.4	Nonsynonymous	A1Q1_01432|rna4088:exon_2	A1Q1_01432
JH977583.1	546682	C>T	0.0172414	Nonsynonymous	A1Q1_01444|rna4100:exon_3	A1Q1_01444
JH977583.1	610416	A>T	0.028169	Nonsynonymous	A1Q1_01465|rna4123:exon_7	A1Q1_01465
JH977583.1	639121	A>T	0.142857	Nonsynonymous	A1Q1_01475|rna4133:exon_3	A1Q1_01475
JH977583.1	790304	C>G	1	Nonsynonymous	A1Q1_01522|rna4186:exon_2	A1Q1_01522
JH977583.1	802417	C>T	0.000982801
JH977583.1	803030	C>G	0.025
JH977583.1	894277	A>G	0.0769231	Nonsynonymous	A1Q1_01555|rna4221:exon_2	A1Q1_01555
JH977583.1	925423	C>T	0.142857
JH977583.1	971533	T>C	0.285714
JH977583.1	1048954	A>C	0.25	Nonsynonymous	A1Q1_01597|rna4264:exon_2	A1Q1_01597
JH977583.1	1056555	T>C	0.666667	Nonsynonymous	A1Q1_01598|rna4266:exon_3	A1Q1_01598
JH977583.1	1057681	A>T	0.0645161
JH977583.1	1168226	G>A	0.04	Synonymous	A1Q1_01628|rna4296:exon_5	A1Q1_01628
JH977583.1	1181343	C>G	0.142857	Nonsynonymous	A1Q1_01631|rna4299:exon_2	A1Q1_01631
JH977583.1	1185161	G>A	0.0714286
JH977583.1	1190901	A>G	0.4
JH977583.1	1194653	A>C	0.25	Nonsynonymous	A1Q1_01636|rna4304:exon_7	A1Q1_01636
JH977583.1	1220577	A>C	0.125	Nonsynonymous	A1Q1_01647|rna4316:exon_1	A1Q1_01647
JH977583.1	1221320	C>T	0.285714
JH977583.1	1221325	T>C	0.285714
JH977583.1	1253599	A>C	0.0294118	Nonsynonymous	A1Q1_01657|rna4326:exon_1	A1Q1_01657
JH977583.1	1295397	C>T	0.0357143	Nonsynonymous	A1Q1_01674|rna4344:exon_2	A1Q1_01674
JH977583.1	1296657	T>G	0.0206186	Nonsynonymous	A1Q1_01675|rna4345:exon_4	A1Q1_01675
JH977583.1	1305384	G>A	0.1	Nonsynonymous	A1Q1_01678|rna4348:exon_4	A1Q1_01678
JH977583.1	1364205	T>C	0.0196078	Nonsynonymous	A1Q1_01700|rna4371:exon_4	A1Q1_01700
JH977583.1	1404889	A>T	1	Nonsynonymous	A1Q1_01717|rna4388:exon_2	A1Q1_01717
JH977583.1	1414906	A>C	0.0588235	Nonsynonymous	A1Q1_01720|rna4391:exon_3	A1Q1_01720
JH977583.1	1415516	T>C	0.0833333	Synonymous	A1Q1_01720|rna4391:exon_3	A1Q1_01720
JH977583.1	1436674	A>T	0.105263	Nonsynonymous	A1Q1_01726|rna4397:exon_4	A1Q1_01726
JH977583.1	1445084	G>A	0.666667
JH977583.1	1553429	T>A	0.03125	Nonsynonymous	A1Q1_01758|rna4430:exon_3	A1Q1_01758
JH977583.1	1553473	A>G	0.0571429	Synonymous	A1Q1_01758|rna4430:exon_3	A1Q1_01758
JH977583.1	1763547	T>G	1	Synonymous	A1Q1_01855|rna4496:exon_2	A1Q1_01855
JH977583.1	1900575	G>A	0.142857	Nonsynonymous	A1Q1_01908|rna4549:exon_1	A1Q1_01908
JH977583.1	1912912	A>C	1	Nonsynonymous	A1Q1_01913|rna4554:exon_3	A1Q1_01913
JH977583.1	1935524	G>A	0.0487805	Nonsynonymous	A1Q1_01923|rna4564:exon_2	A1Q1_01923
JH977583.1	1962800	G>C	0.285714	Nonsynonymous	A1Q1_01933|rna4574:exon_4	A1Q1_01933
JH977583.1	1965421	A>T	0.00584795	Synonymous	A1Q1_01936|rna4577:exon_4	A1Q1_01936
JH977583.1	1981703	T>G	0.153846	Nonsynonymous	A1Q1_01941|rna4582:exon_1	A1Q1_01941
JH977583.1	2017036	C>T	0.0952381	Nonsynonymous	A1Q1_01955|rna4596:exon_7	A1Q1_01955
JH977583.1	2031700	A>G	0.142857	Nonsynonymous	A1Q1_01959|rna4600:exon_1	A1Q1_01959
JH977583.1	2152601	T>C	0.047619	Synonymous	A1Q1_01995|rna4637:exon_2	A1Q1_01995
JH977583.1	2183421	A>G	0.285714
JH977583.1	2185118	T>G	0.2	Synonymous	A1Q1_02006|rna4648:exon_3	A1Q1_02006
JH977583.1	2231886	T>C	0.00623053	Nonsynonymous	A1Q1_02022|rna4664:exon_2	A1Q1_02022
JH977583.1	2248781	C>T	0.00591716
JH977583.1	2248999	A>C	0.142857
JH977583.1	2250166	G>C	0.008
JH977583.1	2250168	A>C	0.00549451
JH977583.1	2250350	C>A	0.00904977
JH977583.1	2300430	A>C	0.0526316	Synonymous	A1Q1_02045|rna4687:exon_2	A1Q1_02045
JH977583.1	2307016	G>A	0.4	Nonsynonymous	A1Q1_02047|rna4689:exon_1	A1Q1_02047
JH977583.1	2335792	A>C	0.4
JH977583.1	2354393	A>C	0.0714286
JH977583.1	2393825	G>A	0.0285714
JH977583.1	2454792	A>T	0.181818	Synonymous	A1Q1_02162|rna4749:exon_4	A1Q1_02162
JH977583.1	2468382	T>G	0.0526316	Nonsynonymous	A1Q1_02168|rna4755:exon_3	A1Q1_02168
JH977583.1	2484781	G>A	0.666667	Nonsynonymous	A1Q1_02176|rna4763:exon_2	A1Q1_02176
JH977583.1	2516675	G>A	0.153846	Nonsynonymous	A1Q1_02185|rna4772:exon_5	A1Q1_02185
JH977583.1	2529078	A>G	1
JH977583.1	2576656	C>T	0.00218103
JH977583.1	2586552	A>C	0.166667
JH977583.1	2642977	A>C	0.222222	Nonsynonymous	A1Q1_02221|rna4808:exon_1	A1Q1_02221
JH977583.1	2698946	T>G	0.285714
JH977583.1	2737333	A>C	0.0869565
JH977583.1	2794244	C>A	0.0487805	Nonsynonymous	A1Q1_02274|rna4862:exon_1	A1Q1_02274
JH977583.1	2796648	C>T	0.0263158	Nonsynonymous	A1Q1_02275|rna4864:exon_2	A1Q1_02275
JH977583.1	2825694	T>G	0.02	Nonsynonymous	A1Q1_02288|rna4877:exon_2	A1Q1_02288
JH977583.1	2825774	T>A	0.0153846	Nonsynonymous	A1Q1_02288|rna4877:exon_2	A1Q1_02288
JH977583.1	2832650	A>G	0.00607903	Synonymous	A1Q1_02291|rna4880:exon_5	A1Q1_02291
JH977583.1	2838521	C>T	0.666667	Synonymous	A1Q1_02293|rna4882:exon_2	A1Q1_02293
JH977583.1	2852547	T>G	0.333333
JH977583.1	2853677	T>C	0.166667	Synonymous	A1Q1_02296|rna4885:exon_8	A1Q1_02296
JH977583.1	2865297	C>T	0.020202
JH977583.1	2890896	A>G	0.666667	Synonymous	A1Q1_02302|rna4891:exon_2	A1Q1_02302
JH977583.1	2906153	G>A	0.117647	Synonymous	A1Q1_02305|rna4894:exon_2	A1Q1_02305
JH977583.1	2912370	A>C	0.0113636	Nonsynonymous	A1Q1_02308|rna4897:exon_4	A1Q1_02308
JH977583.1	3013611	T>C	0.153846	Synonymous	A1Q1_02341|rna4930:exon_2	A1Q1_02341
JH977583.1	3013645	A>T	0.153846	Nonsynonymous	A1Q1_02341|rna4930:exon_2	A1Q1_02341
JH977583.1	3038439	T>G	0.0740741	Synonymous	A1Q1_02353|rna4942:exon_5	A1Q1_02353
JH977583.1	3039866	T>C	0.0416667	Nonsynonymous	A1Q1_02354|rna4943:exon_7	A1Q1_02354
JH977583.1	3181236	G>A	0.222222
JH977583.1	3216877	T>G	0.105263	Nonsynonymous	A1Q1_02409|rna4997:exon_2	A1Q1_02409
JH977584.1	1778	T>G	0.0116959	Nonsynonymous	A1Q1_02410|rna4999:exon_4	A1Q1_02410
JH977584.1	9755	G>C	0.5	Nonsynonymous	A1Q1_02412|rna5001:exon_2	A1Q1_02412
JH977584.1	110641	C>T	0.111111	Nonsynonymous	A1Q1_02449|rna5045:exon_5	A1Q1_02449
JH977584.1	114893	T>G	0.666667	Synonymous	A1Q1_02449|rna5045:exon_4	A1Q1_02449
JH977584.1	139508	T>C	0.5	Synonymous	A1Q1_02457|rna5053:exon_2	A1Q1_02457
JH977584.1	178131	G>A	0.0206186	Nonsynonymous	A1Q1_02468|rna5064:exon_1	A1Q1_02468
JH977584.1	238638	G>A	0.0606061	Nonsynonymous	A1Q1_02488|rna5085:exon_2	A1Q1_02488
JH977584.1	254221	C>T	0.0327869
JH977584.1	254464	A>C	0.0465116	Synonymous	A1Q1_02493|rna5090:exon_1	A1Q1_02493
JH977584.1	303348	A>C	0.0540541	Synonymous	A1Q1_02509|rna5106:exon_2	A1Q1_02509
JH977584.1	312807	G>A	0.5	Nonsynonymous	A1Q1_02512|rna5110:exon_3	A1Q1_02512
JH977584.1	321832	T>C	0.0952381
JH977584.1	337716	A>C	0.4	Nonsynonymous	A1Q1_02524|rna5125:exon_3	A1Q1_02524
JH977584.1	342839	G>A	0.222222	Synonymous	A1Q1_02528|rna5129:exon_6	A1Q1_02528
JH977584.1	397003	T>G	0.028169	Nonsynonymous	A1Q1_02551|rna5153:exon_2	A1Q1_02551
JH977584.1	409980	C>T	0.025641
JH977584.1	409981	A>G	0.025641
JH977584.1	409982	C>T	0.025641
JH977584.1	562128	G>A	0.4	Nonsynonymous	A1Q1_02601|rna5204:exon_1	A1Q1_02601
JH977584.1	568733	A>C	0.166667	Nonsynonymous	A1Q1_02602|rna5205:exon_1	A1Q1_02602
JH977584.1	571544	C>T	0.117647	Nonsynonymous	A1Q1_02603|rna5206:exon_1	A1Q1_02603
JH977584.1	573629	T>A	1	Nonsynonymous	A1Q1_02604|rna5207:exon_3	A1Q1_02604
JH977584.1	603983	G>A	0.0434783	Nonsynonymous	A1Q1_02616|rna5219:exon_4	A1Q1_02616
JH977584.1	614756	G>A	0.018018	Nonsynonymous	A1Q1_02620|rna5224:exon_1	A1Q1_02620
JH977584.1	628002	G>A	0.020202	Nonsynonymous	A1Q1_02623|rna5227:exon_3	A1Q1_02623
JH977584.1	634647	C>T	0.0740741	Nonsynonymous	A1Q1_02625|rna5229:exon_11	A1Q1_02625
JH977584.1	642366	T>C	0.25	Synonymous	A1Q1_02627|rna5231:exon_3	A1Q1_02627
JH977584.1	662676	G>A	0.133333	Nonsynonymous	A1Q1_02632|rna5236:exon_3	A1Q1_02632
JH977584.1	673207	C>T	0.00066335	Nonsynonymous	A1Q1_02635|rna5239:exon_1	A1Q1_02635
JH977584.1	684711	T>G	0.0714286
JH977584.1	723153	A>G	0.285714	Synonymous	A1Q1_02655|rna5259:exon_1	A1Q1_02655
JH977584.1	754241	A>C	0.333333	Nonsynonymous	A1Q1_02667|rna5271:exon_5	A1Q1_02667
JH977584.1	754307	C>T	0.285714	Nonsynonymous	A1Q1_02667|rna5271:exon_5	A1Q1_02667
JH977584.1	754831	A>C	0.333333	Synonymous	A1Q1_02667|rna5271:exon_5	A1Q1_02667
JH977584.1	777836	T>G	0.181818	Synonymous	A1Q1_02674|rna5278:exon_1	A1Q1_02674
JH977584.1	792982	C>T	0.4
JH977584.1	819440	G>A	0.0142857
JH977584.1	858872	T>G	0.0229885	Nonsynonymous	A1Q1_02703|rna5308:exon_9	A1Q1_02703
JH977584.1	903646	A>C	0.0606061
JH977584.1	952418	A>T	1
JH977584.1	996001	T>G	0.0416667	Nonsynonymous	A1Q1_02777|rna5352:exon_1	A1Q1_02777
JH977584.1	1022287	A>C	0.0714286	Nonsynonymous	A1Q1_02789|rna5364:exon_1	A1Q1_02789
JH977584.1	1035125	C>T	0.181818
JH977584.1	1108511	C>T	0.0408163	Nonsynonymous	A1Q1_02820|rna5395:exon_3	A1Q1_02820
JH977584.1	1112854	G>A	0.25
JH977584.1	1167962	A>T	0.0909091	Nonsynonymous	A1Q1_02832|rna5407:exon_7	A1Q1_02832
JH977584.1	1185645	C>T	0.1	Nonsynonymous	A1Q1_02841|rna5416:exon_1	A1Q1_02841
JH977584.1	1204709	A>C	0.4	Nonsynonymous	A1Q1_02850|rna5425:exon_11	A1Q1_02850
JH977584.1	1237505	G>A	0.0487805	Nonsynonymous	A1Q1_02865|rna5440:exon_2	A1Q1_02865
JH977584.1	1275826	A>T	0.4	Nonsynonymous	A1Q1_02879|rna5454:exon_2	A1Q1_02879
JH977584.1	1307468	G>A	0.4	Nonsynonymous	A1Q1_02894|rna5469:exon_1	A1Q1_02894
JH977584.1	1339534	C>T	0.105263	Nonsynonymous	A1Q1_02903|rna5478:exon_3	A1Q1_02903
JH977584.1	1361645	T>A	0.015873	Synonymous	A1Q1_02914|rna5489:exon_2	A1Q1_02914
JH977584.1	1362271	C>A	0.037037
JH977584.1	1383442	A>C	1
JH977584.1	1385384	T>G	0.666667	Synonymous	A1Q1_02923|rna5498:exon_1	A1Q1_02923
JH977584.1	1434419	G>T	0.0263158	Nonsynonymous	A1Q1_02937|rna5512:exon_1	A1Q1_02937
JH977584.1	1478297	T>C	0.05
JH977584.1	1535648	T>C	0.0714286	Nonsynonymous	A1Q1_02968|rna5548:exon_1	A1Q1_02968
JH977584.1	1552515	T>G	0.0307692	Nonsynonymous	A1Q1_02974|rna5554:exon_1	A1Q1_02974
JH977584.1	1557329	A>G	0.333333	Nonsynonymous	A1Q1_02977|rna5557:exon_5	A1Q1_02977
JH977584.1	1561560	A>C	0.666667	Nonsynonymous	A1Q1_02977|rna5557:exon_2	A1Q1_02977
JH977584.1	1573404	T>G	0.181818	Nonsynonymous	A1Q1_02981|rna5561:exon_17	A1Q1_02981
JH977584.1	1579936	T>G	0.0555556	Nonsynonymous	A1Q1_02982|rna5562:exon_3	A1Q1_02982
JH977584.1	1620404	C>T	0.5	Nonsynonymous	A1Q1_02995|rna5576:exon_4	A1Q1_02995
JH977584.1	1624898	A>T	0.133333	Nonsynonymous	A1Q1_02996|rna5577:exon_5	A1Q1_02996
JH977584.1	1633443	T>G	1
JH977584.1	1700266	A>C	0.142857	Nonsynonymous	A1Q1_03027|rna5609:exon_3	A1Q1_03027
JH977584.1	1701152	T>C	0.285714	Nonsynonymous	A1Q1_03028|rna5610:exon_2	A1Q1_03028
JH977584.1	1756076	A>C	0.125
JH977584.1	1756760	G>T	0.0625
JH977584.1	1760749	C>T	0.4
JH977586.1	2190	C>A	0.05	Synonymous	A1Q1_03143|rna5639:exon_1	A1Q1_03143
JH977586.1	3373	A>G	0.0833333	Nonsynonymous	A1Q1_03143|rna5639:exon_1	A1Q1_03143
JH977586.1	8484	C>A	0.2	Nonsynonymous	A1Q1_03145|rna5641:exon_1	A1Q1_03145
JH977586.1	32144	C>T	1	Nonsynonymous	A1Q1_03153|rna5650:exon_4	A1Q1_03153
JH977586.1	60167	C>T	1
JH977586.1	81040	G>A	0.0131579	Nonsynonymous	A1Q1_03170|rna5667:exon_1	A1Q1_03170
JH977586.1	99456	G>A	0.5	Synonymous	A1Q1_03177|rna5674:exon_3	A1Q1_03177
JH977586.1	99946	A>G	0.222222	Nonsynonymous	A1Q1_03177|rna5674:exon_3	A1Q1_03177
JH977586.1	134338	G>C	0.222222	Nonsynonymous	A1Q1_03185|rna5682:exon_3	A1Q1_03185
JH977586.1	145803	C>T	0.117647	Synonymous	A1Q1_03190|rna5687:exon_3	A1Q1_03190
JH977586.1	171875	T>G	0.0689655	Nonsynonymous	A1Q1_03197|rna5695:exon_1	A1Q1_03197
JH977586.1	174506	A>G	0.105263	Synonymous	A1Q1_03199|rna5697:exon_4	A1Q1_03199
JH977586.1	213064	T>G	0.133333	Nonsynonymous	A1Q1_03210|rna5708:exon_3	A1Q1_03210
JH977587.1	3105	T>C	0.025974	Synonymous	A1Q1_03219|rna5721:exon_1	A1Q1_03219
JH977587.1	56116	T>G	0.0224719
JH977587.1	103025	G>A	0.666667
JH977587.1	241679	A>C	0.4	Nonsynonymous	A1Q1_03309|rna5817:exon_3	A1Q1_03309
JH977587.1	258971	G>C	0.5
JH977589.1	9201	C>T	0.5	Nonsynonymous	A1Q1_03318|rna5826:exon_3	A1Q1_03318
JH977589.1	9613	A>G	0.2	Synonymous	A1Q1_03318|rna5826:exon_3	A1Q1_03318
JH977589.1	26144	A>C	0.666667	Synonymous	A1Q1_03322|rna5831:exon_2	A1Q1_03322
JH977589.1	28622	T>A	0.2	Nonsynonymous	A1Q1_03323|rna5832:exon_2	A1Q1_03323
JH977589.1	43185	C>T	0.117647	Synonymous	A1Q1_03328|rna5837:exon_4	A1Q1_03328
JH977589.1	68975	G>C	0.142857	Synonymous	A1Q1_03333|rna5842:exon_3	A1Q1_03333
JH977589.1	91939	C>T	0.166667	Nonsynonymous	A1Q1_03342|rna5851:exon_1	A1Q1_03342
JH977589.1	117172	G>A	0.5	Nonsynonymous	A1Q1_03348|rna5858:exon_3	A1Q1_03348
JH977589.1	169772	C>T	0.0588235	Nonsynonymous	A1Q1_03401|rna5877:exon_6	A1Q1_03401
JH977589.1	245377	T>C	0.00515464	Nonsynonymous	A1Q1_03417|rna5903:exon_4	A1Q1_03417
JH977589.1	270173	A>G	1
JH977589.1	288170	A>G	0.222222	Nonsynonymous	A1Q1_03428|rna5922:exon_4	A1Q1_03428
JH977589.1	288192	G>A	0.333333	Nonsynonymous	A1Q1_03428|rna5922:exon_4	A1Q1_03428
JH977589.1	307977	A>C	0.0206186	Nonsynonymous	A1Q1_03437|rna5931:exon_4	A1Q1_03437
JH977589.1	386482	C>T	0.105263	Nonsynonymous	A1Q1_03458|rna5953:exon_4	A1Q1_03458
JH977589.1	404961	C>T	0.666667
JH977589.1	404968	A>G	0.666667
JH977589.1	404969	A>G	0.666667
JH977589.1	421811	T>G	0.181818	Nonsynonymous	A1Q1_03473|rna5969:exon_2	A1Q1_03473
JH977589.1	430132	A>C	1
JH977589.1	444301	A>G	0.0588235
JH977589.1	520647	T>G	0.00552486	Nonsynonymous	A1Q1_03499|rna5996:exon_1	A1Q1_03499
JH977589.1	537572	T>G	0.0384615	Nonsynonymous	A1Q1_03503|rna6000:exon_2	A1Q1_03503
JH977589.1	596122	G>A	0.0645161	Nonsynonymous	A1Q1_03515|rna6013:exon_1	A1Q1_03515
JH977589.1	683359	A>T	0.0357143
JH977589.1	685342	A>C	0.0588235	Nonsynonymous	A1Q1_03545|rna6043:exon_1	A1Q1_03545
JH977589.1	699302	T>G	0.25	Nonsynonymous	A1Q1_03547|rna6045:exon_2	A1Q1_03547
JH977589.1	742596	A>C	0.0526316	Synonymous	A1Q1_03554|rna6052:exon_3	A1Q1_03554
JH977589.1	751461	T>G	0.25
JH977589.1	764625	C>T	0.0645161
JH977589.1	776992	C>T	0.0357143	Synonymous	A1Q1_03560|rna6058:exon_1	A1Q1_03560
JH977589.1	842346	G>A	0.333333
JH977589.1	873458	T>G	0.0178571	Nonsynonymous	A1Q1_03585|rna6084:exon_3	A1Q1_03585
JH977589.1	881184	A>G	0.666667	Synonymous	A1Q1_03588|rna6087:exon_1	A1Q1_03588
JH977589.1	889265	G>A	0.333333
JH977589.1	889834	G>T	0.666667	Nonsynonymous	A1Q1_03590|rna6089:exon_3	A1Q1_03590
JH977589.1	905360	C>T	1
JH977589.1	968989	A>C	0.111111	Nonsynonymous	A1Q1_03617|rna6118:exon_2	A1Q1_03617
JH977589.1	976126	A>C	0.25	Nonsynonymous	A1Q1_03620|rna6121:exon_2	A1Q1_03620
JH977589.1	1003096	G>A	0.333333	Nonsynonymous	A1Q1_03631|rna6140:exon_1	A1Q1_03631
JH977589.1	1003818	G>A	0.666667	Nonsynonymous	A1Q1_03631|rna6140:exon_2	A1Q1_03631
JH977589.1	1043264	T>A	0.25	Nonsynonymous	A1Q1_03695|rna6163:exon_2	A1Q1_03695
JH977589.1	1052482	A>C	0.0833333
JH977589.1	1142596	T>G	0.666667
JH977589.1	1144106	A>C	0.333333	Synonymous	A1Q1_03737|rna6211:exon_1	A1Q1_03737
JH977593.1	1518	C>T	0.105263
JH977596.1	304	A>T	0.1	Nonsynonymous	A1Q1_03752|rna6227:exon_2	A1Q1_03752
JH977598.1	69004	T>G	0.222222	Synonymous	A1Q1_03802|rna6255:exon_1	A1Q1_03802
JH977602.1	6441	T>C	0.0869565	Nonsynonymous	A1Q1_03812|rna6265:exon_2	A1Q1_03812
JH977602.1	9570	G>A	0.666667	Nonsynonymous	A1Q1_03813|rna6266:exon_2	A1Q1_03813
JH977602.1	57130	A>C	1	Synonymous	A1Q1_03829|rna6282:exon_3	A1Q1_03829
JH977602.1	84401	T>G	1
JH977602.1	116471	T>A	0.0227273
JH977602.1	116472	A>C	0.0263158
JH977602.1	160772	T>C	0.666667	Synonymous	A1Q1_03867|rna6321:exon_1	A1Q1_03867
JH977602.1	161169	A>C	1
JH977602.1	221236	A>C	0.117647	Nonsynonymous	A1Q1_03884|rna6341:exon_5	A1Q1_03884
JH977602.1	222566	A>C	0.2	Nonsynonymous	A1Q1_03884|rna6341:exon_7	A1Q1_03884
JH977602.1	461382	T>G	0.105263	Nonsynonymous	A1Q1_04014|rna6430:exon_1	A1Q1_04014
JH977602.1	556038	C>T	0.153846	Synonymous	A1Q1_04040|rna6456:exon_1	A1Q1_04040
JH977602.1	634006	G>A	0.0740741	Nonsynonymous	A1Q1_04066|rna6484:exon_3	A1Q1_04066
JH977602.1	634688	T>G	0.111111	Nonsynonymous	A1Q1_04066|rna6484:exon_3	A1Q1_04066
JH977602.1	657319	T>C	0.5	Nonsynonymous	A1Q1_04073|rna6491:exon_2	A1Q1_04073
JH977602.1	712039	T>G	0.153846	Nonsynonymous	A1Q1_04093|rna6512:exon_1	A1Q1_04093
JH977602.1	716673	A>C	0.0666667	Synonymous	A1Q1_04093|rna6512:exon_6	A1Q1_04093
JH977602.1	718964	A>C	1
JH977602.1	806634	A>G	0.333333	Synonymous	A1Q1_04121|rna6540:exon_1	A1Q1_04121
JH977602.1	806654	C>T	0.4	Nonsynonymous	A1Q1_04121|rna6540:exon_1	A1Q1_04121
JH977602.1	806693	C>T	0.333333	Nonsynonymous	A1Q1_04121|rna6540:exon_1	A1Q1_04121
JH977602.1	872834	C>T	0.4	Nonsynonymous	A1Q1_04145|rna6565:exon_4	A1Q1_04145
JH977602.1	873202	C>T	0.4	Nonsynonymous	A1Q1_04145|rna6565:exon_4	A1Q1_04145
JH977602.1	879770	G>A	0.666667
JH977602.1	884369	C>G	1	Nonsynonymous	A1Q1_04147|rna6568:exon_2	A1Q1_04147
JH977602.1	897467	A>C	0.0243902	Nonsynonymous	A1Q1_04149|rna6570:exon_5	A1Q1_04149
JH977602.1	931621	G>C	0.5
JH977602.1	931624	G>C	0.4
JH977602.1	958067	C>G	0.0232558	Synonymous	A1Q1_04168|rna6590:exon_1	A1Q1_04168
JH977602.1	976925	G>A	0.0645161	Nonsynonymous	A1Q1_04174|rna6596:exon_4	A1Q1_04174
JH977602.1	979950	T>A	0.222222
JH977602.1	1013084	T>A	0.0425532	Nonsynonymous	A1Q1_04188|rna6613:exon_3	A1Q1_04188
JH977602.1	1015695	G>T	0.222222
JH977602.1	1058277	A>C	0.5	Synonymous	A1Q1_04209|rna6634:exon_1	A1Q1_04209
JH977602.1	1073906	A>C	0.0833333	Nonsynonymous	A1Q1_04212|rna6637:exon_3	A1Q1_04212
JH977602.1	1098083	G>A	0.019802	Nonsynonymous	A1Q1_04216|rna6641:exon_3	A1Q1_04216
JH977602.1	1112280	A>G	1	Nonsynonymous	A1Q1_04222|rna6647:exon_1	A1Q1_04222
JH977602.1	1133526	C>T	0.142857	Nonsynonymous	A1Q1_04230|rna6655:exon_2	A1Q1_04230
JH977602.1	1154640	G>A	0.666667
JH977602.1	1243981	T>G	0.333333	Nonsynonymous	A1Q1_04261|rna6686:exon_2	A1Q1_04261
JH977602.1	1247626	A>C	0.333333	Synonymous	A1Q1_04262|rna6687:exon_2	A1Q1_04262
JH977602.1	1269695	T>G	0.25	Synonymous	A1Q1_04272|rna6697:exon_2	A1Q1_04272
JH977602.1	1275397	G>A	1
JH977602.1	1285748	G>A	1	Nonsynonymous	A1Q1_04279|rna6704:exon_1	A1Q1_04279
JH977602.1	1321824	G>A	0.025974
JH977602.1	1340099	C>T	0.08	Synonymous	A1Q1_04300|rna6725:exon_3	A1Q1_04300
JH977602.1	1343776	C>T	0.222222
JH977602.1	1350660	G>A	0.0178571	Nonsynonymous	A1Q1_04303|rna6728:exon_2	A1Q1_04303
JH977602.1	1400854	T>G	0.666667
JH977602.1	1412609	A>C	0.0952381	Nonsynonymous	A1Q1_04319|rna6745:exon_1	A1Q1_04319
JH977602.1	1420436	T>G	0.04	Nonsynonymous	A1Q1_04322|rna6748:exon_1	A1Q1_04322
JH977602.1	1533872	G>A	0.0377358	Nonsynonymous	A1Q1_04363|rna6784:exon_7	A1Q1_04363
JH977602.1	1625612	G>A	1
JH977602.1	1635294	T>G	0.117647
JH977602.1	1663233	A>C	0.0013947	Nonsynonymous	A1Q1_04404|rna6829:exon_1	A1Q1_04404
JH977602.1	1710349	T>G	0.166667	Synonymous	A1Q1_04418|rna6843:exon_5	A1Q1_04418
JH977602.1	1805136	T>G	0.142857	Nonsynonymous	A1Q1_04443|rna6869:exon_4	A1Q1_04443
JH977602.1	1823575	T>G	0.1	Nonsynonymous	A1Q1_04449|rna6876:exon_1	A1Q1_04449
JH977602.1	1824296	A>C	0.1	Nonsynonymous	A1Q1_04449|rna6876:exon_1	A1Q1_04449
JH977602.1	1826657	T>G	0.0909091	Synonymous	A1Q1_04450|rna6877:exon_2	A1Q1_04450
JH977602.1	1984316	T>G	0.666667	Synonymous	A1Q1_04505|rna6934:exon_4	A1Q1_04505
JH977602.1	2018033	A>T	0.666667	Nonsynonymous	A1Q1_04641|rna6942:exon_2	A1Q1_04641
JH977602.1	2032685	T>C	0.0434783	Nonsynonymous	A1Q1_04646|rna6947:exon_4	A1Q1_04646
JH977602.1	2064369	C>T	0.666667
JH977602.1	2077916	C>A	0.4	Nonsynonymous	A1Q1_04662|rna6964:exon_1	A1Q1_04662
JH977602.1	2109458	C>T	0.333333
JH977602.1	2123760	C>A	1
JH977602.1	2133787	T>A	0.666667	Nonsynonymous	A1Q1_04683|rna6988:exon_4	A1Q1_04683
JH977602.1	2154126	T>C	0.0555556	Nonsynonymous	A1Q1_04689|rna6996:exon_2	A1Q1_04689
JH977602.1	2154129	C>T	0.0555556	Nonsynonymous	A1Q1_04689|rna6996:exon_2	A1Q1_04689
JH977602.1	2157896	T>C	0.0140845	Nonsynonymous	A1Q1_04691|rna6998:exon_3	A1Q1_04691
JH977602.1	2246171	C>T	0.0357143
JH977602.1	2292344	T>G	0.00261438	Synonymous	A1Q1_04737|rna7045:exon_2	A1Q1_04737
JH977602.1	2292362	G>A	0.00344828	Synonymous	A1Q1_04737|rna7045:exon_2	A1Q1_04737
JH977602.1	2320329	G>T	0.5
JH977602.1	2325222	A>T	0.00271003
JH977602.1	2408825	G>A	0.025
JH977602.1	2522518	T>G	0.00970874
JH977602.1	2553881	T>C	0.0769231
JH977602.1	2553882	G>T	0.0769231
JH977602.1	2553925	C>T	0.117647
JH977602.1	2561605	A>C	1
JH977602.1	2562506	C>T	0.013245	Nonsynonymous	A1Q1_04835|rna7152:exon_2	A1Q1_04835
JH977602.1	2641799	G>A	0.333333	Nonsynonymous	A1Q1_04863|rna7184:exon_1	A1Q1_04863
JH977603.1	22176	T>A	0.0377358
JH977603.1	39105	C>T	0.4	Nonsynonymous	A1Q1_04881|rna7202:exon_2	A1Q1_04881
JH977603.1	48281	T>G	0.333333	Nonsynonymous	A1Q1_04885|rna7206:exon_1	A1Q1_04885
JH977603.1	92526	T>G	0.25
JH977603.1	108008	C>T	0.030303	Nonsynonymous	A1Q1_04908|rna7220:exon_3	A1Q1_04908
JH977603.1	139475	A>C	0.0333333	Nonsynonymous	A1Q1_04915|rna7227:exon_9	A1Q1_04915
JH977603.1	154384	A>C	0.142857	Nonsynonymous	A1Q1_04919|rna7231:exon_1	A1Q1_04919
JH977603.1	163740	C>T	0.2
JH977603.1	193610	G>A	0.133333	Nonsynonymous	A1Q1_04936|rna7248:exon_3	A1Q1_04936
JH977603.1	206202	T>C	0.0588235	Nonsynonymous	A1Q1_04941|rna7253:exon_1	A1Q1_04941
JH977603.1	206283	G>C	0.142857	Nonsynonymous	A1Q1_04941|rna7253:exon_1	A1Q1_04941
JH977603.1	210040	A>G	0.0526316
JH977603.1	269842	C>T	1
JH977603.1	311699	A>G	0.105263	Synonymous	A1Q1_04978|rna7291:exon_1	A1Q1_04978
JH977603.1	330403	G>T	0.333333	Nonsynonymous	A1Q1_04983|rna7296:exon_4	A1Q1_04983
JH977603.1	370938	A>C	0.105263	Nonsynonymous	A1Q1_04991|rna7306:exon_2	A1Q1_04991
JH977603.1	373593	C>T	0.4
JH977603.1	389220	G>A	0.0212766	Synonymous	A1Q1_04997|rna7312:exon_2	A1Q1_04997
JH977603.1	408590	G>A	1
JH977603.1	408602	C>T	1
JH977603.1	422902	A>T	0.0833333	Nonsynonymous	A1Q1_05008|rna7323:exon_1	A1Q1_05008
JH977603.1	455034	T>C	0.0307692
JH977603.1	471159	A>C	0.133333	Nonsynonymous	A1Q1_05027|rna7347:exon_1	A1Q1_05027
JH977603.1	472896	T>G	0.222222	Nonsynonymous	A1Q1_05027|rna7347:exon_1	A1Q1_05027
JH977603.1	481835	G>A	0.0689655	Nonsynonymous	A1Q1_05028|rna7348:exon_1	A1Q1_05028
JH977603.1	483886	C>T	0.25	Nonsynonymous	A1Q1_05029|rna7350:exon_2	A1Q1_05029
JH977603.1	492169	A>C	0.222222
JH977603.1	493599	G>T	0.111111	Nonsynonymous	A1Q1_05034|rna7355:exon_5	A1Q1_05034
JH977603.1	500786	C>T	0.222222	Nonsynonymous	A1Q1_05035|rna7356:exon_3	A1Q1_05035
JH977603.1	554342	A>C	0.142857	Nonsynonymous	A1Q1_05057|rna7378:exon_2	A1Q1_05057
JH977603.1	587917	T>A	0.133333
JH977603.1	591090	G>T	0.666667
JH977603.1	599114	C>T	0.285714	Nonsynonymous	A1Q1_05071|rna7397:exon_4	A1Q1_05071
JH977603.1	638888	C>T	0.0178571
JH977603.1	647696	C>T	0.1	Nonsynonymous	A1Q1_05084|rna7410:exon_2	A1Q1_05084
JH977603.1	648007	A>C	0.0606061	Nonsynonymous	A1Q1_05084|rna7410:exon_3	A1Q1_05084
JH977603.1	706189	T>C	0.0408163	Nonsynonymous	A1Q1_05105|rna7431:exon_1	A1Q1_05105
JH977603.1	709493	A>G	0.0222222	Nonsynonymous	A1Q1_05105|rna7431:exon_3	A1Q1_05105
JH977603.1	735618	A>G	0.08	Nonsynonymous	A1Q1_05116|rna7444:exon_4	A1Q1_05116
JH977603.1	810382	A>G	0.0155039	Synonymous	A1Q1_05141|rna7469:exon_5	A1Q1_05141
JH977603.1	818784	G>A	0.0121951	Nonsynonymous	A1Q1_05145|rna7473:exon_1	A1Q1_05145
JH977603.1	850903	C>T	0.4
JH977603.1	858000	A>C	1	Nonsynonymous	A1Q1_05159|rna7489:exon_2	A1Q1_05159
JH977603.1	864197	A>C	1	Synonymous	A1Q1_05161|rna7491:exon_4	A1Q1_05161
JH977603.1	880563	C>G	0.333333
JH977603.1	948792	A>T	0.0645161	Nonsynonymous	A1Q1_05185|rna7515:exon_2	A1Q1_05185
JH977603.1	956267	G>A	0.011976	Nonsynonymous	A1Q1_05188|rna7518:exon_3	A1Q1_05188
JH977603.1	990888	A>T	0.666667
JH977603.1	995247	G>A	0.0909091
JH977603.1	996024	G>A	0.0196078	Synonymous	A1Q1_05277|rna7532:exon_5	A1Q1_05277
JH977603.1	1037144	A>C	0.0714286
JH977603.1	1078566	T>A	1	Nonsynonymous	A1Q1_05308|rna7563:exon_1	A1Q1_05308
JH977603.1	1104930	G>A	0.181818	Nonsynonymous	A1Q1_05314|rna7569:exon_1	A1Q1_05314
JH977603.1	1113689	T>G	0.666667	Nonsynonymous	A1Q1_05318|rna7573:exon_1	A1Q1_05318
JH977603.1	1200459	C>T	0.25	Nonsynonymous	A1Q1_05353|rna7612:exon_4	A1Q1_05353
JH977603.1	1209690	A>G	0.166667	Synonymous	A1Q1_05355|rna7614:exon_6	A1Q1_05355
JH977603.1	1223283	T>C	0.04	Nonsynonymous	A1Q1_05361|rna7620:exon_4	A1Q1_05361
JH977603.1	1223284	C>G	0.04	Nonsynonymous	A1Q1_05361|rna7620:exon_4	A1Q1_05361
JH977603.1	1223285	G>C	0.04	Nonsynonymous	A1Q1_05361|rna7620:exon_4	A1Q1_05361
JH977603.1	1301855	T>A	1	Nonsynonymous	A1Q1_05386|rna7649:exon_5	A1Q1_05386
JH977603.1	1335980	T>A	0.0540541	Nonsynonymous	A1Q1_05390|rna7653:exon_11	A1Q1_05390
JH977603.1	1363280	T>G	0.333333	Nonsynonymous	A1Q1_05402|rna7665:exon_1	A1Q1_05402
JH977603.1	1390107	C>T	0.666667	Nonsynonymous	A1Q1_05414|rna7677:exon_2	A1Q1_05414
JH977603.1	1390211	A>C	0.666667	Nonsynonymous	A1Q1_05414|rna7677:exon_2	A1Q1_05414
JH977603.1	1398652	G>A	0.0266667	Nonsynonymous	A1Q1_05417|rna7680:exon_3	A1Q1_05417
JH977603.1	1490198	T>G	0.0833333	Synonymous	A1Q1_05504|rna7714:exon_1	A1Q1_05504
JH977603.1	1502290	A>G	0.5
JH977603.1	1578608	T>G	0.153846	Nonsynonymous	A1Q1_05531|rna7746:exon_4	A1Q1_05531
JH977603.1	1606824	A>C	0.4
JH977607.1	59795	A>C	0.111111	Synonymous	A1Q1_05590|rna7825:exon_1	A1Q1_05590
JH977607.1	104844	T>G	0.4	Nonsynonymous	A1Q1_05609|rna7845:exon_1	A1Q1_05609
JH977607.1	164044	C>T	0.25	Nonsynonymous	A1Q1_05631|rna7867:exon_2	A1Q1_05631
JH977607.1	171629	G>A	0.5	Nonsynonymous	A1Q1_05633|rna7869:exon_4	A1Q1_05633
JH977607.1	203598	T>G	0.117647	Nonsynonymous	A1Q1_05648|rna7884:exon_1	A1Q1_05648
JH977607.1	214546	T>G	0.0273973	Nonsynonymous	A1Q1_05651|rna7887:exon_5	A1Q1_05651
JH977607.1	214778	T>C	0.0204082	Synonymous	A1Q1_05651|rna7887:exon_7	A1Q1_05651
JH977607.1	276578	A>C	0.25	Nonsynonymous	A1Q1_05671|rna7909:exon_4	A1Q1_05671
JH977607.1	276598	T>A	0.2	Synonymous	A1Q1_05671|rna7909:exon_4	A1Q1_05671
JH977607.1	322881	T>G	0.181818	Nonsynonymous	A1Q1_05690|rna7928:exon_6	A1Q1_05690
JH977607.1	385794	A>G	0.125	Synonymous	A1Q1_05709|rna7947:exon_1	A1Q1_05709
JH977607.1	398091	G>A	0.5	Synonymous	A1Q1_05713|rna7951:exon_1	A1Q1_05713
JH977607.1	469318	C>T	0.153846	Synonymous	A1Q1_05731|rna7978:exon_1	A1Q1_05731
JH977607.1	483254	A>C	0.0606061	Nonsynonymous	A1Q1_05736|rna7984:exon_4	A1Q1_05736
JH977607.1	485478	A>T	0.125	Nonsynonymous	A1Q1_05736|rna7984:exon_3	A1Q1_05736
JH977607.1	496406	A>C	0.117647	Nonsynonymous	A1Q1_05738|rna7986:exon_2	A1Q1_05738
JH977607.1	531622	A>T	0.1	Nonsynonymous	A1Q1_05750|rna7999:exon_2	A1Q1_05750
JH977607.1	654214	A>T	0.25	Nonsynonymous	A1Q1_05799|rna8049:exon_3	A1Q1_05799
JH977607.1	705788	T>G	0.133333	Synonymous	A1Q1_05813|rna8064:exon_1	A1Q1_05813
JH977607.1	711249	C>T	0.0588235	Nonsynonymous	A1Q1_05816|rna8067:exon_3	A1Q1_05816
JH977607.1	779749	A>G	0.666667	Nonsynonymous	A1Q1_05838|rna8091:exon_1	A1Q1_05838
JH977607.1	783076	T>G	0.166667	Synonymous	A1Q1_05838|rna8091:exon_4	A1Q1_05838
JH977607.1	783411	T>C	0.142857	Nonsynonymous	A1Q1_05838|rna8091:exon_4	A1Q1_05838
JH977607.1	792652	G>A	0.5
JH977607.1	797446	A>T	0.2	Synonymous	A1Q1_05844|rna8097:exon_2	A1Q1_05844
JH977607.1	845912	A>G	0.04
JH977607.1	945018	A>C	0.0363636	Synonymous	A1Q1_05893|rna8146:exon_2	A1Q1_05893
JH977607.1	953909	A>G	0.333333	Nonsynonymous	A1Q1_05897|rna8151:exon_1	A1Q1_05897
JH977607.1	973572	A>T	0.166667	Nonsynonymous	A1Q1_05902|rna8156:exon_3	A1Q1_05902
JH977607.1	973852	T>A	0.0350877
JH977607.1	1041062	T>C	0.222222	Nonsynonymous	A1Q1_05931|rna8185:exon_3	A1Q1_05931
JH977607.1	1054797	A>C	0.133333	Synonymous	A1Q1_05934|rna8188:exon_1	A1Q1_05934
JH977607.1	1112713	G>A	0.666667	Nonsynonymous	A1Q1_05955|rna8209:exon_1	A1Q1_05955
JH977607.1	1127501	C>T	0.0689655	Nonsynonymous	A1Q1_05958|rna8212:exon_2	A1Q1_05958
JH977607.1	1128987	C>T	0.0645161
JH977607.1	1137964	G>C	0.0740741	Nonsynonymous	A1Q1_05962|rna8216:exon_4	A1Q1_05962
JH977607.1	1139064	G>A	0.105263	Nonsynonymous	A1Q1_05962|rna8216:exon_4	A1Q1_05962
JH977607.1	1175562	C>T	0.666667	Synonymous	A1Q1_05970|rna8224:exon_2	A1Q1_05970
JH977607.1	1177378	C>T	0.5	Nonsynonymous	A1Q1_05971|rna8225:exon_2	A1Q1_05971
JH977607.1	1177404	T>C	0.666667	Synonymous	A1Q1_05971|rna8225:exon_2	A1Q1_05971
JH977607.1	1240474	T>G	0.333333	Nonsynonymous	A1Q1_05993|rna8249:exon_2	A1Q1_05993
JH977607.1	1245464	T>G	0.0487805	Synonymous	A1Q1_05995|rna8251:exon_3	A1Q1_05995
JH977607.1	1250168	T>G	0.08	Nonsynonymous	A1Q1_05997|rna8253:exon_2	A1Q1_05997
JH977607.1	1255014	G>A	0.333333	Nonsynonymous	A1Q1_05999|rna8255:exon_2	A1Q1_05999
JH977607.1	1304454	A>C	0.5	Nonsynonymous	A1Q1_06020|rna8279:exon_2	A1Q1_06020
JH977607.1	1331954	A>C	0.25	Nonsynonymous	A1Q1_06027|rna8286:exon_1	A1Q1_06027
JH977607.1	1332368	T>A	0.142857	Synonymous	A1Q1_06027|rna8286:exon_1	A1Q1_06027
JH977607.1	1367561	C>T	0.0689655	Nonsynonymous	A1Q1_06042|rna8301:exon_4	A1Q1_06042
JH977607.1	1373685	C>T	0.4	Nonsynonymous	A1Q1_06045|rna8304:exon_1	A1Q1_06045
JH977607.1	1437096	A>C	0.0909091
JH977607.1	1452597	A>G	0.031746	Nonsynonymous	A1Q1_06072|rna8331:exon_1	A1Q1_06072
JH977607.1	1452647	C>T	0.0285714	Synonymous	A1Q1_06072|rna8331:exon_1	A1Q1_06072
JH977607.1	1496983	G>T	0.0769231
JH977607.1	1580479	C>G	0.125	Nonsynonymous	A1Q1_06114|rna8376:exon_3	A1Q1_06114
JH977607.1	1589170	A>C	0.0173913	Nonsynonymous	A1Q1_06118|rna8380:exon_1	A1Q1_06118
JH977607.1	1598455	C>T	0.021978	Nonsynonymous	A1Q1_06122|rna8384:exon_3	A1Q1_06122
JH977607.1	1628064	A>G	0.666667
JH977607.1	1628603	A>G	0.25
JH977607.1	1650920	G>A	0.025	Nonsynonymous	A1Q1_06140|rna8404:exon_3	A1Q1_06140
JH977607.1	1658056	T>G	0.333333	Nonsynonymous	A1Q1_06142|rna8407:exon_3	A1Q1_06142
JH977607.1	1700470	T>A	0.333333
JH977607.1	1706798	G>A	0.142857	Nonsynonymous	A1Q1_06157|rna8422:exon_6	A1Q1_06157
JH977607.1	1732011	G>C	0.0294118	Nonsynonymous	A1Q1_06164|rna8429:exon_3	A1Q1_06164
JH977607.1	1733209	A>C	0.019802	Nonsynonymous	A1Q1_06164|rna8429:exon_1	A1Q1_06164
JH977607.1	1769910	A>C	0.0434783
JH977607.1	1769921	A>C	0.05	Synonymous	A1Q1_06183|rna8449:exon_3	A1Q1_06183
JH977607.1	1772422	C>T	0.181818	Nonsynonymous	A1Q1_06183|rna8449:exon_1	A1Q1_06183
JH977607.1	1794606	C>T	0.153846	Nonsynonymous	A1Q1_06192|rna8458:exon_3	A1Q1_06192
JH977607.1	1805575	C>T	0.666667	Nonsynonymous	A1Q1_06196|rna8462:exon_2	A1Q1_06196
JH977607.1	1841833	G>A	0.166667	Nonsynonymous	A1Q1_06211|rna8480:exon_3	A1Q1_06211
JH977607.1	1853580	A>G	0.181818	Nonsynonymous	A1Q1_06216|rna8486:exon_1	A1Q1_06216
JH977607.1	1885087	T>C	0.0769231	Synonymous	A1Q1_06233|rna8503:exon_4	A1Q1_06233
JH977607.1	1921650	C>T	0.111111
JH977607.1	1959485	G>A	0.105263	Nonsynonymous	A1Q1_06349|rna8524:exon_2	A1Q1_06349
JH977607.1	1960557	C>T	0.0137931	Nonsynonymous	A1Q1_06350|rna8525:exon_1	A1Q1_06350
JH977607.1	1976556	A>C	0.285714	Nonsynonymous	A1Q1_06357|rna8532:exon_6	A1Q1_06357
JH977607.1	2024201	T>C	0.025	Synonymous	A1Q1_06372|rna8547:exon_1	A1Q1_06372
JH977607.1	2052760	T>A	0.4	Synonymous	A1Q1_06383|rna8558:exon_1	A1Q1_06383
JH977607.1	2054991	G>A	0.666667	Nonsynonymous	A1Q1_06384|rna8559:exon_3	A1Q1_06384
JH977607.1	2082772	C>T	0.666667	Synonymous	A1Q1_06396|rna8571:exon_1	A1Q1_06396
JH977607.1	2086816	T>C	0.222222	Nonsynonymous	A1Q1_06397|rna8572:exon_3	A1Q1_06397
JH977607.1	2105752	T>G	0.0166667	Synonymous	A1Q1_06405|rna8580:exon_1	A1Q1_06405
JH977607.1	2135996	G>A	0.285714	Synonymous	A1Q1_06415|rna8590:exon_2	A1Q1_06415
JH977607.1	2149224	G>C	0.0192308
JH977607.1	2149225	A>T	0.0178571
JH977607.1	2149227	G>A	0.0178571
JH977607.1	2154314	A>C	0.142857
JH977607.1	2168233	A>C	0.142857	Synonymous	A1Q1_06430|rna8605:exon_2	A1Q1_06430
JH977607.1	2214971	C>T	0.666667	Synonymous	A1Q1_06443|rna8618:exon_2	A1Q1_06443
JH977607.1	2215026	C>T	0.5	Nonsynonymous	A1Q1_06443|rna8618:exon_2	A1Q1_06443
JH977607.1	2250767	A>G	0.0714286
JH977607.1	2259178	G>A	0.5	Nonsynonymous	A1Q1_06455|rna8631:exon_1	A1Q1_06455
JH977607.1	2260134	G>A	1	Synonymous	A1Q1_06455|rna8631:exon_1	A1Q1_06455
JH977607.1	2260280	C>T	0.4	Nonsynonymous	A1Q1_06455|rna8631:exon_1	A1Q1_06455
JH977607.1	2302822	A>C	0.153846	Nonsynonymous	A1Q1_06474|rna8651:exon_3	A1Q1_06474
JH977607.1	2323933	T>G	0.2	Nonsynonymous	A1Q1_06479|rna8656:exon_3	A1Q1_06479
JH977607.1	2328462	A>G	0.00645161
JH977607.1	2405680	T>G	0.0273973
JH977607.1	2437625	T>G	0.0122699
JH977607.1	2451993	T>C	0.5	Synonymous	A1Q1_06528|rna8707:exon_3	A1Q1_06528
JH977607.1	2467614	T>C	0.285714
JH977607.1	2475580	T>C	0.166667	Nonsynonymous	A1Q1_06535|rna8714:exon_3	A1Q1_06535
JH977607.1	2491818	T>G	0.222222	Nonsynonymous	A1Q1_06540|rna8719:exon_1	A1Q1_06540
JH977607.1	2492496	T>A	0.285714
JH977607.1	2512972	G>T	1
JH977607.1	2512980	G>T	1
JH977607.1	2536756	A>C	0.166667	Nonsynonymous	A1Q1_06555|rna8735:exon_1	A1Q1_06555
JH977609.1	13070	T>G	0.285714	Nonsynonymous	A1Q1_06574|rna8754:exon_1	A1Q1_06574
JH977609.1	13083	G>A	0.25	Nonsynonymous	A1Q1_06574|rna8754:exon_1	A1Q1_06574
JH977609.1	25418	G>A	0.166667
JH977609.1	25516	G>A	0.166667	Synonymous	A1Q1_06581|rna8761:exon_1	A1Q1_06581
JH977609.1	25588	C>G	0.2	Synonymous	A1Q1_06581|rna8761:exon_1	A1Q1_06581
JH977609.1	63317	G>A	0.0465116	Synonymous	A1Q1_06594|rna8779:exon_1	A1Q1_06594
JH977609.1	93402	C>T	0.5	Synonymous	A1Q1_06601|rna8786:exon_2	A1Q1_06601
