# Supplementary material for: Integrated transcriptomic analysis of Trichosporon Asahii uncovers the core genes and pathways of fluconazole resistance
Source: Sci Rep. 2017 Dec 19;7:17847. doi: 10.1038/s41598-017-18072-9 (PMC5736589; doi:10.1038/s41598-017-18072-9)
Supplement: Supplementary file 9 — Supplementary Table S8 [file 41598_2017_18072_MOESM9_ESM.xlsx]

## Sheet: Supplementary Table S8
Supplementary Table S8: Mutated positions and genes under YF condition in T8 cells.
Scaffold of T8	Position	T8_to_T8YF	Mutation Ratio	Muation Type	Position Annotation	Gene ID
JH924945.1	2755	A>C	0.166667
JH924945.1	11088	C>T	0.00143885	Nonsynonymous	A1Q2_00039|rna40:exon_1	A1Q2_00039
JH924945.1	57694	T>A	0.00380228
JH924963.1	117169	C>A	0.105263
JH924963.1	118515	A>G	1
JH924963.1	118516	C>T	1
JH924965.1	57	C>T	0.4
JH924989.1	32832	C>G	0.0208333
JH924989.1	193589	T>C	0.4
JH924989.1	299623	G>T	0.0454545	Nonsynonymous	A1Q2_00250|rna268:exon_1	A1Q2_00250
JH924989.1	412491	T>A	0.05
JH924989.1	434985	C>G	0.05
JH924989.1	436727	T>C	0.047619	Synonymous	A1Q2_00300|rna319:exon_1	A1Q2_00300
JH924989.1	436742	C>T	0.0555556	Synonymous	A1Q2_00300|rna319:exon_1	A1Q2_00300
JH924989.1	436859	G>A	0.25
JH924989.1	461794	G>A	0.25	Synonymous	A1Q2_00307|rna326:exon_8	A1Q2_00307
JH924997.1	2646	G>A	0.08
JH925006.1	3375	A>G	0.181818	Synonymous	A1Q2_00352|rna376:exon_6	A1Q2_00352
JH925019.1	534	G>C	0.0128205
JH925032.1	248931	G>A	0.142857	Nonsynonymous	A1Q2_00461|rna499:exon_1	A1Q2_00461
JH925032.1	272502	G>A	1
JH925032.1	272503	A>G	1
JH925032.1	282747	G>C	0.4
JH925032.1	327126	G>A	0.0114943	Nonsynonymous	A1Q2_00485|rna528:exon_2	A1Q2_00485
JH925032.1	327128	T>C	0.0115607	Synonymous	A1Q2_00485|rna528:exon_2	A1Q2_00485
JH925032.1	327158	T>C	0.0114943	Synonymous	A1Q2_00485|rna528:exon_2	A1Q2_00485
JH925032.1	469691	A>G	0.285714	Synonymous	A1Q2_00534|rna581:exon_3	A1Q2_00534
JH925032.1	636287	G>C	0.4	Nonsynonymous	A1Q2_00592|rna647:exon_2	A1Q2_00592
JH925032.1	636347	A>G	0.285714	Nonsynonymous	A1Q2_00592|rna647:exon_2	A1Q2_00592
JH925032.1	636352	G>A	0.285714	Synonymous	A1Q2_00592|rna647:exon_2	A1Q2_00592
JH925032.1	636367	C>G	0.25	Synonymous	A1Q2_00592|rna647:exon_2	A1Q2_00592
JH925032.1	642506	C>T	0.5	Nonsynonymous	A1Q2_00595|rna650:exon_2	A1Q2_00595
JH925032.1	709263	C>A	0.0769231
JH925032.1	742623	C>T	0.0666667
JH925032.1	800487	T>C	0.285714	Synonymous	A1Q2_00650|rna710:exon_8	A1Q2_00650
JH925032.1	813843	C>G	1
JH925032.1	813844	G>C	1
JH925038.1	24	C>T	1
JH925064.1	431690	C>T	0.0740741	Synonymous	A1Q2_00886|rna974:exon_4	A1Q2_00886
JH925064.1	516461	A>C	0.0120482	Synonymous	A1Q2_00914|rna1003:exon_2	A1Q2_00914
JH925064.1	692187	G>A	0.4	Synonymous	A1Q2_00962|rna1052:exon_6	A1Q2_00962
JH925086.1	1051	T>C	0.166667
JH925086.1	1075	C>T	0.142857
JH925086.1	2291	C>T	0.0833333
JH925086.1	4112	A>G	0.04
JH925086.1	5988	A>T	0.0909091
JH925086.1	6104	T>C	0.166667
JH925086.1	6108	A>C	0.4
JH925086.1	7462	A>T	0.0769231	Synonymous	A1Q2_01046|rna1136:exon_1	A1Q2_01046
JH925086.1	10905	T>C	0.0588235	Synonymous	A1Q2_01047|rna1137:exon_1	A1Q2_01047
JH925086.1	11001	A>C	0.0555556	Synonymous	A1Q2_01047|rna1137:exon_1	A1Q2_01047
JH925086.1	12244	T>C	0.0869565	Synonymous	A1Q2_01047|rna1137:exon_2	A1Q2_01047
JH925086.1	12364	G>C	0.0232558	Synonymous	A1Q2_01047|rna1137:exon_2	A1Q2_01047
JH925086.1	12484	C>A	0.011236	Synonymous	A1Q2_01047|rna1137:exon_2	A1Q2_01047
JH925086.1	13083	G>A	0.25
JH925086.1	14257	A>G	0.0384615	Nonsynonymous	A1Q2_01047|rna1137:exon_5	A1Q2_01047
JH925086.1	14782	G>C	0.0384615
JH925086.1	15593	G>A	0.00662252	Synonymous	A1Q2_01048|rna1138:exon_2	A1Q2_01048
JH925086.1	16894	T>G	0.0263158	Nonsynonymous	A1Q2_01049|rna1139:exon_1	A1Q2_01049
JH925086.1	17107	C>T	0.03125
JH925086.1	17598	T>A	0.00961538
JH925086.1	29839	T>C	0.00314465
JH925086.1	29855	A>G	0.00326797
JH925086.1	29866	T>C	0.00343643
JH925086.1	30035	G>T	0.00234192	Synonymous	A1Q2_01055|rna1145:exon_3	A1Q2_01055
JH925086.1	30839	G>C	0.00304878	Synonymous	A1Q2_01055|rna1145:exon_3	A1Q2_01055
JH925086.1	31461	G>A	0.00550964	Synonymous	A1Q2_01055|rna1145:exon_2	A1Q2_01055
JH925086.1	31474	C>T	0.00507614	Synonymous	A1Q2_01055|rna1145:exon_2	A1Q2_01055
JH925086.1	32203	A>C	0.00344828	Nonsynonymous	A1Q2_01055|rna1145:exon_2	A1Q2_01055
JH925086.1	32272	C>G	0.0031348	Nonsynonymous	A1Q2_01055|rna1145:exon_2	A1Q2_01055
JH925086.1	32341	T>G	0.00363636	Synonymous	A1Q2_01055|rna1145:exon_2	A1Q2_01055
JH925086.1	32788	A>T	0.0166667
JH925086.1	32809	C>G	0.0144928
JH925086.1	33422	G>A	0.0740741
JH925086.1	33823	T>C	0.0027933
JH925086.1	33853	A>G	0.00321543
JH925086.1	34091	T>C	0.0625
JH925086.1	35747	T>A	0.2
JH925086.1	35978	G>T	0.0454545
JH925086.1	36328	A>G	0.05	Synonymous	A1Q2_01056|rna1146:exon_6	A1Q2_01056
JH925086.1	36352	G>A	0.047619	Synonymous	A1Q2_01056|rna1146:exon_6	A1Q2_01056
JH925086.1	36526	A>G	0.0588235	Synonymous	A1Q2_01056|rna1146:exon_6	A1Q2_01056
JH925086.1	36664	A>G	0.166667	Synonymous	A1Q2_01056|rna1146:exon_6	A1Q2_01056
JH925086.1	36799	C>A	0.0526316	Synonymous	A1Q2_01056|rna1146:exon_6	A1Q2_01056
JH925086.1	36802	G>A	0.0526316	Synonymous	A1Q2_01056|rna1146:exon_6	A1Q2_01056
JH925086.1	37156	A>G	0.0689655	Synonymous	A1Q2_01056|rna1146:exon_6	A1Q2_01056
JH925086.1	37437	A>G	0.0526316
JH925086.1	37681	A>G	0.0909091	Synonymous	A1Q2_01056|rna1146:exon_5	A1Q2_01056
JH925086.1	37691	A>G	0.1	Synonymous	A1Q2_01056|rna1146:exon_5	A1Q2_01056
JH925086.1	38232	G>A	0.0333333	Synonymous	A1Q2_01056|rna1146:exon_4	A1Q2_01056
JH925086.1	38260	A>G	0.0294118	Synonymous	A1Q2_01056|rna1146:exon_4	A1Q2_01056
JH925086.1	38287	G>A	0.0333333	Synonymous	A1Q2_01056|rna1146:exon_4	A1Q2_01056
JH925086.1	39021	C>G	0.027027	Synonymous	A1Q2_01057|rna1147:exon_1	A1Q2_01057
JH925086.1	39133	T>C	0.025641	Nonsynonymous	A1Q2_01057|rna1147:exon_1	A1Q2_01057
JH925086.1	39653	C>T	0.05	Synonymous	A1Q2_01057|rna1147:exon_2	A1Q2_01057
JH925086.1	39683	T>C	0.0666667	Synonymous	A1Q2_01057|rna1147:exon_2	A1Q2_01057
JH925086.1	39692	T>C	0.0714286	Synonymous	A1Q2_01057|rna1147:exon_2	A1Q2_01057
JH925086.1	39695	A>C	0.0769231	Synonymous	A1Q2_01057|rna1147:exon_2	A1Q2_01057
JH925086.1	40013	A>G	0.05	Synonymous	A1Q2_01057|rna1147:exon_2	A1Q2_01057
JH925086.1	40019	T>C	0.05	Synonymous	A1Q2_01057|rna1147:exon_2	A1Q2_01057
JH925086.1	40070	A>G	0.0625	Synonymous	A1Q2_01057|rna1147:exon_2	A1Q2_01057
JH925086.1	40570	G>A	0.0277778	Synonymous	A1Q2_01057|rna1147:exon_5	A1Q2_01057
JH925086.1	40582	C>T	0.025	Synonymous	A1Q2_01057|rna1147:exon_5	A1Q2_01057
JH925086.1	40621	T>C	0.0232558	Synonymous	A1Q2_01057|rna1147:exon_5	A1Q2_01057
JH925086.1	40826	C>T	0.0243902	Nonsynonymous	A1Q2_01057|rna1147:exon_5	A1Q2_01057
JH925086.1	42019	G>A	0.0909091	Nonsynonymous	A1Q2_01058|rna1148:exon_1	A1Q2_01058
JH925086.1	43153	A>G	0.0666667	Nonsynonymous	A1Q2_01059|rna1149:exon_1	A1Q2_01059
JH925086.1	49087	C>T	0.0166667	Synonymous	A1Q2_01061|rna1155:exon_1	A1Q2_01061
JH925086.1	49200	G>A	0.0183486	Nonsynonymous	A1Q2_01061|rna1155:exon_1	A1Q2_01061
JH925086.1	49458	C>T	0.2
JH925086.1	49786	C>A	0.0224719	Synonymous	A1Q2_01061|rna1155:exon_3	A1Q2_01061
JH925086.1	49787	A>T	0.0224719	Nonsynonymous	A1Q2_01061|rna1155:exon_3	A1Q2_01061
JH925086.1	52172	A>G	0.125	Nonsynonymous	A1Q2_01062|rna1156:exon_4	A1Q2_01062
JH925086.1	53957	G>A	0.0526316	Synonymous	A1Q2_01062|rna1156:exon_1	A1Q2_01062
JH925086.1	55139	C>T	0.00784314	Synonymous	A1Q2_01063|rna1157:exon_3	A1Q2_01063
JH925086.1	55184	C>T	0.00632911	Synonymous	A1Q2_01063|rna1157:exon_3	A1Q2_01063
JH925086.1	56133	C>T	0.00540541	Synonymous	A1Q2_01063|rna1157:exon_4	A1Q2_01063
JH925086.1	56528	T>C	1
JH925086.1	57311	T>C	0.03125	Nonsynonymous	A1Q2_01064|rna1158:exon_2	A1Q2_01064
JH925086.1	58805	A>G	0.0285714	Synonymous	A1Q2_01065|rna1159:exon_2	A1Q2_01065
JH925086.1	58907	C>T	0.015873	Synonymous	A1Q2_01065|rna1159:exon_2	A1Q2_01065
JH925086.1	59025	G>A	0.0178571	Nonsynonymous	A1Q2_01065|rna1159:exon_2	A1Q2_01065
JH925086.1	59096	T>C	0.037037	Synonymous	A1Q2_01065|rna1159:exon_2	A1Q2_01065
JH925086.1	59102	A>G	0.037037	Synonymous	A1Q2_01065|rna1159:exon_2	A1Q2_01065
JH925086.1	59105	T>C	0.04	Synonymous	A1Q2_01065|rna1159:exon_2	A1Q2_01065
JH925086.1	59408	T>C	0.0102041	Synonymous	A1Q2_01066|rna1160:exon_3	A1Q2_01066
JH925086.1	59453	G>C	0.010989	Synonymous	A1Q2_01066|rna1160:exon_3	A1Q2_01066
JH925086.1	59470	C>A	0.025	Nonsynonymous	A1Q2_01066|rna1160:exon_3	A1Q2_01066
JH925086.1	59486	G>C	0.0120482	Synonymous	A1Q2_01066|rna1160:exon_3	A1Q2_01066
JH925086.1	59604	C>T	0.0128205	Nonsynonymous	A1Q2_01066|rna1160:exon_3	A1Q2_01066
JH925086.1	59789	A>G	0.027027	Synonymous	A1Q2_01066|rna1160:exon_3	A1Q2_01066
JH925086.1	59903	G>C	0.0384615	Synonymous	A1Q2_01066|rna1160:exon_3	A1Q2_01066
JH925086.1	59981	G>A	0.1
JH925086.1	59987	C>T	0.111111
JH925086.1	59999	T>C	0.125
JH925086.1	60094	G>C	0.111111	Nonsynonymous	A1Q2_01066|rna1160:exon_2	A1Q2_01066
JH925086.1	60208	C>T	0.025641	Nonsynonymous	A1Q2_01066|rna1160:exon_2	A1Q2_01066
JH925086.1	60403	C>G	0.333333	Nonsynonymous	A1Q2_01066|rna1160:exon_2	A1Q2_01066
JH925086.1	60781	G>T	0.285714	Nonsynonymous	A1Q2_01066|rna1160:exon_2	A1Q2_01066
JH925086.1	60800	G>A	0.181818	Synonymous	A1Q2_01066|rna1160:exon_2	A1Q2_01066
JH925086.1	60809	C>T	0.153846	Synonymous	A1Q2_01066|rna1160:exon_2	A1Q2_01066
JH925086.1	61119	T>G	0.333333
JH925086.1	62384	T>C	0.0232558
JH925086.1	62388	T>C	0.0243902
JH925086.1	62473	G>A	0.0188679	Synonymous	A1Q2_01067|rna1161:exon_1	A1Q2_01067
JH925086.1	62824	C>T	0.0232558	Synonymous	A1Q2_01067|rna1161:exon_1	A1Q2_01067
JH925086.1	62827	C>A	0.0238095	Synonymous	A1Q2_01067|rna1161:exon_1	A1Q2_01067
JH925086.1	62899	C>G	0.0212766	Synonymous	A1Q2_01067|rna1161:exon_1	A1Q2_01067
JH925086.1	62911	T>C	0.0434783	Synonymous	A1Q2_01067|rna1161:exon_1	A1Q2_01067
JH925086.1	63160	T>C	0.0869565	Synonymous	A1Q2_01067|rna1161:exon_1	A1Q2_01067
JH925086.1	63323	G>A	0.025641
JH925086.1	63341	A>G	0.0217391
JH925086.1	63368	C>G	0.0238095
JH925086.1	63375	T>C	0.0217391
JH925086.1	63470	G>A	0.02
JH925086.1	64372	C>G	0.0047619
JH925086.1	64375	A>G	0.00483092
JH925086.1	64393	G>C	0.00571429
JH925087.1	82821	A>G	0.5
JH925087.1	147271	C>T	0.5
JH925087.1	147273	A>C	0.5
JH925087.1	155041	T>C	0.00970874
JH925087.1	342620	C>T	0.08
JH925087.1	342622	G>C	0.08
JH925087.1	342623	T>G	0.08
JH925087.1	579958	G>A	0.285714
JH925087.1	627344	T>G	0.105263	Nonsynonymous	A1Q2_01260|rna1361:exon_3	A1Q2_01260
JH925087.1	632439	T>C	0.0526316	Nonsynonymous	A1Q2_01263|rna1364:exon_2	A1Q2_01263
JH925087.1	632442	C>T	0.0555556	Nonsynonymous	A1Q2_01263|rna1364:exon_2	A1Q2_01263
JH925087.1	646764	T>G	0.5	Nonsynonymous	A1Q2_01270|rna1372:exon_1	A1Q2_01270
JH925089.1	20033	T>C	1	Synonymous	A1Q2_01323|rna1427:exon_5	A1Q2_01323
JH925089.1	31421	G>A	0.0465116	Synonymous	A1Q2_01324|rna1428:exon_2	A1Q2_01324
JH925089.1	64694	C>T	0.0645161	Synonymous	A1Q2_01335|rna1440:exon_4	A1Q2_01335
JH925089.1	394561	G>A	0.222222	Nonsynonymous	A1Q2_01447|rna1562:exon_2	A1Q2_01447
JH925089.1	570386	C>T	0.5	Synonymous	A1Q2_01507|rna1622:exon_3	A1Q2_01507
JH925089.1	627561	C>T	0.125	Nonsynonymous	A1Q2_01527|rna1642:exon_6	A1Q2_01527
JH925089.1	748998	C>T	0.133333	Synonymous	A1Q2_01567|rna1684:exon_2	A1Q2_01567
JH925089.1	759431	C>T	0.125	Nonsynonymous	A1Q2_01572|rna1689:exon_4	A1Q2_01572
JH925089.1	917190	G>A	0.0263158
JH925089.1	990953	G>T	0.00645161	Synonymous	A1Q2_01648|rna1771:exon_6	A1Q2_01648
JH925089.1	990965	G>C	0.00754717	Synonymous	A1Q2_01648|rna1771:exon_6	A1Q2_01648
JH925089.1	990983	A>C	0.0110497	Synonymous	A1Q2_01648|rna1771:exon_6	A1Q2_01648
JH925089.1	991025	T>G	0.0740741	Synonymous	A1Q2_01648|rna1771:exon_6	A1Q2_01648
JH925089.1	991074	C>G	0.153846	Nonsynonymous	A1Q2_01648|rna1771:exon_6	A1Q2_01648
JH925089.1	991142	T>C	0.4	Synonymous	A1Q2_01648|rna1771:exon_6	A1Q2_01648
JH925089.1	993967	G>C	1
JH925089.1	1059922	C>T	0.4	Synonymous	A1Q2_01675|rna1798:exon_2	A1Q2_01675
JH925089.1	1060098	C>T	0.222222	Synonymous	A1Q2_01675|rna1798:exon_3	A1Q2_01675
JH925089.1	1060310	C>T	0.4	Nonsynonymous	A1Q2_01675|rna1798:exon_3	A1Q2_01675
JH925089.1	1060498	C>T	0.285714
JH925089.1	1060599	G>C	0.5	Nonsynonymous	A1Q2_01675|rna1798:exon_5	A1Q2_01675
JH925089.1	1060633	G>A	0.666667	Synonymous	A1Q2_01675|rna1798:exon_5	A1Q2_01675
JH925089.1	1336669	G>A	0.1	Nonsynonymous	A1Q2_01766|rna1900:exon_4	A1Q2_01766
JH925089.1	1419532	A>G	0.0540541	Nonsynonymous	A1Q2_01796|rna1932:exon_1	A1Q2_01796
JH925089.1	1466853	A>G	0.166667
JH925089.1	1466860	T>C	0.166667
JH925089.1	1466919	C>T	0.4
JH925089.1	1622917	G>A	0.0714286	Nonsynonymous	A1Q2_01858|rna1998:exon_1	A1Q2_01858
JH925089.1	1690001	A>G	0.08	Synonymous	A1Q2_01879|rna2019:exon_1	A1Q2_01879
JH925089.1	1690109	A>C	0.0833333	Synonymous	A1Q2_01879|rna2019:exon_1	A1Q2_01879
JH925089.1	1690709	G>C	0.153846	Synonymous	A1Q2_01879|rna2019:exon_1	A1Q2_01879
JH925089.1	1690712	A>G	0.153846	Synonymous	A1Q2_01879|rna2019:exon_1	A1Q2_01879
JH925089.1	1690739	G>C	0.1	Synonymous	A1Q2_01879|rna2019:exon_1	A1Q2_01879
JH925089.1	1690784	T>C	0.1	Synonymous	A1Q2_01879|rna2019:exon_1	A1Q2_01879
JH925089.1	1690799	T>C	0.0952381	Synonymous	A1Q2_01879|rna2019:exon_1	A1Q2_01879
JH925089.1	1770538	C>T	0.0263158	Synonymous	A1Q2_01902|rna2048:exon_6	A1Q2_01902
JH925089.1	1770547	C>T	0.0416667	Synonymous	A1Q2_01902|rna2048:exon_6	A1Q2_01902
JH925089.1	1770563	G>C	0.0555556	Nonsynonymous	A1Q2_01902|rna2048:exon_6	A1Q2_01902
JH925089.1	1783966	T>G	0.666667	Synonymous	A1Q2_01908|rna2054:exon_2	A1Q2_01908
JH925089.1	1920922	C>T	1
JH925089.1	2095404	G>A	0.4	Nonsynonymous	A1Q2_02016|rna2163:exon_5	A1Q2_02016
JH925089.1	2097867	T>C	1
JH925089.1	2209904	T>G	1
JH925089.1	2241369	G>A	0.285714	Synonymous	A1Q2_02055|rna2204:exon_1	A1Q2_02055
JH925089.1	2250199	G>A	0.333333	Nonsynonymous	A1Q2_02056|rna2205:exon_4	A1Q2_02056
JH925089.1	2376969	C>T	0.133333	Synonymous	A1Q2_02098|rna2249:exon_3	A1Q2_02098
JH925089.1	2430105	C>T	0.666667	Nonsynonymous	A1Q2_02111|rna2262:exon_5	A1Q2_02111
JH925089.1	2468056	A>C	0.285714
JH925089.1	2468057	G>T	0.285714
JH925089.1	2468058	G>A	0.285714
JH925089.1	2821986	A>G	0.0526316	Synonymous	A1Q2_02243|rna2404:exon_2	A1Q2_02243
JH925089.1	2927806	G>C	0.0126582	Synonymous	A1Q2_02275|rna2437:exon_2	A1Q2_02275
JH925091.1	98645	C>T	0.5
JH925091.1	136524	G>T	1	Synonymous	A1Q2_02313|rna2476:exon_9	A1Q2_02313
JH925091.1	136526	A>G	1	Nonsynonymous	A1Q2_02313|rna2476:exon_9	A1Q2_02313
JH925091.1	189403	A>G	0.0377358	Nonsynonymous	A1Q2_02330|rna2493:exon_2	A1Q2_02330
JH925091.1	214247	G>A	0.666667	Nonsynonymous	A1Q2_02339|rna2502:exon_1	A1Q2_02339
JH925091.1	264443	T>C	0.4	Nonsynonymous	A1Q2_02357|rna2523:exon_1	A1Q2_02357
JH925091.1	264558	G>A	0.25	Synonymous	A1Q2_02357|rna2523:exon_1	A1Q2_02357
JH925091.1	264566	A>G	0.25	Nonsynonymous	A1Q2_02357|rna2523:exon_1	A1Q2_02357
JH925091.1	264573	T>C	0.222222	Synonymous	A1Q2_02357|rna2523:exon_1	A1Q2_02357
JH925091.1	264714	A>G	0.133333
JH925091.1	264879	A>G	0.2
JH925091.1	273289	G>C	0.2
JH925091.1	273307	G>A	0.222222
JH925091.1	273344	T>G	0.222222
JH925091.1	637277	A>G	0.0606061	Synonymous	A1Q2_02480|rna2656:exon_1	A1Q2_02480
JH925091.1	637379	G>A	0.0740741	Synonymous	A1Q2_02480|rna2656:exon_1	A1Q2_02480
JH925091.1	637538	C>T	0.153846
JH925091.1	637722	G>A	0.5
JH925091.1	637801	T>C	1
JH925091.1	637816	C>T	1
JH925091.1	649884	A>C	1
JH925091.1	649894	G>A	0.666667
JH925091.1	707434	A>G	0.0273973	Synonymous	A1Q2_02501|rna2678:exon_1	A1Q2_02501
JH925092.1	47943	A>G	0.0124224	Synonymous	A1Q2_02536|rna2717:exon_1	A1Q2_02536
JH925092.1	139010	T>C	0.666667	Synonymous	A1Q2_02575|rna2759:exon_1	A1Q2_02575
JH925092.1	139023	G>A	1	Nonsynonymous	A1Q2_02575|rna2759:exon_1	A1Q2_02575
JH925092.1	185226	C>A	1
JH925092.1	190983	G>A	0.0173913	Synonymous	A1Q2_02602|rna2786:exon_4	A1Q2_02602
JH925092.1	261619	C>T	0.25	Nonsynonymous	A1Q2_02634|rna2818:exon_10	A1Q2_02634
JH925092.1	363600	C>T	0.0208333	Nonsynonymous	A1Q2_02676|rna2860:exon_1	A1Q2_02676
JH925092.1	403378	G>A	0.5
JH925092.1	403399	C>T	0.4
JH925092.1	437719	C>G	0.030303
JH925092.1	453803	T>A	0.00877193
JH925092.1	453805	C>G	0.00854701
JH925092.1	715597	G>A	0.0526316	Nonsynonymous	A1Q2_02793|rna2985:exon_4	A1Q2_02793
JH925092.1	762230	A>G	0.2	Nonsynonymous	A1Q2_02803|rna2997:exon_1	A1Q2_02803
JH925092.1	770600	T>C	0.0952381	Synonymous	A1Q2_02807|rna3001:exon_5	A1Q2_02807
JH925092.1	770607	A>T	0.2	Nonsynonymous	A1Q2_02807|rna3001:exon_5	A1Q2_02807
JH925092.1	770615	C>T	1	Synonymous	A1Q2_02807|rna3001:exon_5	A1Q2_02807
JH925092.1	806047	C>G	0.00133067
JH925092.1	812467	G>A	0.666667	Synonymous	A1Q2_02819|rna3014:exon_2	A1Q2_02819
JH925092.1	831347	T>G	0.125
JH925092.1	831348	G>T	0.125
JH925092.1	886123	C>A	0.666667
JH925092.1	1034372	A>C	0.0769231
JH925092.1	1037304	T>A	0.111111
JH925092.1	1037305	G>A	0.111111
JH925092.1	1037306	A>G	0.111111
JH925092.1	1095949	C>T	0.2
JH925092.1	1095958	A>G	0.2
JH925092.1	1103901	T>C	0.0540541	Nonsynonymous	A1Q2_02907|rna3105:exon_3	A1Q2_02907
JH925092.1	1107872	T>A	0.333333	Synonymous	A1Q2_02908|rna3106:exon_1	A1Q2_02908
JH925092.1	1107890	A>G	0.666667	Synonymous	A1Q2_02908|rna3106:exon_1	A1Q2_02908
JH925092.1	1107896	T>A	0.666667	Synonymous	A1Q2_02908|rna3106:exon_1	A1Q2_02908
JH925092.1	1166015	G>A	0.0555556	Nonsynonymous	A1Q2_02931|rna3129:exon_3	A1Q2_02931
JH925092.1	1176479	C>T	0.0357143	Nonsynonymous	A1Q2_02936|rna3135:exon_2	A1Q2_02936
JH925092.1	1230223	A>G	0.222222	Synonymous	A1Q2_02959|rna3159:exon_4	A1Q2_02959
JH925092.1	1230226	C>T	0.222222	Synonymous	A1Q2_02959|rna3159:exon_4	A1Q2_02959
JH925092.1	1230309	C>G	0.25
JH925092.1	1230364	A>T	0.4
JH925092.1	1240374	A>G	0.111111
JH925092.1	1304121	G>A	0.0408163	Nonsynonymous	A1Q2_02979|rna3180:exon_1	A1Q2_02979
JH925092.1	1467359	G>A	0.0210526	Nonsynonymous	A1Q2_03043|rna3249:exon_2	A1Q2_03043
JH925092.1	1467386	C>T	0.0215054	Nonsynonymous	A1Q2_03043|rna3249:exon_2	A1Q2_03043
JH925092.1	1681578	G>A	0.0238095
JH925092.1	1743436	G>A	0.285714
JH925092.1	1789327	C>T	0.0058651	Nonsynonymous	A1Q2_03155|rna3363:exon_3	A1Q2_03155
JH925092.1	1813434	T>G	0.0909091
JH925092.1	1813435	G>T	0.0952381
JH925092.1	1813437	G>C	0.0952381
JH925092.1	1971985	G>A	0.2
JH925092.1	1979609	T>C	0.0588235	Synonymous	A1Q2_03223|rna3432:exon_5	A1Q2_03223
JH925092.1	1979610	G>C	0.0588235	Nonsynonymous	A1Q2_03223|rna3432:exon_5	A1Q2_03223
JH925092.1	1979611	C>G	0.0571429	Nonsynonymous	A1Q2_03223|rna3432:exon_5	A1Q2_03223
JH925092.1	2130162	A>G	0.08
JH925092.1	2153074	T>C	0.0298507	Synonymous	A1Q2_03273|rna3482:exon_1	A1Q2_03273
JH925092.1	2153410	G>A	0.166667	Synonymous	A1Q2_03273|rna3482:exon_1	A1Q2_03273
JH925092.1	2153425	A>G	0.222222	Synonymous	A1Q2_03273|rna3482:exon_1	A1Q2_03273
JH925092.1	2153439	T>C	0.5	Nonsynonymous	A1Q2_03273|rna3482:exon_1	A1Q2_03273
JH925092.1	2153758	G>A	0.333333	Synonymous	A1Q2_03273|rna3482:exon_1	A1Q2_03273
JH925092.1	2153779	A>G	0.166667	Synonymous	A1Q2_03273|rna3482:exon_1	A1Q2_03273
JH925092.1	2153797	A>G	0.133333	Synonymous	A1Q2_03273|rna3482:exon_1	A1Q2_03273
JH925092.1	2153962	G>A	0.0327869	Synonymous	A1Q2_03273|rna3482:exon_1	A1Q2_03273
JH925092.1	2153965	A>G	0.0333333	Synonymous	A1Q2_03273|rna3482:exon_1	A1Q2_03273
JH925092.1	2154112	A>G	0.025	Synonymous	A1Q2_03273|rna3482:exon_1	A1Q2_03273
JH925092.1	2154127	G>C	0.021978	Synonymous	A1Q2_03273|rna3482:exon_1	A1Q2_03273
JH925092.1	2288431	C>T	0.333333
JH925092.1	2315102	C>G	0.666667	Synonymous	A1Q2_03322|rna3534:exon_2	A1Q2_03322
JH925092.1	2324868	C>T	0.0952381	Synonymous	A1Q2_03328|rna3540:exon_2	A1Q2_03328
JH925092.1	2400672	C>T	0.0555556	Synonymous	A1Q2_03357|rna3573:exon_5	A1Q2_03357
JH925092.1	2401716	C>T	0.0571429	Nonsynonymous	A1Q2_03357|rna3573:exon_1	A1Q2_03357
JH925092.1	2422598	G>T	0.0689655	Synonymous	A1Q2_03363|rna3579:exon_1	A1Q2_03363
JH925092.1	2484518	A>G	0.125
JH925092.1	2498882	G>A	0.166667	Nonsynonymous	A1Q2_03390|rna3606:exon_3	A1Q2_03390
JH925092.1	2531462	A>G	1
JH925092.1	2546414	T>C	0.111111	Synonymous	A1Q2_03400|rna3616:exon_3	A1Q2_03400
JH925092.1	2583824	A>G	0.0119048
JH925092.1	2593905	G>A	0.0350877	Nonsynonymous	A1Q2_03419|rna3635:exon_1	A1Q2_03419
JH925092.1	2649417	T>C	0.2	Nonsynonymous	A1Q2_03436|rna3652:exon_1	A1Q2_03436
JH925092.1	2649489	G>A	0.285714	Nonsynonymous	A1Q2_03436|rna3652:exon_1	A1Q2_03436
JH925092.1	2736815	C>G	0.666667
JH925092.1	2745357	A>C	0.05	Nonsynonymous	A1Q2_03474|rna3693:exon_1	A1Q2_03474
JH925092.1	3003814	A>G	0.666667	Nonsynonymous	A1Q2_03552|rna3774:exon_11	A1Q2_03552
JH925092.1	3128394	C>A	0.285714	Synonymous	A1Q2_03598|rna3820:exon_1	A1Q2_03598
JH925092.1	3128421	C>T	0.285714	Synonymous	A1Q2_03598|rna3820:exon_1	A1Q2_03598
JH925092.1	3128469	T>A	0.2	Synonymous	A1Q2_03598|rna3820:exon_1	A1Q2_03598
JH925092.1	3128472	A>G	0.181818	Synonymous	A1Q2_03598|rna3820:exon_1	A1Q2_03598
JH925092.1	3128514	T>C	0.2	Synonymous	A1Q2_03598|rna3820:exon_1	A1Q2_03598
JH925092.1	3151288	C>T	0.4	Nonsynonymous	A1Q2_03608|rna3830:exon_1	A1Q2_03608
JH925092.1	3167606	A>G	1
JH925092.1	3177099	C>T	0.181818	Synonymous	A1Q2_03618|rna3840:exon_2	A1Q2_03618
JH925093.1	43261	C>T	0.4	Nonsynonymous	A1Q2_03656|rna3878:exon_1	A1Q2_03656
JH925093.1	67122	G>A	0.0588235	Synonymous	A1Q2_03668|rna3890:exon_3	A1Q2_03668
JH925093.1	67195	G>C	0.0689655	Nonsynonymous	A1Q2_03668|rna3890:exon_3	A1Q2_03668
JH925093.1	67196	C>G	0.0689655	Nonsynonymous	A1Q2_03668|rna3890:exon_3	A1Q2_03668
JH925093.1	67198	T>G	0.0689655	Nonsynonymous	A1Q2_03668|rna3890:exon_3	A1Q2_03668
JH925093.1	93580	T>C	0.222222	Synonymous	A1Q2_03679|rna3903:exon_2	A1Q2_03679
JH925093.1	155019	G>C	0.017094
JH925093.1	155020	T>C	0.017094
JH925093.1	155021	G>C	0.017094
JH925093.1	163425	A>C	0.285714	Nonsynonymous	A1Q2_03705|rna3929:exon_7	A1Q2_03705
JH925093.1	166185	T>A	0.111111	Nonsynonymous	A1Q2_03706|rna3930:exon_1	A1Q2_03706
JH925093.1	263629	G>A	0.285714	Nonsynonymous	A1Q2_03736|rna3965:exon_2	A1Q2_03736
JH925093.1	326104	C>T	0.0163934	Nonsynonymous	A1Q2_03752|rna3985:exon_4	A1Q2_03752
JH925093.1	332720	C>T	0.285714	Synonymous	A1Q2_03755|rna3988:exon_3	A1Q2_03755
JH925093.1	376089	C>T	0.153846	Nonsynonymous	A1Q2_03770|rna4003:exon_1	A1Q2_03770
JH925093.1	456022	C>T	0.153846	Nonsynonymous	A1Q2_03787|rna4021:exon_1	A1Q2_03787
JH925093.1	485046	G>A	0.0952381	Nonsynonymous	A1Q2_03795|rna4029:exon_1	A1Q2_03795
JH925093.1	493392	G>A	0.0465116	Synonymous	A1Q2_03797|rna4031:exon_1	A1Q2_03797
JH925093.1	494511	G>A	1	Synonymous	A1Q2_03798|rna4032:exon_3	A1Q2_03798
JH925093.1	494538	G>A	0.4	Synonymous	A1Q2_03798|rna4032:exon_3	A1Q2_03798
JH925093.1	494574	C>G	0.181818	Synonymous	A1Q2_03798|rna4032:exon_3	A1Q2_03798
JH925093.1	494598	G>A	0.153846	Synonymous	A1Q2_03798|rna4032:exon_3	A1Q2_03798
JH925093.1	494888	G>T	0.25	Nonsynonymous	A1Q2_03798|rna4032:exon_1	A1Q2_03798
JH925093.1	494908	A>G	0.5	Synonymous	A1Q2_03798|rna4032:exon_1	A1Q2_03798
JH925093.1	494937	G>A	0.0588235
JH925093.1	494953	A>T	0.0952381
JH925093.1	494955	A>G	0.0952381
JH925093.1	515756	A>T	0.153846
JH925093.1	557243	T>G	0.666667	Synonymous	A1Q2_03813|rna4050:exon_2	A1Q2_03813
JH925093.1	573022	G>T	0.125
JH925093.1	573024	T>C	0.222222
JH925093.1	652026	G>A	0.25
JH925093.1	716700	G>A	0.0238095	Nonsynonymous	A1Q2_03867|rna4108:exon_2	A1Q2_03867
JH925093.1	717017	T>C	0.015748	Synonymous	A1Q2_03867|rna4108:exon_2	A1Q2_03867
JH925093.1	769265	T>G	0.333333	Synonymous	A1Q2_03887|rna4128:exon_9	A1Q2_03887
JH925093.1	798886	G>A	0.00687285	Nonsynonymous	A1Q2_03897|rna4138:exon_6	A1Q2_03897
JH925093.1	798898	A>G	0.00647249	Nonsynonymous	A1Q2_03897|rna4138:exon_6	A1Q2_03897
JH925093.1	860469	A>G	0.117647
JH925093.1	917244	C>T	0.0769231
JH925093.1	936173	G>A	0.2	Nonsynonymous	A1Q2_03943|rna4186:exon_3	A1Q2_03943
JH925093.1	1027709	C>T	0.0416667	Nonsynonymous	A1Q2_03974|rna4218:exon_4	A1Q2_03974
JH925093.1	1049236	C>G	0.025
JH925093.1	1182122	A>G	0.166667	Synonymous	A1Q2_04023|rna4268:exon_1	A1Q2_04023
JH925093.1	1182123	A>T	0.166667	Nonsynonymous	A1Q2_04023|rna4268:exon_1	A1Q2_04023
JH925093.1	1245505	G>A	0.0625	Nonsynonymous	A1Q2_04040|rna4285:exon_1	A1Q2_04040
JH925093.1	1357905	C>T	0.285714
JH925093.1	1377866	G>T	1
JH925093.1	1378367	T>C	1
JH925093.1	1516213	A>C	1
JH925093.1	1601880	C>T	0.0454545
JH925093.1	1618929	C>T	0.285714	Nonsynonymous	A1Q2_04153|rna4401:exon_1	A1Q2_04153
JH925093.1	1664594	A>G	0.25	Nonsynonymous	A1Q2_04165|rna4413:exon_3	A1Q2_04165
JH925093.1	1671546	G>A	0.666667
JH925093.1	1701842	C>T	0.0408163	Nonsynonymous	A1Q2_04177|rna4426:exon_7	A1Q2_04177
JH925093.1	1839904	G>A	0.0130719	Nonsynonymous	A1Q2_04217|rna4476:exon_4	A1Q2_04217
JH925093.1	2083912	C>T	0.25	Nonsynonymous	A1Q2_04297|rna4566:exon_7	A1Q2_04297
JH925093.1	2102950	C>T	1	Synonymous	A1Q2_04299|rna4568:exon_2	A1Q2_04299
JH925093.1	2198391	A>T	0.4
JH925093.1	2198397	T>C	0.5
JH925093.1	2199033	T>C	0.0185185	Synonymous	A1Q2_04316|rna4586:exon_1	A1Q2_04316
JH925093.1	2267040	C>T	0.0333333	Nonsynonymous	A1Q2_04343|rna4613:exon_5	A1Q2_04343
JH925093.1	2399324	T>C	0.4	Synonymous	A1Q2_04367|rna4638:exon_1	A1Q2_04367
JH925093.1	2399394	A>G	0.4	Nonsynonymous	A1Q2_04367|rna4638:exon_1	A1Q2_04367
JH925093.1	2399478	T>C	0.5	Nonsynonymous	A1Q2_04367|rna4638:exon_1	A1Q2_04367
JH925093.1	2455791	A>G	0.166667	Synonymous	A1Q2_04383|rna4654:exon_4	A1Q2_04383
JH925093.1	2455792	G>A	0.166667	Nonsynonymous	A1Q2_04383|rna4654:exon_4	A1Q2_04383
JH925093.1	2464416	C>T	1	Nonsynonymous	A1Q2_04385|rna4656:exon_5	A1Q2_04385
JH925093.1	2491271	G>C	0.0571429	Nonsynonymous	A1Q2_04395|rna4666:exon_2	A1Q2_04395
JH925093.1	2535560	G>A	1	Nonsynonymous	A1Q2_04408|rna4679:exon_2	A1Q2_04408
JH925093.1	2535568	C>T	1	Synonymous	A1Q2_04408|rna4679:exon_2	A1Q2_04408
JH925093.1	2535571	T>C	1	Synonymous	A1Q2_04408|rna4679:exon_2	A1Q2_04408
JH925093.1	2535613	G>C	0.666667	Synonymous	A1Q2_04408|rna4679:exon_2	A1Q2_04408
JH925093.1	2897507	C>T	0.0869565	Synonymous	A1Q2_04579|rna4882:exon_3	A1Q2_04579
JH925093.1	3092958	A>G	0.020202
JH925093.1	3181512	T>C	0.5	Nonsynonymous	A1Q2_04690|rna5005:exon_1	A1Q2_04690
JH925093.1	3181527	T>G	0.5	Nonsynonymous	A1Q2_04690|rna5005:exon_1	A1Q2_04690
JH925093.1	3200625	G>A	0.666667	Nonsynonymous	A1Q2_04699|rna5025:exon_1	A1Q2_04699
JH925093.1	3214596	G>A	0.133333
JH925093.1	3250598	T>C	0.5
JH925093.1	3250599	G>A	0.5
JH925093.1	3254107	C>T	0.666667
JH925093.1	3254116	A>G	0.666667
JH925093.1	3254230	T>C	1
JH925093.1	3254310	T>C	1
JH925093.1	3254341	G>A	1
JH925093.1	3254353	G>A	1
JH925093.1	3254723	A>G	0.666667
JH925093.1	3254806	C>G	1
JH925094.1	83050	C>T	0.5
JH925094.1	207686	G>C	0.0526316	Nonsynonymous	A1Q2_04801|rna5142:exon_2	A1Q2_04801
JH925094.1	332296	G>A	0.0392157	Nonsynonymous	A1Q2_04843|rna5186:exon_3	A1Q2_04843
JH925094.1	396175	A>G	0.285714	Synonymous	A1Q2_04863|rna5206:exon_2	A1Q2_04863
JH925094.1	454323	A>G	0.00701754	Nonsynonymous	A1Q2_04881|rna5232:exon_3	A1Q2_04881
JH925094.1	454383	C>T	0.00471698	Nonsynonymous	A1Q2_04881|rna5232:exon_3	A1Q2_04881
JH925094.1	519638	C>T	0.0204082	Nonsynonymous	A1Q2_04903|rna5254:exon_2	A1Q2_04903
JH925094.1	550047	A>C	0.0344828	Nonsynonymous	A1Q2_04916|rna5267:exon_1	A1Q2_04916
JH925094.1	580186	C>G	0.00197824	Nonsynonymous	A1Q2_04922|rna5273:exon_2	A1Q2_04922
JH925094.1	580384	G>A	0.00226757
JH925094.1	580387	A>G	0.00226757
JH925094.1	582377	C>T	0.5	Nonsynonymous	A1Q2_04923|rna5274:exon_6	A1Q2_04923
JH925094.1	708878	T>A	0.4	Nonsynonymous	A1Q2_04962|rna5313:exon_3	A1Q2_04962
JH925094.1	716324	G>A	0.666667
JH925094.1	813010	T>C	0.5	Synonymous	A1Q2_05002|rna5353:exon_3	A1Q2_05002
JH925094.1	815896	T>C	1	Nonsynonymous	A1Q2_05004|rna5355:exon_1	A1Q2_05004
JH925094.1	859027	G>A	1	Synonymous	A1Q2_05021|rna5374:exon_1	A1Q2_05021
JH925094.1	859030	G>A	1	Synonymous	A1Q2_05021|rna5374:exon_1	A1Q2_05021
JH925094.1	859036	A>T	1	Synonymous	A1Q2_05021|rna5374:exon_1	A1Q2_05021
JH925094.1	891374	A>G	0.0416667	Nonsynonymous	A1Q2_05033|rna5386:exon_2	A1Q2_05033
JH925094.1	895590	C>A	0.0151515
JH925094.1	1009071	G>A	0.117647	Nonsynonymous	A1Q2_05070|rna5423:exon_3	A1Q2_05070
JH925094.1	1074978	A>G	0.03125
JH925094.1	1119454	T>C	0.00677966	Nonsynonymous	A1Q2_05116|rna5469:exon_3	A1Q2_05116
JH925094.1	1367365	C>T	0.05	Nonsynonymous	A1Q2_05203|rna5560:exon_2	A1Q2_05203
JH925094.1	1412673	T>G	0.181818	Synonymous	A1Q2_05220|rna5578:exon_1	A1Q2_05220
JH925094.1	1478702	A>C	0.333333	Synonymous	A1Q2_05240|rna5598:exon_5	A1Q2_05240
JH925094.1	1585244	G>A	0.666667
JH925094.1	1668104	G>C	0.0454545	Synonymous	A1Q2_05312|rna5670:exon_3	A1Q2_05312
JH925094.1	1668119	A>G	0.0555556	Synonymous	A1Q2_05312|rna5670:exon_3	A1Q2_05312
JH925094.1	1668170	C>T	0.181818	Synonymous	A1Q2_05312|rna5670:exon_3	A1Q2_05312
JH925094.1	1668182	C>T	1	Synonymous	A1Q2_05312|rna5670:exon_3	A1Q2_05312
JH925094.1	1668302	C>G	1	Synonymous	A1Q2_05312|rna5670:exon_3	A1Q2_05312
JH925094.1	1668398	C>T	0.2	Synonymous	A1Q2_05312|rna5670:exon_3	A1Q2_05312
JH925094.1	1668410	T>G	0.0952381	Synonymous	A1Q2_05312|rna5670:exon_3	A1Q2_05312
JH925094.1	1668431	C>G	0.0833333	Synonymous	A1Q2_05312|rna5670:exon_3	A1Q2_05312
JH925094.1	1668485	C>G	0.0253165	Synonymous	A1Q2_05312|rna5670:exon_3	A1Q2_05312
JH925094.1	1668503	C>T	0.0217391	Synonymous	A1Q2_05312|rna5670:exon_3	A1Q2_05312
JH925094.1	1799256	G>A	0.333333	Synonymous	A1Q2_05362|rna5721:exon_1	A1Q2_05362
JH925094.1	1884630	G>A	0.0645161	Synonymous	A1Q2_05389|rna5752:exon_3	A1Q2_05389
JH925094.1	1897160	A>G	0.4
JH925094.1	1897211	A>G	0.333333
JH925094.1	1897226	T>G	0.5
JH925094.1	1897294	A>G	0.5
JH925094.1	1919413	A>G	0.5	Nonsynonymous	A1Q2_05404|rna5767:exon_4	A1Q2_05404
JH925094.1	2052333	C>T	0.142857	Synonymous	A1Q2_05449|rna5815:exon_2	A1Q2_05449
JH925094.1	2138891	C>T	0.1	Nonsynonymous	A1Q2_05473|rna5842:exon_5	A1Q2_05473
JH925094.1	2149372	C>A	0.0425532
JH925094.1	2159719	C>T	0.285714	Nonsynonymous	A1Q2_05480|rna5849:exon_2	A1Q2_05480
JH925094.1	2164037	G>A	0.0540541
JH925094.1	2311457	G>A	0.0909091	Nonsynonymous	A1Q2_05537|rna5906:exon_1	A1Q2_05537
JH925094.1	2320247	T>C	1	Synonymous	A1Q2_05542|rna5911:exon_1	A1Q2_05542
JH925094.1	2320322	A>G	0.666667	Synonymous	A1Q2_05542|rna5911:exon_1	A1Q2_05542
JH925094.1	2570600	T>A	0.222222	Nonsynonymous	A1Q2_05621|rna5996:exon_14	A1Q2_05621
JH925094.1	2573449	T>C	0.0714286	Nonsynonymous	A1Q2_05622|rna5997:exon_5	A1Q2_05622
JH925094.1	2627815	A>C	0.117647	Synonymous	A1Q2_05639|rna6016:exon_5	A1Q2_05639
JH925094.1	2627816	G>T	0.117647	Nonsynonymous	A1Q2_05639|rna6016:exon_5	A1Q2_05639
JH925095.1	98345	G>A	0.117647
JH925095.1	98354	T>C	0.333333
JH925095.1	119772	C>T	0.0176991	Synonymous	A1Q2_05752|rna6159:exon_3	A1Q2_05752
JH925095.1	119910	G>A	0.0169492	Synonymous	A1Q2_05752|rna6159:exon_3	A1Q2_05752
JH925095.1	119996	G>A	0.015625	Synonymous	A1Q2_05752|rna6159:exon_3	A1Q2_05752
JH925095.1	120141	G>A	0.0408163	Synonymous	A1Q2_05752|rna6159:exon_3	A1Q2_05752
JH925095.1	120204	A>G	0.0740741	Synonymous	A1Q2_05752|rna6159:exon_3	A1Q2_05752
JH925095.1	120207	G>C	0.0740741	Synonymous	A1Q2_05752|rna6159:exon_3	A1Q2_05752
JH925095.1	120225	G>A	0.0487805	Synonymous	A1Q2_05752|rna6159:exon_3	A1Q2_05752
JH925095.1	120258	G>A	0.0769231	Synonymous	A1Q2_05752|rna6159:exon_3	A1Q2_05752
JH925095.1	120282	T>C	0.0740741	Synonymous	A1Q2_05752|rna6159:exon_3	A1Q2_05752
JH925095.1	165420	C>T	0.153846	Nonsynonymous	A1Q2_05772|rna6180:exon_3	A1Q2_05772
JH925095.1	320106	T>G	0.00274725	Nonsynonymous	A1Q2_05827|rna6236:exon_2	A1Q2_05827
JH925095.1	437789	G>A	0.5
JH925095.1	706187	C>T	1	Synonymous	A1Q2_05947|rna6372:exon_1	A1Q2_05947
JH925095.1	767959	G>T	0.0377358
JH925095.1	767961	G>T	0.0377358
JH925095.1	767971	C>T	0.0333333
JH925095.1	772522	G>T	0.285714
JH925095.1	820831	A>G	0.0153846
JH925095.1	820832	C>A	0.0153846
JH925095.1	829401	G>T	0.222222
JH925095.1	895198	G>A	0.5	Nonsynonymous	A1Q2_06007|rna6436:exon_2	A1Q2_06007
JH925095.1	943993	G>A	0.0869565	Nonsynonymous	A1Q2_06021|rna6450:exon_2	A1Q2_06021
JH925095.1	1078756	T>C	0.142857	Synonymous	A1Q2_06066|rna6496:exon_4	A1Q2_06066
JH925095.1	1078768	T>A	0.4	Synonymous	A1Q2_06066|rna6496:exon_4	A1Q2_06066
JH925095.1	1078771	T>C	0.666667	Synonymous	A1Q2_06066|rna6496:exon_4	A1Q2_06066
JH925095.1	1079296	A>G	0.5	Synonymous	A1Q2_06066|rna6496:exon_4	A1Q2_06066
JH925095.1	1079299	T>C	0.5	Synonymous	A1Q2_06066|rna6496:exon_4	A1Q2_06066
JH925095.1	1079314	C>T	0.181818	Synonymous	A1Q2_06066|rna6496:exon_4	A1Q2_06066
JH925095.1	1107265	C>T	0.285714
JH925095.1	1178046	C>G	0.111111	Nonsynonymous	A1Q2_06099|rna6529:exon_2	A1Q2_06099
JH925095.1	1211854	A>G	0.0588235	Nonsynonymous	A1Q2_06108|rna6538:exon_4	A1Q2_06108
JH925095.1	1281622	C>T	0.0183486	Nonsynonymous	A1Q2_06143|rna6574:exon_2	A1Q2_06143
JH925095.1	1337922	T>G	0.0454545
JH925095.1	1437828	G>A	0.4	Synonymous	A1Q2_06187|rna6622:exon_3	A1Q2_06187
JH925095.1	1571221	G>T	0.153846	Nonsynonymous	A1Q2_06228|rna6665:exon_1	A1Q2_06228
JH925095.1	1578041	G>A	0.5	Nonsynonymous	A1Q2_06231|rna6668:exon_3	A1Q2_06231
JH925095.1	1682520	G>A	0.0833333	Synonymous	A1Q2_06270|rna6707:exon_3	A1Q2_06270
JH925095.1	1695733	T>C	0.04	Nonsynonymous	A1Q2_06276|rna6713:exon_2	A1Q2_06276
JH925095.1	1948572	G>C	1
JH925095.1	2185200	T>A	0.00813008
JH925095.1	2207872	C>T	0.0285714	Nonsynonymous	A1Q2_06462|rna6902:exon_2	A1Q2_06462
JH925095.1	2335581	A>T	0.0454545	Synonymous	A1Q2_06501|rna6942:exon_3	A1Q2_06501
JH925095.1	2530863	G>A	0.0588235
JH925095.1	2530864	T>C	0.0588235
JH925095.1	2530865	G>A	0.0588235
JH925095.1	2774440	A>G	0.133333	Nonsynonymous	A1Q2_06651|rna7101:exon_1	A1Q2_06651
JH925095.1	2774849	A>G	1
JH925095.1	2790805	A>G	0.133333	Nonsynonymous	A1Q2_06656|rna7106:exon_3	A1Q2_06656
JH925095.1	2978455	C>T	0.0833333
JH925095.1	3072564	C>T	0.25	Nonsynonymous	A1Q2_06747|rna7212:exon_3	A1Q2_06747
JH925095.1	3122350	T>C	0.4
JH925095.1	3122353	C>T	0.4
JH925095.1	3184706	C>T	0.25	Nonsynonymous	A1Q2_06793|rna7259:exon_1	A1Q2_06793
JH925095.1	3340997	C>T	0.1	Nonsynonymous	A1Q2_06849|rna7317:exon_2	A1Q2_06849
JH925095.1	3341639	T>C	0.166667	Synonymous	A1Q2_06849|rna7317:exon_1	A1Q2_06849
JH925095.1	3360137	G>A	0.0588235
JH925095.1	3480663	C>T	0.181818	Nonsynonymous	A1Q2_06887|rna7357:exon_4	A1Q2_06887
JH925095.1	3489140	C>T	0.0333333	Synonymous	A1Q2_06891|rna7361:exon_1	A1Q2_06891
JH925095.1	3573658	C>T	0.0392157	Nonsynonymous	A1Q2_06914|rna7388:exon_1	A1Q2_06914
JH925095.1	3577589	G>A	0.0289855	Nonsynonymous	A1Q2_06916|rna7390:exon_1	A1Q2_06916
JH925096.1	57508	C>T	0.333333	Nonsynonymous	A1Q2_07041|rna7518:exon_2	A1Q2_07041
JH925096.1	60567	G>C	0.030303	Nonsynonymous	A1Q2_07043|rna7520:exon_1	A1Q2_07043
JH925096.1	313370	A>C	0.181818
JH925096.1	349148	A>C	0.0115607
JH925096.1	391919	T>C	0.5	Nonsynonymous	A1Q2_07169|rna7653:exon_1	A1Q2_07169
JH925096.1	533833	A>C	0.0909091
JH925096.1	548566	T>C	1
JH925096.1	601982	T>C	0.0217391	Nonsynonymous	A1Q2_07246|rna7735:exon_3	A1Q2_07246
JH925096.1	684910	G>A	0.666667
JH925096.1	703637	A>C	0.25	Nonsynonymous	A1Q2_07286|rna7775:exon_1	A1Q2_07286
JH925096.1	799547	G>A	0.666667
JH925096.1	871777	C>T	0.0487805	Nonsynonymous	A1Q2_07341|rna7831:exon_1	A1Q2_07341
JH925096.1	885658	G>C	0.0625
JH925096.1	895090	C>T	0.2	Nonsynonymous	A1Q2_07347|rna7837:exon_4	A1Q2_07347
JH925096.1	964270	G>A	0.00892857
JH925096.1	1202259	C>T	1
JH925096.1	1209515	C>T	0.133333	Nonsynonymous	A1Q2_07466|rna7962:exon_6	A1Q2_07466
JH925096.1	1278709	C>T	0.666667	Nonsynonymous	A1Q2_07485|rna7981:exon_2	A1Q2_07485
JH925096.1	1299926	C>T	0.333333	Nonsynonymous	A1Q2_07491|rna7987:exon_1	A1Q2_07491
JH925096.1	1349864	A>C	0.333333	Nonsynonymous	A1Q2_07509|rna8005:exon_1	A1Q2_07509
JH925096.1	1401544	T>G	0.0526316	Synonymous	A1Q2_07525|rna8021:exon_2	A1Q2_07525
JH925096.1	1550497	G>A	0.142857
JH925096.1	1615805	C>T	0.00188324
JH925096.1	1616418	C>G	0.0344828
JH925096.1	1636464	G>A	0.4	Synonymous	A1Q2_07603|rna8106:exon_15	A1Q2_07603
JH925096.1	1636467	G>A	0.4	Synonymous	A1Q2_07603|rna8106:exon_15	A1Q2_07603
JH925096.1	1636477	A>T	0.4	Nonsynonymous	A1Q2_07603|rna8106:exon_15	A1Q2_07603
JH925096.1	1636503	G>A	1	Synonymous	A1Q2_07603|rna8106:exon_15	A1Q2_07603
JH925096.1	1636521	G>A	0.666667	Synonymous	A1Q2_07603|rna8106:exon_15	A1Q2_07603
JH925096.1	1636569	G>A	0.5	Synonymous	A1Q2_07603|rna8106:exon_15	A1Q2_07603
JH925096.1	1636587	G>A	1	Synonymous	A1Q2_07603|rna8106:exon_15	A1Q2_07603
JH925096.1	1636620	A>G	0.4	Synonymous	A1Q2_07603|rna8106:exon_15	A1Q2_07603
JH925096.1	1636653	G>A	0.285714	Synonymous	A1Q2_07603|rna8106:exon_15	A1Q2_07603
JH925096.1	1636728	A>G	0.4	Synonymous	A1Q2_07603|rna8106:exon_15	A1Q2_07603
JH925096.1	1636734	G>C	0.4	Synonymous	A1Q2_07603|rna8106:exon_15	A1Q2_07603
JH925096.1	1636764	G>A	0.5	Synonymous	A1Q2_07603|rna8106:exon_15	A1Q2_07603
JH925096.1	1636773	A>G	1	Synonymous	A1Q2_07603|rna8106:exon_15	A1Q2_07603
JH925096.1	1636827	G>A	0.666667	Synonymous	A1Q2_07603|rna8106:exon_15	A1Q2_07603
JH925096.1	1636836	C>G	1	Synonymous	A1Q2_07603|rna8106:exon_15	A1Q2_07603
JH925096.1	1636923	G>A	0.285714	Synonymous	A1Q2_07603|rna8106:exon_15	A1Q2_07603
JH925096.1	1636925	C>G	0.285714	Nonsynonymous	A1Q2_07603|rna8106:exon_15	A1Q2_07603
JH925096.1	1636944	C>G	0.125	Synonymous	A1Q2_07603|rna8106:exon_15	A1Q2_07603
JH925096.1	1637222	T>C	0.666667	Nonsynonymous	A1Q2_07603|rna8106:exon_15	A1Q2_07603
JH925096.1	1637253	G>A	0.25	Synonymous	A1Q2_07603|rna8106:exon_15	A1Q2_07603
JH925096.1	1652045	G>C	0.333333
JH925096.1	1683020	G>A	0.25
JH925096.1	1778840	T>A	0.1	Nonsynonymous	A1Q2_07650|rna8155:exon_4	A1Q2_07650
JH925096.1	1796783	C>T	0.00655738	Synonymous	A1Q2_07656|rna8161:exon_2	A1Q2_07656
JH925096.1	1799983	G>C	0.0909091	Nonsynonymous	A1Q2_07657|rna8162:exon_3	A1Q2_07657
JH925096.1	1871134	T>C	0.333333
JH925096.1	1896218	C>T	0.117647	Nonsynonymous	A1Q2_07676|rna8182:exon_1	A1Q2_07676
JH925096.1	1953997	G>T	0.0526316	Nonsynonymous	A1Q2_07694|rna8200:exon_4	A1Q2_07694
JH925096.1	2003690	T>A	0.142857	Synonymous	A1Q2_07709|rna8215:exon_3	A1Q2_07709
JH925096.1	2003691	G>A	0.142857	Synonymous	A1Q2_07709|rna8215:exon_3	A1Q2_07709
JH925096.1	2003692	A>G	0.142857	Synonymous	A1Q2_07709|rna8215:exon_3	A1Q2_07709
JH925096.1	2051118	G>A	0.0327869	Nonsynonymous	A1Q2_07726|rna8233:exon_2	A1Q2_07726
JH925096.1	2401428	A>G	0.08	Synonymous	A1Q2_07843|rna8353:exon_4	A1Q2_07843
JH925096.1	2424354	T>C	0.222222	Synonymous	A1Q2_07851|rna8361:exon_2	A1Q2_07851
JH925096.1	2424446	T>A	0.153846	Nonsynonymous	A1Q2_07851|rna8361:exon_2	A1Q2_07851
JH925096.1	2436547	T>C	0.0465116
JH925096.1	2436562	A>C	0.0434783	Nonsynonymous	A1Q2_07853|rna8363:exon_3	A1Q2_07853
JH925096.1	2583941	G>A	0.5	Nonsynonymous	A1Q2_07900|rna8410:exon_2	A1Q2_07900
JH925096.1	2598900	C>T	0.0645161
JH925096.1	2687495	C>T	0.0444444	Nonsynonymous	A1Q2_07938|rna8448:exon_4	A1Q2_07938
JH925096.1	2832852	A>G	0.666667
JH925096.1	2876228	A>C	0.2	Nonsynonymous	A1Q2_08005|rna8515:exon_2	A1Q2_08005
JH925096.1	2952304	G>A	0.222222	Nonsynonymous	A1Q2_08027|rna8538:exon_1	A1Q2_08027
JH925096.1	3105109	G>A	0.5	Nonsynonymous	A1Q2_08083|rna8594:exon_1	A1Q2_08083
JH925096.1	3186572	T>C	0.0909091	Synonymous	A1Q2_08109|rna8621:exon_2	A1Q2_08109
JH925096.1	3412223	C>T	0.0350877	Nonsynonymous	A1Q2_08183|rna8703:exon_3	A1Q2_08183
JH925096.1	3419864	A>G	0.333333	Nonsynonymous	A1Q2_08185|rna8705:exon_1	A1Q2_08185
JH925096.1	3485345	C>T	0.0714286	Nonsynonymous	A1Q2_08208|rna8728:exon_2	A1Q2_08208
JH925096.1	3533916	G>A	0.0408163
JH925096.1	3578909	A>G	0.0049505
JH925096.1	3578925	C>T	0.00609756
JH925096.1	3578947	T>G	0.015873
JH925096.1	3578952	G>A	0.015873
JH925096.1	3583323	T>C	0.166667	Nonsynonymous	A1Q2_08244|rna8764:exon_2	A1Q2_08244
JH925096.1	3585589	C>T	0.0357143
JH925096.1	3802456	T>C	0.0769231	Nonsynonymous	A1Q2_08309|rna8831:exon_2	A1Q2_08309
JH925096.1	3988219	G>A	0.0384615
JH925096.1	4124270	C>T	0.142857	Synonymous	A1Q2_08413|rna8940:exon_5	A1Q2_08413
JH925096.1	4159469	C>T	0.5	Nonsynonymous	A1Q2_08431|rna8958:exon_1	A1Q2_08431
JH925096.1	4188495	C>T	0.5
JH925096.1	4200953	T>C	0.4	Synonymous	A1Q2_08442|rna8970:exon_7	A1Q2_08442
JH925096.1	4308341	T>A	0.181818	Nonsynonymous	A1Q2_08485|rna9014:exon_2	A1Q2_08485
