# Supplementary material for: Integrated transcriptomic analysis of Trichosporon Asahii uncovers the core genes and pathways of fluconazole resistance
Source: Sci Rep. 2017 Dec 19;7:17847. doi: 10.1038/s41598-017-18072-9 (PMC5736589; doi:10.1038/s41598-017-18072-9)
Supplement: Supplementary file 10 — Supplementary Table S9 [file 41598_2017_18072_MOESM10_ESM.xlsx]

## Sheet: Supplementary Table S9
Supplementary Table S9: Common mutated genes in YF condition in T2 and T8 cells.
Scaffold of T2	Position	T2_to_T2YF	Mutation Ratio	Position Annotation	Gene ID	Function Annotation	Scaffold of T8	Position	T8_to_T8YF	Mutation Ratio	Position Annotation	Gene ID
JH977535.1	8649	A>G	0.2	A1Q1_05202|rna3:exon_4	A1Q1_05202	RING finger ubiquitin ligase	JH925086.1	39021	C>G	0.027027	A1Q2_01057|rna1147:exon_1	A1Q2_01057
							JH925086.1	39133	T>C	0.025641
							JH925086.1	39653	C>T	0.05	A1Q2_01057|rna1147:exon_2
							JH925086.1	39683	T>C	0.0666667
							JH925086.1	39692	T>C	0.0714286
							JH925086.1	39695	A>C	0.0769231
							JH925086.1	40013	A>G	0.05
							JH925086.1	40019	T>C	0.05
							JH925086.1	40070	A>G	0.0625
							JH925086.1	40570	G>A	0.0277778	A1Q2_01057|rna1147:exon_5
							JH925086.1	40582	C>T	0.025
							JH925086.1	40621	T>C	0.0232558
							JH925086.1	40826	C>T	0.0243902
JH977535.1	16364	T>G	0.0606061	A1Q1_05204|rna5:exon_1	A1Q1_05204	CAP64-like protein	JH925086.1	30035	G>T	0.00234192	A1Q2_01055|rna1145:exon_3	A1Q2_01055
							JH925086.1	30839	G>C	0.00304878
							JH925086.1	31461	G>A	0.00550964	A1Q2_01055|rna1145:exon_2
							JH925086.1	31474	C>T	0.00507614
							JH925086.1	32203	A>C	0.00344828
							JH925086.1	32272	C>G	0.0031348
							JH925086.1	32341	T>G	0.00363636
JH977535.1	96419	A>T	0.0952381	A1Q1_05238|rna39:exon_2	A1Q1_05238	ER-associated protein catabolism-related protein	JH925092.1	3177099	C>T	0.181818	A1Q2_03618|rna3840:exon_2	A1Q2_03618
JH977535.1	96436	G>A	0.0833333
JH977535.1	678057	T>C	0.166667	A1Q1_00070|rna243:exon_3	A1Q1_00070	rRNA processing-related protein	JH925092.1	2593905	G>A	0.0350877	A1Q2_03419|rna3635:exon_1	A1Q2_03419
JH977536.1	586551	T>G	0.00314465	A1Q1_02058|rna578:exon_3	A1Q1_02058	heat shock protein	JH925094.1	454323	A>G	0.00701754	A1Q2_04881|rna5232:exon_3	A1Q2_04881
							JH925094.1	454383	C>T	0.00471698	A1Q2_04881|rna5232:exon_3	A1Q2_04881
JH977538.1	96645	A>T	0.181818	A1Q1_04538|rna983:exon_2	A1Q1_04538	hypothetical protein	JH925095.1	895198	G>A	0.5	A1Q2_06007|rna6436:exon_2	A1Q2_06007
JH977538.1	96992	G>T	0.166667
JH977541.1	163936	T>A	0.0327869	A1Q1_06672|rna1329:exon_1	A1Q1_06672	chimeric spermidine synthase/saccharopine dehydrogenase	JH925092.1	2153074	T>C	0.0298507	A1Q2_03273|rna3482:exon_1	A1Q2_03273
							JH925092.1	2153410	G>A	0.166667	A1Q2_03273|rna3482:exon_1	A1Q2_03273
							JH925092.1	2153425	A>G	0.222222	A1Q2_03273|rna3482:exon_1	A1Q2_03273
							JH925092.1	2153439	T>C	0.5	A1Q2_03273|rna3482:exon_1	A1Q2_03273
							JH925092.1	2153758	G>A	0.333333	A1Q2_03273|rna3482:exon_1	A1Q2_03273
							JH925092.1	2153779	A>G	0.166667	A1Q2_03273|rna3482:exon_1	A1Q2_03273
							JH925092.1	2153797	A>G	0.133333	A1Q2_03273|rna3482:exon_1	A1Q2_03273
							JH925092.1	2153962	G>A	0.0327869	A1Q2_03273|rna3482:exon_1	A1Q2_03273
							JH925092.1	2153965	A>G	0.0333333	A1Q2_03273|rna3482:exon_1	A1Q2_03273
							JH925092.1	2154112	A>G	0.025	A1Q2_03273|rna3482:exon_1	A1Q2_03273
							JH925092.1	2154127	G>C	0.021978	A1Q2_03273|rna3482:exon_1	A1Q2_03273
JH977541.1	336945	G>C	0.0465116	A1Q1_06721|rna1378:exon_5	A1Q1_06721	hydrogen antiporter	JH925092.1	1979609	T>C	0.0588235	A1Q2_03223|rna3432:exon_5	A1Q2_03223
							JH925092.1	1979610	G>C	0.0588235	A1Q2_03223|rna3432:exon_5	A1Q2_03223
							JH925092.1	1979611	C>G	0.0571429	A1Q2_03223|rna3432:exon_5	A1Q2_03223
JH977541.1	336946	C>G	0.0465116				JH925092.1	1979609	T>C	0.0588235	A1Q2_03223|rna3432:exon_5	A1Q2_03223
							JH925092.1	1979610	G>C	0.0588235	A1Q2_03223|rna3432:exon_5	A1Q2_03223
							JH925092.1	1979611	C>G	0.0571429	A1Q2_03223|rna3432:exon_5	A1Q2_03223
JH977541.1	336947	A>G	0.0465116				JH925092.1	1979609	T>C	0.0588235	A1Q2_03223|rna3432:exon_5	A1Q2_03223
							JH925092.1	1979610	G>C	0.0588235	A1Q2_03223|rna3432:exon_5	A1Q2_03223
							JH925092.1	1979611	C>G	0.0571429	A1Q2_03223|rna3432:exon_5	A1Q2_03223
JH977542.1	595778	A>C	0.333333	A1Q1_07010|rna1679:exon_3	A1Q1_07010	hypothetical protein	JH925092.1	1166015	G>A	0.0555556	A1Q2_02931|rna3129:exon_3	A1Q2_02931
JH977542.1	655723	A>G	0.0196078	A1Q1_07036|rna1705:exon_2	A1Q1_07036	hypothetical protein	JH925092.1	1103901	T>C	0.0540541	A1Q2_02907|rna3105:exon_3	A1Q2_02907
JH977542.1	1396010	A>C	0.0606061	A1Q1_07281|rna1950:exon_2	A1Q1_07281	ferric reductase transmembrane component	JH925092.1	363600	C>T	0.0208333	A1Q2_02676|rna2860:exon_1	A1Q2_02676
JH977543.1	64362	T>C	0.015625	A1Q1_07487|rna2134:exon_5	A1Q1_07487	sphinganine-1-phosphate aldolase	JH925095.1	1078756	T>C	0.142857	A1Q2_06066|rna6496:exon_4	A1Q2_06066
							JH925095.1	1078768	T>A	0.4	A1Q2_06066|rna6496:exon_4	A1Q2_06066
							JH925095.1	1078771	T>C	0.666667	A1Q2_06066|rna6496:exon_4	A1Q2_06066
							JH925095.1	1079296	A>G	0.5	A1Q2_06066|rna6496:exon_4	A1Q2_06066
							JH925095.1	1079299	T>C	0.5	A1Q2_06066|rna6496:exon_4	A1Q2_06066
							JH925095.1	1079314	C>T	0.181818	A1Q2_06066|rna6496:exon_4	A1Q2_06066
JH977550.1	767975	T>C	0.010101	A1Q1_07904|rna2538:exon_1	A1Q1_07904	C1-tetrahydrofolate synthase, Mis1p	JH925096.1	60567	G>C	0.030303	A1Q2_07043|rna7520:exon_1	A1Q2_07043
JH977550.1	767976	A>C	0.010101
JH977550.1	767979	A>C	0.010101
JH977551.1	263746	A>C	0.125	A1Q1_08028|rna2668:exon_2	A1Q1_08028	hypothetical protein	JH925093.1	263629	G>A	0.285714	A1Q2_03736|rna3965:exon_2	A1Q2_03736
JH977551.1	939546	T>G	0.153846	A1Q1_08269|rna2885:exon_1	A1Q1_08269	hypothetical protein	JH925093.1	936173	G>A	0.2	A1Q2_03943|rna4186:exon_3	A1Q2_03943
JH977568.1	67709	T>G	0.666667	A1Q1_00735|rna3467:exon_3	A1Q1_00735	cytoskeletal protein binding protein	JH925094.1	1009071	G>A	0.117647	A1Q2_05070|rna5423:exon_3	A1Q2_05070
JH977568.1	183773	T>C	0.1	A1Q1_00832|rna3503:exon_2	A1Q1_00832	hypothetical protein	JH925094.1	891374	A>G	0.0416667	A1Q2_05033|rna5386:exon_2	A1Q2_05033
JH977568.1	218333	G>T	0.0134228	A1Q1_00845|rna3516:exon_1	A1Q1_00845	mRNA export factor elf1	JH925094.1	859027	G>A	1	A1Q2_05021|rna5374:exon_1	A1Q2_05021
							JH925094.1	859030	G>A	1	A1Q2_05021|rna5374:exon_1	A1Q2_05021
							JH925094.1	859036	A>T	1	A1Q2_05021|rna5374:exon_1	A1Q2_05021
JH977568.1	218367	T>C	0.0136054				JH925094.1	859027	G>A	1	A1Q2_05021|rna5374:exon_1	A1Q2_05021
							JH925094.1	859030	G>A	1	A1Q2_05021|rna5374:exon_1	A1Q2_05021
							JH925094.1	859036	A>T	1	A1Q2_05021|rna5374:exon_1	A1Q2_05021
JH977571.1	373907	T>G	0.0194175	A1Q1_01023|rna3706:exon_1	A1Q1_01023	hypothetical protein	JH925095.1	3340997	C>T	0.1	A1Q2_06849|rna7317:exon_2	A1Q2_06849
							JH925095.1	3341639	T>C	0.166667	A1Q2_06849|rna7317:exon_1	A1Q2_06849
JH977573.1	32838	A>G	1	A1Q1_01064|rna3749:exon_2	A1Q1_01064	hypothetical protein	JH925086.1	57311	T>C	0.03125	A1Q2_01064|rna1158:exon_2	A1Q2_01064
JH977573.1	34744	A>T	0.030303	A1Q1_01065|rna3750:exon_4	A1Q1_01065	succinate-CoA ligase (ADP-forming)	JH925086.1	55139	C>T	0.00784314	A1Q2_01063|rna1157:exon_3	A1Q2_01063
							JH925086.1	55184	C>T	0.00632911	A1Q2_01063|rna1157:exon_3	A1Q2_01063
							JH925086.1	56133	C>T	0.00540541	A1Q2_01063|rna1157:exon_4	A1Q2_01063
JH977581.1	171659	A>G	0.00225734	A1Q1_01151|rna3831:exon_3	A1Q1_01151	hypothetical protein	JH925096.1	4200953	T>C	0.4	A1Q2_08442|rna8970:exon_7	A1Q2_08442
JH977583.1	185721	T>G	0.333333	A1Q1_01278|rna3964:exon_2	A1Q1_01278	cation-transporting ATPase (HSP90)	JH925096.1	1278709	C>T	0.666667	A1Q2_07485|rna7981:exon_2	A1Q2_07485
JH977583.1	2307016	G>A	0.4	A1Q1_02047|rna4689:exon_1	A1Q1_02047	1-phosphatidylinositol-3-phosphate 5-kinase	JH925096.1	3105109	G>A	0.5	A1Q2_08083|rna8594:exon_1	A1Q2_08083
JH977584.1	178131	G>A	0.0206186	A1Q1_02468|rna5064:exon_1	A1Q1_02468	hypothetical protein	JH925095.1	2774440	A>G	0.133333	A1Q2_06651|rna7101:exon_1	A1Q2_06651
JH977584.1	1237505	G>A	0.0487805	A1Q1_02865|rna5440:exon_2	A1Q1_02865	hypothetical protein	JH925095.1	1695733	T>C	0.04	A1Q2_06276|rna6713:exon_2	A1Q2_06276
JH977584.1	1361645	T>A	0.015873	A1Q1_02914|rna5489:exon_2	A1Q1_02914	hypothetical protein	JH925095.1	1571221	G>T	0.153846	A1Q2_06228|rna6665:exon_1	A1Q2_06228
JH977586.1	134338	G>C	0.222222	A1Q1_03185|rna5682:exon_3	A1Q1_03185	regulation of transcription from Pol II promoter-related protein	JH925091.1	637277	A>G	0.0606061	A1Q2_02480|rna2656:exon_1	A1Q2_02480
							JH925091.1	637379	G>A	0.0740741	A1Q2_02480|rna2656:exon_1	A1Q2_02480
JH977589.1	26144	A>C	0.666667	A1Q1_03322|rna5831:exon_2	A1Q1_03322	hypothetical protein	JH925093.1	1618929	C>T	0.285714	A1Q2_04153|rna4401:exon_1	A1Q2_04153
JH977589.1	68975	G>C	0.142857	A1Q1_03333|rna5842:exon_3	A1Q1_03333	hypothetical protein	JH925093.1	1664594	A>G	0.25	A1Q2_04165|rna4413:exon_3	A1Q2_04165
JH977589.1	245377	T>C	0.00515464	A1Q1_03417|rna5903:exon_4	A1Q1_03417	hypothetical protein	JH925093.1	1839904	G>A	0.0130719	A1Q2_04217|rna4476:exon_4	A1Q2_04217
JH977602.1	6441	T>C	0.0869565	A1Q1_03812|rna6265:exon_2	A1Q1_03812	hypothetical protein	JH924989.1	299623	G>T	0.0454545	A1Q2_00250|rna268:exon_1	A1Q2_00250
JH977602.1	160772	T>C	0.666667	A1Q1_03867|rna6321:exon_1	A1Q1_03867	hypothetical protein	JH924989.1	461794	G>A	0.25	A1Q2_00307|rna326:exon_8	A1Q2_00307
JH977602.1	884369	C>G	1	A1Q1_04147|rna6568:exon_2	A1Q1_04147	hypothetical protein	JH925089.1	2250199	G>A	0.333333	A1Q2_02056|rna2205:exon_4	A1Q2_02056
JH977602.1	1412609	A>C	0.0952381	A1Q1_04319|rna6745:exon_1	A1Q1_04319	hypothetical protein	JH925089.1	1783966	T>G	0.666667	A1Q2_01908|rna2054:exon_2	A1Q2_01908
JH977602.1	2154126	T>C	0.0555556	A1Q1_04689|rna6996:exon_2	A1Q1_04689	hypothetical protein	JH925087.1	632439	T>C	0.0526316	A1Q2_01263|rna1364:exon_2	A1Q2_01263
							JH925087.1	632442	C>T	0.0555556	A1Q2_01263|rna1364:exon_2	A1Q2_01263
JH977602.1	2154129	C>T	0.0555556				JH925087.1	632439	T>C	0.0526316	A1Q2_01263|rna1364:exon_2	A1Q2_01263
							JH925087.1	632442	C>T	0.0555556	A1Q2_01263|rna1364:exon_2	A1Q2_01263
JH977602.1	2562506	C>T	0.013245	A1Q1_04835|rna7152:exon_2	A1Q1_04835	aldehyde dehydrogenase (alddh)	JH925032.1	327126	G>A	0.0114943	A1Q2_00485|rna528:exon_2	A1Q2_00485
							JH925032.1	327128	T>C	0.0115607	A1Q2_00485|rna528:exon_2	A1Q2_00485
							JH925032.1	327158	T>C	0.0114943	A1Q2_00485|rna528:exon_2	A1Q2_00485
JH977603.1	1490198	T>G	0.0833333	A1Q1_05504|rna7714:exon_1	A1Q1_05504	hypothetical protein	JH925089.1	64694	C>T	0.0645161	A1Q2_01335|rna1440:exon_4	A1Q2_01335
JH977607.1	1331954	A>C	0.25	A1Q1_06027|rna8286:exon_1	A1Q1_06027	hypothetical protein	JH925094.1	2311457	G>A	0.0909091	A1Q2_05537|rna5906:exon_1	A1Q2_05537
JH977607.1	1332368	T>A	0.142857
