# Supplementary material for: Integrated transcriptomic analysis of Trichosporon Asahii uncovers the core genes and pathways of fluconazole resistance
Source: Sci Rep. 2017 Dec 19;7:17847. doi: 10.1038/s41598-017-18072-9 (PMC5736589; doi:10.1038/s41598-017-18072-9)
Supplement: Supplementary file 11 — Supplementary Table S10 [file 41598_2017_18072_MOESM11_ESM.xlsx]

## Sheet: Supplementary Table S10
Supplementary Table S10: The alternative splicing (AS) events of T2 and T8 cells. AS events were detected by using MATS2.1.0 software. MXE: mutually exclusive exons. SE: skipped exon. ncFormLen: length of inclusion form. SkipFormLen: length of skipping form. IncLevel1: inclusion level for SAMPLE_1 calculated from normalized counts. IncLevel2: inclusion level for SAMPLE_2 calculated from normalize…
Sample1	Sample2	ASType	Description	GeneSymbol	Contig	Strand	SkipFormLen	IncFormLen	IncLevel1	IncLevel2	PValue	FDR
T2	T2HF	MXE	JunctionCountOnly	A1Q1_01531	JH977583.1	-	170	70	0.419	0.347	0.00663359	0.0331679
T2	T2HF	SE	ReadsOnTargetAndJunctionCounts	A1Q1_03456	JH977589.1	-	85	239	0	0.115	3.15303e-14	6.52678e-12
T2	T2HF	SE	ReadsOnTargetAndJunctionCounts	A1Q1_06998	JH977542.1	+	85	278	0.808	0.394	8.52534e-06	0.000882373
T2	T2HF	SE	ReadsOnTargetAndJunctionCounts	A1Q1_01465	JH977583.1	-	2	91	1	0.336	5.97245e-05	0.00412099
T2	T2HF	SE	JunctionCountOnly	A1Q1_03456	JH977589.1	-	85	170	0	0.129	3.77842e-12	7.48128e-10
T2	T2HF	SE	JunctionCountOnly	A1Q1_01465	JH977583.1	-	2	87	1	0.324	5.58912e-05	0.00553323
T2	T2HF	MXE	ReadsOnTargetAndJunctionCounts	A1Q1_01531	JH977583.1	-	243	70	0.418	0.332	0.000676665	0.00338333
T2	T2YF	MXE	JunctionCountOnly	A1Q1_01239	JH977583.1	-	170	82	0.522	0.563	2.33181e-09	4.19726e-08
T2	T2YF	MXE	JunctionCountOnly	A1Q1_00413	JH977553.1	+	154	154	0.431	0.534	6.92191e-08	6.22972e-07
T2	T2YF	MXE	JunctionCountOnly	A1Q1_04436	JH977602.1	-	170	170	0.472	0.561	0.000562678	0.00337607
T2	T2YF	MXE	JunctionCountOnly	A1Q1_00334	JH977553.1	+	170	170	0.529	0.585	0.00183706	0.00786536
T2	T2YF	MXE	JunctionCountOnly	A1Q1_01531	JH977583.1	-	170	70	0.419	0.198	0.00218482	0.00786536
T2	T2YF	SE	ReadsOnTargetAndJunctionCounts	A1Q1_03456	JH977589.1	-	85	239	0	0.146	2.95874e-13	8.31407e-11
T2	T2YF	SE	ReadsOnTargetAndJunctionCounts	A1Q1_06629	JH977541.1	+	85	218	1	0.985	1.9815e-05	0.00278401
T2	T2YF	SE	ReadsOnTargetAndJunctionCounts	A1Q1_04413	JH977602.1	-	45	157	0.001	0.016	0.000169497	0.0158763
T2	T2YF	SE	JunctionCountOnly	A1Q1_03456	JH977589.1	-	85	170	0	0.165	1.53509e-11	4.1294e-09
T2	T2YF	SE	JunctionCountOnly	A1Q1_06629	JH977541.1	+	85	170	1	0.987	8.8807e-07	0.000119445
T2	T2YF	MXE	ReadsOnTargetAndJunctionCounts	A1Q1_01239	JH977583.1	-	188	82	0.518	0.564	4.47875e-12	8.06175e-11
T2	T2YF	MXE	ReadsOnTargetAndJunctionCounts	A1Q1_00413	JH977553.1	+	216	187	0.436	0.534	1.47876e-08	1.33088e-07
T2	T2YF	MXE	ReadsOnTargetAndJunctionCounts	A1Q1_01531	JH977583.1	-	243	70	0.418	0.191	0.00102647	0.00615882
T2	T2YF	MXE	ReadsOnTargetAndJunctionCounts	A1Q1_00045	JH977535.1	+	180	180	0	0.085	0.0116057	0.0417805
T2	T2YF	MXE	ReadsOnTargetAndJunctionCounts	A1Q1_04436	JH977602.1	-	221	238	0.497	0.555	0.0095206	0.0417805
T2	T2H	MXE	JunctionCountOnly	A1Q1_07353	JH977542.1	+	107	161	0.512	0.441	0.000184168	0.00147334
T2	T2H	SE	ReadsOnTargetAndJunctionCounts	A1Q1_06998	JH977542.1	+	85	278	0.808	0.41	2.07332e-05	0.00412591
T2	T2H	MXE	ReadsOnTargetAndJunctionCounts	A1Q1_07353	JH977542.1	+	107	177	0.528	0.462	0.000337227	0.00269781
T2	T2Y	MXE	JunctionCountOnly	A1Q1_06201	JH977607.1	+	64	76	0.707	0.793	3.19778e-09	3.19778e-08
T2	T2Y	MXE	JunctionCountOnly	A1Q1_00045	JH977535.1	+	170	170	0	0.444	3.8305e-07	1.91525e-06
T2	T2Y	MXE	JunctionCountOnly	A1Q1_07353	JH977542.1	+	107	161	0.512	0.456	0.000643943	0.00214648
T2	T2Y	MXE	ReadsOnTargetAndJunctionCounts	A1Q1_06201	JH977607.1	+	64	674	0.2	0.292	1.73703e-10	1.73703e-09
T2	T2Y	MXE	ReadsOnTargetAndJunctionCounts	A1Q1_06201	JH977607.1	+	64	76	0.707	0.793	3.19778e-09	1.59889e-08
T2	T2Y	MXE	ReadsOnTargetAndJunctionCounts	A1Q1_00045	JH977535.1	+	180	180	0	0.45	1.18253e-07	3.94178e-07
T2	T2Y	MXE	ReadsOnTargetAndJunctionCounts	A1Q1_07353	JH977542.1	+	107	177	0.528	0.477	0.00129564	0.00323911
T2HF	T2YF	MXE	JunctionCountOnly	A1Q1_01239	JH977583.1	-	170	82	0.529	0.563	3.36162e-05	0.000672325
T2HF	T2YF	MXE	JunctionCountOnly	A1Q1_01894	JH977583.1	+	139	139	0.628	0.604	0.00383692	0.0383692
T2HF	T2YF	SE	JunctionCountOnly	A1Q1_01465	JH977583.1	-	2	87	0.324	0.934	0.000156346	0.0494053
T2HF	T2YF	MXE	ReadsOnTargetAndJunctionCounts	A1Q1_01239	JH977583.1	-	188	82	0.525	0.564	1.17553e-06	2.35107e-05
T2HF	T2H	MXE	JunctionCountOnly	A1Q1_07353	JH977542.1	+	107	161	0.531	0.441	3.11172e-05	0.000311172
T2HF	T2H	MXE	JunctionCountOnly	A1Q1_01531	JH977583.1	-	170	70	0.347	0.447	0.000516189	0.00258095
T2HF	T2H	SE	ReadsOnTargetAndJunctionCounts	A1Q1_03456	JH977589.1	-	85	239	0.115	0.008	6.77728e-09	1.77565e-06
T2HF	T2H	SE	JunctionCountOnly	A1Q1_03456	JH977589.1	-	85	170	0.129	0.006	3.29569e-08	8.37105e-06
T2HF	T2H	MXE	ReadsOnTargetAndJunctionCounts	A1Q1_01531	JH977583.1	-	243	70	0.332	0.446	2.72232e-05	0.000165026
T2HF	T2H	MXE	ReadsOnTargetAndJunctionCounts	A1Q1_07353	JH977542.1	+	107	177	0.549	0.462	3.30052e-05	0.000165026
T2HF	T2H	MXE	ReadsOnTargetAndJunctionCounts	A1Q1_07510	JH977543.1	-	254	229	0.196	0.216	0.00466992	0.0155664
T2HF	T2Y	MXE	JunctionCountOnly	A1Q1_07353	JH977542.1	+	107	161	0.531	0.456	0.000110167	0.00121184
T2HF	T2Y	MXE	JunctionCountOnly	A1Q1_06201	JH977607.1	+	64	76	0.642	0.793	0.00146638	0.00806508
T2HF	T2Y	MXE	JunctionCountOnly	A1Q1_07997	JH977551.1	+	110	110	0.335	0.393	0.00242677	0.00889816
T2HF	T2Y	SE	ReadsOnTargetAndJunctionCounts	A1Q1_03456	JH977589.1	-	85	239	0.115	0.006	4.51028e-12	1.01932e-09
T2HF	T2Y	SE	ReadsOnTargetAndJunctionCounts	A1Q1_06998	JH977542.1	+	85	278	0.394	0.807	3.904e-05	0.00441153
T2HF	T2Y	SE	ReadsOnTargetAndJunctionCounts	A1Q1_01465	JH977583.1	-	2	91	0.336	1	0.000443932	0.0334429
T2HF	T2Y	SE	JunctionCountOnly	A1Q1_03456	JH977589.1	-	85	170	0.129	0.004	7.37167e-11	1.59965e-08
T2HF	T2Y	SE	JunctionCountOnly	A1Q1_01465	JH977583.1	-	2	87	0.324	1	0.000403552	0.0437853
T2HF	T2Y	MXE	ReadsOnTargetAndJunctionCounts	A1Q1_07997	JH977551.1	+	267	110	0.393	0.463	0.000155266	0.000853966
T2HF	T2Y	MXE	ReadsOnTargetAndJunctionCounts	A1Q1_07353	JH977542.1	+	107	177	0.549	0.477	0.000122806	0.000853966
T2HF	T2Y	MXE	ReadsOnTargetAndJunctionCounts	A1Q1_07510	JH977543.1	-	254	229	0.196	0.219	0.000372284	0.00136504
T2HF	T2Y	MXE	ReadsOnTargetAndJunctionCounts	A1Q1_06201	JH977607.1	+	64	76	0.642	0.793	0.00146638	0.00403254
T2HF	T2Y	MXE	ReadsOnTargetAndJunctionCounts	A1Q1_06201	JH977607.1	+	64	674	0.177	0.292	0.00549005	0.0120781
T2YF	T2H	MXE	JunctionCountOnly	A1Q1_00334	JH977553.1	+	170	170	0.585	0.505	1.42899e-07	2.85799e-06
T2YF	T2H	MXE	JunctionCountOnly	A1Q1_01239	JH977583.1	-	170	82	0.563	0.527	1.04006e-06	1.04006e-05
T2YF	T2H	MXE	JunctionCountOnly	A1Q1_01894	JH977583.1	+	139	139	0.604	0.629	0.000260991	0.00173994
T2YF	T2H	MXE	JunctionCountOnly	A1Q1_01531	JH977583.1	-	170	70	0.198	0.447	0.000683207	0.00341603
T2YF	T2H	MXE	JunctionCountOnly	A1Q1_07353	JH977542.1	+	107	161	0.52	0.441	0.0100076	0.0400304
T2YF	T2H	SE	ReadsOnTargetAndJunctionCounts	A1Q1_03456	JH977589.1	-	85	239	0.146	0.008	5.78268e-09	1.83311e-06
T2YF	T2H	SE	JunctionCountOnly	A1Q1_03456	JH977589.1	-	85	170	0.165	0.006	2.25853e-08	6.93369e-06
T2YF	T2H	MXE	ReadsOnTargetAndJunctionCounts	A1Q1_01239	JH977583.1	-	188	82	0.564	0.524	3.33897e-08	6.67794e-07
T2YF	T2H	MXE	ReadsOnTargetAndJunctionCounts	A1Q1_01531	JH977583.1	-	243	70	0.191	0.446	0.000259829	0.00259829
T2YF	T2H	MXE	ReadsOnTargetAndJunctionCounts	A1Q1_00334	JH977553.1	+	170	268	0.553	0.509	0.0020277	0.013518
T2YF	T2H	MXE	ReadsOnTargetAndJunctionCounts	A1Q1_07353	JH977542.1	+	107	177	0.542	0.462	0.0070522	0.035261
T2YF	T2Y	MXE	JunctionCountOnly	A1Q1_06201	JH977607.1	+	64	76	0.654	0.793	7.51739e-11	1.57865e-09
T2YF	T2Y	MXE	JunctionCountOnly	A1Q1_01894	JH977583.1	+	139	139	0.604	0.635	6.63209e-07	6.96369e-06
T2YF	T2Y	MXE	JunctionCountOnly	A1Q1_00334	JH977553.1	+	170	170	0.585	0.509	1.65704e-06	1.15993e-05
T2YF	T2Y	MXE	JunctionCountOnly	A1Q1_00045	JH977535.1	+	170	170	0.018	0.444	1.80182e-05	9.45955e-05
T2YF	T2Y	MXE	JunctionCountOnly	A1Q1_01239	JH977583.1	-	170	82	0.563	0.545	0.00444816	0.0186823
T2YF	T2Y	SE	ReadsOnTargetAndJunctionCounts	A1Q1_03456	JH977589.1	-	85	239	0.146	0.006	1.92086e-11	5.60892e-09
T2YF	T2Y	SE	ReadsOnTargetAndJunctionCounts	A1Q1_06629	JH977541.1	+	85	218	0.985	1	9.3699e-06	0.00136801
T2YF	T2Y	SE	JunctionCountOnly	A1Q1_03456	JH977589.1	-	85	170	0.165	0.004	1.86359e-10	5.23669e-08
T2YF	T2Y	SE	JunctionCountOnly	A1Q1_06629	JH977541.1	+	85	170	0.987	1	5.21793e-07	7.33119e-05
T2YF	T2Y	MXE	ReadsOnTargetAndJunctionCounts	A1Q1_06201	JH977607.1	+	64	76	0.654	0.793	7.51739e-11	1.57865e-09
T2YF	T2Y	MXE	ReadsOnTargetAndJunctionCounts	A1Q1_06201	JH977607.1	+	64	674	0.182	0.292	9.83471e-09	1.03264e-07
T2YF	T2Y	MXE	ReadsOnTargetAndJunctionCounts	A1Q1_00045	JH977535.1	+	180	180	0.085	0.45	0.000712356	0.00498649
T2YF	T2Y	MXE	ReadsOnTargetAndJunctionCounts	A1Q1_01239	JH977583.1	-	188	82	0.564	0.544	0.0011054	0.00580335
T2YF	T2Y	MXE	ReadsOnTargetAndJunctionCounts	A1Q1_00334	JH977553.1	+	170	268	0.553	0.506	0.00189627	0.00796432
T2H	T2Y	MXE	JunctionCountOnly	A1Q1_06201	JH977607.1	+	64	76	0.696	0.793	0.000185629	0.00222755
T2H	T2Y	SE	ReadsOnTargetAndJunctionCounts	A1Q1_06998	JH977542.1	+	85	278	0.41	0.807	8.37459e-05	0.0183404
T2H	T2Y	MXE	ReadsOnTargetAndJunctionCounts	A1Q1_06201	JH977607.1	+	64	76	0.696	0.793	0.000185629	0.00222755
T8	T8Y	MXE	JunctionCountOnly	A1Q2_02311	JH925091.1	-	170	170	0.599	0.522	0.00538754	0.0161626
T8	T8Y	MXE	ReadsOnTargetAndJunctionCounts	A1Q2_02311	JH925091.1	-	547	218	0.551	0.501	0.0101677	0.0305031
T8	T8YF	MXE	JunctionCountOnly	A1Q2_07932	JH925096.1	+	139	139	0.611	0.637	5.59689e-05	0.000671627
T8	T8YF	MXE	JunctionCountOnly	A1Q2_02311	JH925091.1	-	170	170	0.599	0.485	0.00119133	0.00476532
T8	T8YF	MXE	JunctionCountOnly	A1Q2_07217	JH925096.1	+	85	8	0.024	0.061	0.000835517	0.00476532
T8	T8YF	MXE	JunctionCountOnly	A1Q2_03857	JH925093.1	+	170	170	0.471	0.517	0.0136564	0.0397625
T8	T8YF	MXE	JunctionCountOnly	A1Q2_02346	JH925091.1	-	154	154	0.481	0.577	0.0165677	0.0397625
T8	T8YF	MXE	ReadsOnTargetAndJunctionCounts	A1Q2_07217	JH925096.1	+	85	8	0.024	0.061	0.000835517	0.0100262
T8	T8YF	MXE	ReadsOnTargetAndJunctionCounts	A1Q2_02426	JH925091.1	-	459	377	0.497	0.476	0.00827701	0.031503
T8	T8YF	MXE	ReadsOnTargetAndJunctionCounts	A1Q2_03857	JH925093.1	+	170	214	0.463	0.509	0.010501	0.031503
T8	T8YF	MXE	ReadsOnTargetAndJunctionCounts	A1Q2_02346	JH925091.1	-	216	187	0.469	0.564	0.00802543	0.031503
T8	T8YF	MXE	ReadsOnTargetAndJunctionCounts	A1Q2_02311	JH925091.1	-	547	218	0.551	0.491	0.0163981	0.0393555
T8	T8HF	MXE	JunctionCountOnly	A1Q2_07217	JH925096.1	+	85	8	0.024	0.008	0.0110832	0.0332495
T8	T8HF	SE	ReadsOnTargetAndJunctionCounts	A1Q2_07370	JH925096.1	-	85	261	0.934	0.993	8.6588e-07	0.000178371
T8	T8HF	SE	JunctionCountOnly	A1Q2_07370	JH925096.1	-	85	170	0.95	0.995	1.93869e-06	0.000379983
T8	T8HF	MXE	ReadsOnTargetAndJunctionCounts	A1Q2_07217	JH925096.1	+	85	8	0.024	0.008	0.0110832	0.0332495
T8H	T8YF	MXE	JunctionCountOnly	A1Q2_07217	JH925096.1	+	85	8	0.015	0.061	7.89566e-06	8.68522e-05
T8H	T8YF	MXE	JunctionCountOnly	A1Q2_02426	JH925091.1	-	170	170	0.485	0.445	0.000553731	0.00304552
T8H	T8YF	MXE	JunctionCountOnly	A1Q2_01795	JH925089.1	+	170	170	0.52	0.616	0.00692559	0.0253938
T8H	T8YF	MXE	ReadsOnTargetAndJunctionCounts	A1Q2_07217	JH925096.1	+	85	8	0.015	0.061	7.89566e-06	8.68522e-05
T8H	T8YF	MXE	ReadsOnTargetAndJunctionCounts	A1Q2_02426	JH925091.1	-	459	377	0.501	0.476	0.00132658	0.00729621
T8H	T8YF	MXE	ReadsOnTargetAndJunctionCounts	A1Q2_07932	JH925096.1	+	473	343	0.609	0.599	0.011636	0.0426655
T8H	T8YF	MXE	ReadsOnTargetAndJunctionCounts	A1Q2_01795	JH925089.1	+	221	238	0.532	0.606	0.0156794	0.0431183
T8H	T8HF	SE	ReadsOnTargetAndJunctionCounts	A1Q2_07370	JH925096.1	-	85	261	0.95	0.993	4.37238e-05	0.00778283
T8H	T8HF	SE	JunctionCountOnly	A1Q2_07370	JH925096.1	-	85	170	0.961	0.995	7.91836e-05	0.0133028
T8Y	T8YF	MXE	JunctionCountOnly	A1Q2_07217	JH925096.1	+	85	8	0.013	0.061	1.56124e-05	0.000171736
T8Y	T8YF	MXE	JunctionCountOnly	A1Q2_02426	JH925091.1	-	170	170	0.488	0.445	0.000253805	0.00139593
T8Y	T8YF	MXE	JunctionCountOnly	A1Q2_01795	JH925089.1	+	170	170	0.506	0.616	0.00165276	0.00606011
T8Y	T8YF	MXE	JunctionCountOnly	A1Q2_03857	JH925093.1	+	170	170	0.472	0.517	0.0134653	0.0370296
T8Y	T8YF	MXE	ReadsOnTargetAndJunctionCounts	A1Q2_07217	JH925096.1	+	85	8	0.013	0.061	1.56124e-05	0.000171736
T8Y	T8YF	MXE	ReadsOnTargetAndJunctionCounts	A1Q2_02426	JH925091.1	-	459	377	0.5	0.476	0.002023	0.00861588
T8Y	T8YF	MXE	ReadsOnTargetAndJunctionCounts	A1Q2_01795	JH925089.1	+	221	238	0.513	0.606	0.00234979	0.00861588
T8Y	T8YF	MXE	ReadsOnTargetAndJunctionCounts	A1Q2_03857	JH925093.1	+	170	214	0.462	0.509	0.0082808	0.0182178
T8Y	T8YF	MXE	ReadsOnTargetAndJunctionCounts	A1Q2_02346	JH925091.1	-	216	187	0.445	0.564	0.00722178	0.0182178
T8YF	T8HF	MXE	JunctionCountOnly	A1Q2_07217	JH925096.1	+	85	8	0.061	0.008	1.79442e-10	1.97386e-09
T8YF	T8HF	MXE	JunctionCountOnly	A1Q2_02998	JH925092.1	-	88	15	0.051	0.003	0.000404727	0.002226
T8YF	T8HF	MXE	JunctionCountOnly	A1Q2_02426	JH925091.1	-	170	170	0.445	0.579	0.0102417	0.0196705
T8YF	T8HF	MXE	JunctionCountOnly	A1Q2_01795	JH925089.1	+	170	170	0.616	0.541	0.0107293	0.0196705
T8YF	T8HF	MXE	JunctionCountOnly	A1Q2_07932	JH925096.1	+	139	139	0.637	0.654	0.0107233	0.0196705
T8YF	T8HF	MXE	JunctionCountOnly	A1Q2_03683	JH925093.1	+	76	170	0.446	0.504	0.0104783	0.0196705
T8YF	T8HF	MXE	JunctionCountOnly	A1Q2_00973	JH925064.1	+	85	85	0.416	0.468	0.0175658	0.0276033
T8YF	T8HF	SE	ReadsOnTargetAndJunctionCounts	A1Q2_06447	JH925095.1	-	27	233	0.972	0.998	0.00018523	0.049517
T8YF	T8HF	SE	ReadsOnTargetAndJunctionCounts	A1Q2_02993	JH925092.1	+	76	193	0.948	0.991	0.000358819	0.049517
T8YF	T8HF	MXE	ReadsOnTargetAndJunctionCounts	A1Q2_07217	JH925096.1	+	85	8	0.061	0.008	1.79442e-10	1.97386e-09
T8YF	T8HF	MXE	ReadsOnTargetAndJunctionCounts	A1Q2_02998	JH925092.1	-	255	15	0.065	0.004	0.00040973	0.00225352
T8YF	T8HF	MXE	ReadsOnTargetAndJunctionCounts	A1Q2_02426	JH925091.1	-	459	377	0.476	0.584	0.00134353	0.00492628
T8YF	T8HF	MXE	ReadsOnTargetAndJunctionCounts	A1Q2_07932	JH925096.1	+	473	343	0.599	0.612	0.00266564	0.00586441
T8YF	T8HF	MXE	ReadsOnTargetAndJunctionCounts	A1Q2_00973	JH925064.1	+	190	171	0.474	0.526	0.00247176	0.00586441
T8YF	T8HF	MXE	ReadsOnTargetAndJunctionCounts	A1Q2_03683	JH925093.1	+	76	171	0.445	0.503	0.00977387	0.0179188
